# Supplementary material for: The crystal structure of bis­[(E)-4-bromo-2-({[2-(pyridin-2-yl)eth­yl]imino}­meth­yl)phenol]nickel(II) bis­[(E)-4-bromo-2-({[2-(pyridin-2-yl)eth­yl]imino}­meth­yl)phenolato]nickel(II) bis(perchlorate) methanol monosolvate, a structure containing strong inter-species hydrogen bonds
Source: Acta Crystallogr E Crystallogr Commun. 2018 Jul 20;74(Pt 8):1121–5. doi: 10.1107/S2056989018010277 (PMC6072980; doi:10.1107/S2056989018010277)
Supplement: Supplementary file 1 [file e-74-01121-sup1.cif]

##############################################################################
#                                                                            #
# This CIF contains the data in a paper accepted for publication in          #
# Acta Crystallographica Section E. It conforms to the requirements of       #
# Notes for Authors for Acta Crystallographica Section E, and has been       #
# peer reviewed under the auspices of the IUCr Commission on Journals.       #
#                                                                            #
# Full details of the Crystallographic Information File format               #
# are given in the paper "The Crystallographic Information File (CIF):       #
# a New Standard Archive File for Crystallography" by S. R. Hall, F. H.      #
# Allen and I. D. Brown [Acta Cryst. (1991), A47, 655-685].                  #
#                                                                            #
# The current version of the core CIF dictionary is obtainable from          #
# ftp://ftp.iucr.org/pub/cif_core.dic.                                       #
#                                                                            #
# Software is freely available for graphical display of the structure(s)     #
# in this CIF. For information consult the CIF software page                 #
# http://www.iucr.org/resources/cif/software.                                #
#                                                                            #
# This file may be used for bona fide research purposes within the           #
# scientific community so long as proper attribution is given to the journal # 
# article from which it was obtained.                                        #
#                                                                            #
##############################################################################
data_I
_audit_creation_method     'SHELXL-2018/1'
_journal_date_recd_electronic     2018-06-27
_journal_date_accepted     2018-07-16
_journal_name_full     'Acta Crystallographica, Section E'
_journal_year     2018
_journal_volume     74
_journal_issue      8
_journal_page_first     1121
_journal_page_last     1125
_journal_paper_category     GM
_journal_paper_doi     10.1107/S2056989018010277
_journal_coeditor_code     LH5876
_publ_contact_author_name     'Ray J. Butcher'
_publ_contact_author_address
;
Department of Chemistry,
Howard University,
525 College Street NW,
Washington, DC 20059,
USA
;
_publ_contact_author_email     'rbutcher99@yahoo.com'
_publ_contact_author_fax     ?
_publ_contact_author_phone     '703-585-6631'
_publ_section_title
;\
The crystal structure of
bis[(<i>E</i>)-4-bromo-2-({[2-(pyridin-2-yl)ethyl]imino}methyl)phenol]\
nickel(II)
bis[(<i>E</i>)-4-bromo-2-({[2-(pyridin-2-yl)ethyl]imino}methyl)phenolato]\
nickel(II) bis(perchlorate) methanol monosolvate, a structure containing
strong inter-species hydrogen bonds
;
loop_
    _publ_author_name
    _publ_author_footnote
    _publ_author_address
    'Okeke, Ugochukwu' .
;
Department of Chemistry,
Howard University,
525 College Street NW,
Washington, DC 20059,
USA
;
    'Otchere, Raymond' .
;
Department of Chemistry,
Howard University,
525 College Street NW,
Washington, DC 20059,
USA
;
    'Gultneh, Yilma' .
;
Department of Chemistry,
Howard University,
525 College Street NW,
Washington, DC 20059,
USA
;
    'Butcher, Ray J.' .
;
Department of Chemistry,
Howard University,
525 College Street NW,
Washington, DC 20059,
USA
;
_publ_section_synopsis
;
The title compound,
[Ni(C~14~H~12~BrN~2~O)~2~][Ni(C~13~H~12~BrN~2~O)~2~](ClO~4~)~2~ 2(MeOH)
consists of two mononuclear ([Ni(H<i>L</i>)~2~]^2+^ and [Ni<i>L</i>~2~])
complexes linked by strong hydrogen bonding [O...O separations of only
2.430(5) \%A], which is the shortest reported to date for such species.
;
_chemical_name_systematic
;\
Bis[(<i>E</i>)-4-bromo-2-({[2-(pyridin-2-yl)ethyl]imino}methyl)phenol]\
nickel(II) bis[(<i>E</i>)-4-bromo-2-({[2-(pyridin-2-yl)ethyl]imino}methyl)\
phenolato]nickel(II) bis(perchlorate) methanol monosolvate
;
_chemical_name_common     ?
_chemical_formula_moiety
;
C28 H24 Br2 N4 Ni O2, C28 H26 Br2 N4 Ni O2, 2(Cl O4), C H4 O
;
_chemical_formula_sum     'C57 H54 Br4 Cl2 N8 Ni2 O13'
_chemical_formula_iupac
;
[Ni (C14 H12 Br N2 O)2] [Ni (C14 H13 Br N2 O)2] (Cl O4)2, C H4 O
;
_chemical_formula_weight     1567.04
_chemical_melting_point     ?
_shelx_space_group_comment
;
The symmetry employed for this shelxl refinement is uniquely defined
by the following loop, which should always be used as a source of
symmetry information in preference to the above space-group names.
They are only intended as comments.
;
_space_group_crystal_system     orthorhombic
_space_group_name_H-M_alt     'P b c n'
_space_group_name_Hall     '-P 2n 2ab'
loop_
    _space_group_symop_operation_xyz
    'x, y, z'
    '-x+1/2, -y+1/2, z+1/2'
    '-x, y, -z+1/2'
    'x+1/2, -y+1/2, -z'
    '-x, -y, -z'
    'x-1/2, y-1/2, -z-1/2'
    'x, -y, z-1/2'
    '-x-1/2, y-1/2, z'
_cell_length_a     19.103(5)
_cell_length_b     17.414(4)
_cell_length_c     19.053(5)
_cell_angle_alpha     90
_cell_angle_beta     90
_cell_angle_gamma     90
_cell_volume     6339(3)
_cell_formula_units_Z     4
_cell_measurement_reflns_used     4627
_cell_measurement_theta_min     2.433
_cell_measurement_theta_max     26.342
_cell_measurement_temperature     296(2)
_exptl_crystal_description     prism
_exptl_crystal_colour     'transparent light olive-green'
_exptl_crystal_size_max     0.32
_exptl_crystal_size_mid     0.28
_exptl_crystal_size_min     0.13
_exptl_crystal_density_diffrn     1.642
_exptl_crystal_density_meas     ?
_exptl_crystal_density_method     ?
_exptl_crystal_F_000     3144
_exptl_absorpt_coefficient_mu     3.267
_exptl_absorpt_correction_type     multi-scan
_exptl_absorpt_process_details
;
(SADABS; Sheldrick, 1996)
;
_shelx_estimated_absorpt_T_min     ?
_shelx_estimated_absorpt_T_max     ?
_exptl_absorpt_correction_T_min     0.4334
_exptl_absorpt_correction_T_max     0.7454
_diffrn_ambient_temperature     296(2)
_diffrn_radiation_type     MoK\a
_diffrn_radiation_wavelength     0.71073
_diffrn_measurement_device_type     'Bruker APEXII CCD diffractometer'
_diffrn_measurement_method     'w scans'
_diffrn_detector_area_resol_mean     ?
_diffrn_reflns_number     6170
_diffrn_reflns_av_R_equivalents     0.0884
_diffrn_reflns_theta_min     1.582
_diffrn_reflns_theta_max     26.536
_diffrn_reflns_theta_full     25.242
_diffrn_measured_fraction_theta_max     0.947
_diffrn_measured_fraction_theta_full     0.960
_diffrn_reflns_limit_h_min     -16
_diffrn_reflns_limit_h_max     23
_diffrn_reflns_limit_k_min     -17
_diffrn_reflns_limit_k_max     19
_diffrn_reflns_limit_l_min     -22
_diffrn_reflns_limit_l_max     23
_refine_special_details
;
 Refined as a two-component twin.
;
_reflns_number_total     6170
_reflns_number_gt     3693
_reflns_threshold_expression     'I > 2\s(I)'
_refine_ls_structure_factor_coef     Fsqd
_refine_ls_matrix_type     full
_refine_ls_R_factor_all     0.1100
_refine_ls_R_factor_gt     0.0607
_refine_ls_wR_factor_gt     0.1535
_refine_ls_wR_factor_ref     0.1783
_refine_ls_goodness_of_fit_ref     1.015
_refine_ls_restrained_S_all     1.021
_refine_ls_number_reflns     6170
_refine_ls_number_parameters     492
_refine_ls_number_restraints     332
_refine_ls_hydrogen_treatment     mixed
_refine_ls_weighting_scheme     calc
_refine_ls_weighting_details
              'w=1/[\s^2^(Fo^2^)+(0.0767P)^2^+9.3718P] where P=(Fo^2^+2Fc^2^)/3'
_atom_sites_solution_hydrogens     mixed
_atom_sites_solution_primary     ?
_atom_sites_solution_secondary     ?
_refine_ls_shift/su_max     0.000
_refine_ls_shift/su_mean     0.000
_refine_diff_density_max     0.895
_refine_diff_density_min     -0.893
_refine_ls_extinction_method     none
_refine_ls_extinction_coef     .
loop_
    _atom_type_symbol
    _atom_type_description
    _atom_type_scat_dispersion_real
    _atom_type_scat_dispersion_imag
    _atom_type_scat_source
    'C' 'C' 0.0033 0.0016
                         'International Tables Vol C Tables 4.2.6.8 and 6.1.1.4'
    'H' 'H' 0.0000 0.0000
                         'International Tables Vol C Tables 4.2.6.8 and 6.1.1.4'
    'N' 'N' 0.0061 0.0033
                         'International Tables Vol C Tables 4.2.6.8 and 6.1.1.4'
    'O' 'O' 0.0106 0.0060
                         'International Tables Vol C Tables 4.2.6.8 and 6.1.1.4'
    'Cl' 'Cl' 0.1484 0.1585
                         'International Tables Vol C Tables 4.2.6.8 and 6.1.1.4'
    'Br' 'Br' -0.2901 2.4595
                         'International Tables Vol C Tables 4.2.6.8 and 6.1.1.4'
    'Ni' 'Ni' 0.3393 1.1124
                         'International Tables Vol C Tables 4.2.6.8 and 6.1.1.4'
_computing_data_collection
;
APEX3 (Bruker, 2012)
;
_computing_cell_refinement
;
SAINT (Bruker, 2012)
;
_computing_data_reduction
;
SAINT (Bruker, 2012)
;
_computing_structure_solution
;
<i>SHELXT2014/5</i> (Sheldrick, 2015a)
;
_computing_structure_refinement
;
<i>SHELXL2018/1</i> (Sheldrick, 2015b)
;
_computing_molecular_graphics
;
SHELXTL (Sheldrick, 2008)
;
_computing_publication_material
;
SHELXTL (Sheldrick, 2008)
;
loop_
    _atom_site_type_symbol
    _atom_site_label
    _atom_site_fract_x
    _atom_site_fract_y
    _atom_site_fract_z
    _atom_site_U_iso_or_equiv
    _atom_site_adp_type
    _atom_site_calc_flag
    _atom_site_occupancy
    _atom_site_disorder_assembly
    _atom_site_disorder_group
    Ni Ni1 0.500000 0.55970(5) 0.250000 0.0426(3) Uani d 1 . .
    Br Br1 0.87543(3) 0.64179(5) 0.18413(5) 0.0946(3) Uani d 1 . .
    O O1A 0.57178(18) 0.6453(2) 0.2724(2) 0.0503(9) Uani d 1 . .
    H H1A 0.567(4) 0.686(3) 0.294(4) 0.11(3) Uiso d 1 . .
    N N1A 0.5439(2) 0.5639(3) 0.1502(2) 0.0466(11) Uani d 1 . .
    N N2A 0.4284(2) 0.4763(3) 0.2165(2) 0.0502(11) Uani d 1 . .
    C C1A 0.6398(3) 0.6417(3) 0.2536(3) 0.0478(12) Uani d 1 . .
    C C2A 0.6928(3) 0.6663(4) 0.2984(3) 0.0607(16) Uani d 1 . .
    H H2AA 0.681286 0.683694 0.343027 0.073 Uiso calc 1 . .
    C C3A 0.7625(3) 0.6653(4) 0.2778(4) 0.0636(17) Uani d 1 . .
    H H3AA 0.797194 0.682336 0.308245 0.076 Uiso calc 1 . .
    C C4A 0.7794(3) 0.6394(3) 0.2132(4) 0.0608(16) Uani d 1 . .
    C C5A 0.7296(3) 0.6124(3) 0.1678(3) 0.0581(15) Uani d 1 . .
    H H5AA 0.742734 0.593314 0.124161 0.070 Uiso calc 1 . .
    C C6A 0.6583(2) 0.6133(3) 0.1872(3) 0.0463(13) Uani d 1 . .
    C C7A 0.6069(3) 0.5853(3) 0.1373(3) 0.0532(14) Uani d 1 . .
    H H7AA 0.621250 0.582503 0.090759 0.064 Uiso calc 1 . .
    C C8A 0.5050(3) 0.5342(4) 0.0888(3) 0.0662(17) Uani d 1 . .
    H H8AA 0.520105 0.482112 0.079184 0.079 Uiso calc 1 . .
    H H8AB 0.516229 0.565325 0.048055 0.079 Uiso calc 1 . .
    C C9A 0.4255(3) 0.5347(4) 0.0998(3) 0.0635(17) Uani d 1 . .
    H H9AA 0.411465 0.585451 0.115535 0.076 Uiso calc 1 . .
    H H9AB 0.402788 0.525256 0.055118 0.076 Uiso calc 1 . .
    C C10A 0.4001(3) 0.4772(4) 0.1514(3) 0.0562(15) Uani d 1 . .
    C C11A 0.3483(4) 0.4241(4) 0.1335(4) 0.077(2) Uani d 1 . .
    H H11A 0.328428 0.425746 0.088979 0.093 Uiso calc 1 . .
    C C12A 0.3262(4) 0.3696(5) 0.1806(5) 0.088(2) Uani d 1 . .
    H H12A 0.291893 0.334153 0.168416 0.105 Uiso calc 1 . .
    C C13A 0.3560(4) 0.3686(4) 0.2461(4) 0.077(2) Uani d 1 . .
    H H13A 0.342541 0.332136 0.279138 0.092 Uiso calc 1 . .
    C C14A 0.4063(3) 0.4225(4) 0.2620(3) 0.0647(17) Uani d 1 . .
    H H14A 0.426067 0.421569 0.306602 0.078 Uiso calc 1 . .
    Ni Ni2 0.500000 0.85234(6) 0.250000 0.0536(3) Uani d 1 A .
    Br Br2 0.45642(5) 0.75407(7) 0.62684(4) 0.1140(4) Uani d 1 . .
    O O1B 0.53437(18) 0.7680(2) 0.32016(19) 0.0532(9) Uani d 1 . .
    N N1B 0.4042(2) 0.8375(3) 0.2999(3) 0.0628(14) Uani d 1 . .
    C C1B 0.5161(3) 0.7651(3) 0.3887(3) 0.0532(14) Uani d 1 . .
    C C2B 0.5638(3) 0.7434(4) 0.4396(3) 0.0689(18) Uani d 1 . .
    H H2BA 0.609303 0.731075 0.426250 0.083 Uiso calc 1 . .
    C C3B 0.5457(4) 0.7395(4) 0.5095(4) 0.0718(18) Uani d 1 . .
    H H3BA 0.578777 0.725434 0.542938 0.086 Uiso calc 1 . .
    C C4B 0.4787(3) 0.7565(4) 0.5292(3) 0.0694(19) Uani d 1 . .
    C C5B 0.4306(3) 0.7773(4) 0.4815(4) 0.0682(18) Uani d 1 . .
    H H5BA 0.385214 0.788122 0.496166 0.082 Uiso calc 1 . .
    C C6B 0.4474(3) 0.7833(3) 0.4096(3) 0.0577(15) Uani d 1 . .
    C C7B 0.3934(3) 0.8077(4) 0.3602(4) 0.0672(18) Uani d 1 . .
    H H7BA 0.347101 0.800911 0.373764 0.081 Uiso calc 1 . .
    C C8B 0.3418(7) 0.8540(6) 0.2606(6) 0.072(3) Uani d 0.750(8) A 1
    H H8BA 0.300765 0.841264 0.288191 0.087 Uiso calc 0.750(8) A 1
    H H8BB 0.340919 0.823569 0.217958 0.087 Uiso calc 0.750(8) A 1
    C C9B 0.3412(5) 0.9387(5) 0.2424(5) 0.078(2) Uani d 0.750(8) A 1
    H H9BA 0.293708 0.953252 0.230515 0.094 Uiso calc 0.750(8) A 1
    H H9BB 0.354464 0.967433 0.283973 0.094 Uiso calc 0.750(8) A 1
    N N2B 0.4574(3) 0.9393(4) 0.1842(4) 0.0778(18) Uani d 0.750(8) A 1
    C C10B 0.3876(3) 0.9618(4) 0.1844(4) 0.081(2) Uani d 0.750(8) A 1
    C C11B 0.3634(3) 1.0139(4) 0.1347(5) 0.094(2) Uani d 0.750(8) A 1
    H H11B 0.316734 1.028997 0.134862 0.113 Uiso calc 0.750(8) A 1
    C C12B 0.4091(4) 1.0436(4) 0.0848(4) 0.104(3) Uani d 0.750(8) A 1
    H H12B 0.393009 1.078435 0.051579 0.125 Uiso calc 0.750(8) A 1
    C C13B 0.4790(4) 1.0211(5) 0.0846(4) 0.104(3) Uani d 0.750(8) A 1
    H H13B 0.509529 1.040883 0.051222 0.125 Uiso calc 0.750(8) A 1
    C C14B 0.5031(3) 0.9689(5) 0.1343(4) 0.087(2) Uani d 0.750(8) A 1
    H H14B 0.549774 0.953894 0.134149 0.105 Uiso calc 0.750(8) A 1
    C C8C 0.340(2) 0.877(3) 0.2588(15) 0.075(4) Uani d 0.250(8) A 2
    H H8CA 0.298029 0.848864 0.270933 0.090 Uiso calc 0.250(8) A 2
    H H8CB 0.335150 0.928550 0.276206 0.090 Uiso calc 0.250(8) A 2
    C C9C 0.3451(12) 0.8802(13) 0.1796(12) 0.078(3) Uani d 0.250(8) A 2
    H H9CA 0.356268 0.829295 0.162178 0.094 Uiso calc 0.250(8) A 2
    H H9CB 0.299344 0.893832 0.161295 0.094 Uiso calc 0.250(8) A 2
    N N2C 0.4645(9) 0.9346(14) 0.1779(12) 0.082(3) Uani d 0.250(8) A 2
    C C10C 0.3968(8) 0.9346(12) 0.1512(12) 0.086(3) Uani d 0.250(8) A 2
    C C11C 0.3795(10) 0.9826(13) 0.0956(13) 0.094(3) Uani d 0.250(8) A 2
    H H11C 0.334160 0.982612 0.077782 0.112 Uiso calc 0.250(8) A 2
    C C12C 0.4299(13) 1.0306(13) 0.0666(12) 0.101(3) Uani d 0.250(8) A 2
    H H12C 0.418312 1.062737 0.029362 0.121 Uiso calc 0.250(8) A 2
    C C13C 0.4976(12) 1.0306(15) 0.0932(15) 0.099(3) Uani d 0.250(8) A 2
    H H13C 0.531373 1.062758 0.073817 0.119 Uiso calc 0.250(8) A 2
    C C14C 0.5150(9) 0.9826(16) 0.1489(15) 0.090(3) Uani d 0.250(8) A 2
    H H14C 0.560283 0.982653 0.166693 0.109 Uiso calc 0.250(8) A 2
    Cl Cl1 0.73020(12) 0.41261(15) 0.04156(12) 0.1002(7) Uani d 1 . .
    O O11 0.7917(4) 0.4471(5) 0.0653(5) 0.145(4) Uani d 0.602(8) B 1
    O O12 0.7358(6) 0.3960(6) -0.0303(3) 0.135(4) Uani d 0.602(8) B 1
    O O13 0.7219(5) 0.3417(5) 0.0779(5) 0.145(4) Uani d 0.602(8) B 1
    O O14 0.6721(5) 0.4583(6) 0.0544(6) 0.179(5) Uani d 0.602(8) B 1
    O O11A 0.7786(8) 0.4212(8) 0.0960(7) 0.157(6) Uani d 0.398(8) B 2
    O O12A 0.6654(5) 0.3894(10) 0.0683(9) 0.175(6) Uani d 0.398(8) B 2
    O O13A 0.7546(9) 0.3604(8) -0.0080(7) 0.156(6) Uani d 0.398(8) B 2
    O O14A 0.7209(8) 0.4854(5) 0.0090(7) 0.133(5) Uani d 0.398(8) B 2
    O O1S 0.7449(6) 0.2322(7) -0.0582(6) 0.094(3) Uani d 0.5 . .
    H H1S 0.739358 0.275191 -0.041527 0.141 Uiso calc 0.5 . .
    C C1S 0.7385(9) 0.1792(10) -0.0070(8) 0.098(5) Uani d 0.5 . .
    H H1S1 0.783439 0.156617 0.002282 0.146 Uiso calc 0.5 . .
    H H1S2 0.706437 0.139927 -0.021727 0.146 Uiso calc 0.5 . .
    H H1S3 0.721208 0.203222 0.034875 0.146 Uiso calc 0.5 . .
loop_
    _atom_site_aniso_label
    _atom_site_aniso_U_11
    _atom_site_aniso_U_22
    _atom_site_aniso_U_33
    _atom_site_aniso_U_12
    _atom_site_aniso_U_13
    _atom_site_aniso_U_23
    Ni1 0.0392(5) 0.0488(6) 0.0399(5) 0.000 0.0026(4) 0.000
    Br1 0.0406(3) 0.1081(7) 0.1351(7) -0.0032(4) 0.0209(4) -0.0139(5)
    O1A 0.0375(18) 0.055(3) 0.058(2) -0.0020(18) 0.0072(16) -0.018(2)
    N1A 0.046(2) 0.054(3) 0.039(2) 0.001(2) 0.0004(18) -0.002(2)
    N2A 0.049(2) 0.049(3) 0.053(3) -0.004(2) 0.003(2) 0.000(2)
    C1A 0.038(3) 0.046(3) 0.060(3) 0.001(2) 0.003(2) 0.002(3)
    C2A 0.048(3) 0.067(4) 0.067(4) -0.002(3) -0.003(3) -0.016(3)
    C3A 0.044(3) 0.058(4) 0.089(5) 0.000(3) -0.006(3) -0.017(3)
    C4A 0.039(3) 0.052(4) 0.092(5) 0.002(3) 0.015(3) -0.004(3)
    C5A 0.044(3) 0.060(4) 0.071(4) 0.003(3) 0.018(3) -0.004(3)
    C6A 0.038(3) 0.051(3) 0.050(3) 0.003(2) 0.007(2) 0.000(3)
    C7A 0.052(3) 0.064(4) 0.043(3) 0.003(3) 0.010(2) -0.001(3)
    C8A 0.059(3) 0.095(5) 0.044(3) -0.010(3) 0.000(3) -0.014(3)
    C9A 0.050(3) 0.091(5) 0.050(3) -0.004(3) -0.009(3) -0.013(3)
    C10A 0.044(3) 0.062(4) 0.063(4) 0.003(3) -0.003(3) -0.006(3)
    C11A 0.068(4) 0.084(5) 0.080(5) -0.010(4) -0.004(4) -0.022(4)
    C12A 0.074(5) 0.077(6) 0.113(7) -0.017(4) 0.003(4) -0.020(5)
    C13A 0.070(4) 0.056(4) 0.104(6) -0.013(3) 0.024(4) -0.006(4)
    C14A 0.059(4) 0.062(4) 0.073(4) 0.005(3) 0.012(3) -0.003(3)
    Ni2 0.0385(5) 0.0453(6) 0.0770(7) 0.000 -0.0050(5) 0.000
    Br2 0.0980(6) 0.1772(11) 0.0669(5) -0.0334(6) 0.0250(4) 0.0002(5)
    O1B 0.051(2) 0.053(2) 0.055(2) 0.0138(18) 0.0065(17) -0.0076(18)
    N1B 0.039(2) 0.079(4) 0.070(3) 0.009(2) -0.001(2) -0.016(3)
    C1B 0.054(3) 0.049(4) 0.057(3) 0.005(3) 0.005(3) -0.008(3)
    C2B 0.060(4) 0.082(5) 0.065(4) 0.018(3) 0.009(3) -0.006(3)
    C3B 0.072(4) 0.078(5) 0.066(4) 0.007(4) 0.003(3) -0.007(4)
    C4B 0.065(4) 0.082(5) 0.060(4) -0.024(4) 0.011(3) -0.010(3)
    C5B 0.051(3) 0.077(5) 0.077(4) -0.012(3) 0.019(3) -0.018(4)
    C6B 0.044(3) 0.056(4) 0.074(4) -0.006(3) 0.010(3) -0.016(3)
    C7B 0.038(3) 0.076(5) 0.087(5) 0.002(3) 0.005(3) -0.030(4)
    C8B 0.048(4) 0.066(6) 0.103(5) 0.007(5) -0.007(4) -0.011(4)
    C9B 0.058(4) 0.069(5) 0.108(5) 0.008(4) -0.015(4) -0.007(4)
    N2B 0.070(4) 0.052(4) 0.111(4) -0.006(3) -0.028(3) 0.011(3)
    C10B 0.071(4) 0.058(4) 0.114(4) 0.007(3) -0.025(4) 0.008(4)
    C11B 0.083(5) 0.071(5) 0.128(5) 0.015(4) -0.026(4) 0.019(4)
    C12B 0.098(5) 0.081(5) 0.133(5) 0.014(4) -0.029(4) 0.028(4)
    C13B 0.101(5) 0.080(5) 0.132(5) -0.009(4) -0.030(5) 0.028(4)
    C14B 0.083(4) 0.062(4) 0.117(5) -0.008(4) -0.035(4) 0.023(4)
    C8C 0.052(6) 0.067(8) 0.105(6) 0.010(7) -0.013(6) -0.009(7)
    C9C 0.059(5) 0.066(6) 0.109(5) 0.010(5) -0.017(5) -0.002(5)
    N2C 0.074(5) 0.057(5) 0.114(5) -0.002(5) -0.029(5) 0.012(5)
    C10C 0.075(5) 0.064(5) 0.118(5) 0.006(5) -0.023(5) 0.011(5)
    C11C 0.084(5) 0.072(5) 0.126(6) 0.010(5) -0.027(5) 0.018(5)
    C12C 0.093(6) 0.078(5) 0.132(6) 0.009(5) -0.028(5) 0.026(5)
    C13C 0.095(6) 0.074(5) 0.128(6) -0.003(5) -0.033(5) 0.025(5)
    C14C 0.087(5) 0.064(5) 0.120(6) -0.007(5) -0.031(5) 0.020(5)
    Cl1 0.0979(15) 0.1148(19) 0.0879(14) 0.0206(14) -0.0121(11) -0.0020(13)
    O11 0.159(9) 0.137(9) 0.141(9) -0.016(7) -0.045(8) 0.059(7)
    O12 0.181(10) 0.139(10) 0.085(7) 0.047(8) 0.013(7) -0.004(6)
    O13 0.103(7) 0.175(10) 0.158(8) -0.006(7) -0.017(7) 0.044(8)
    O14 0.167(10) 0.213(12) 0.157(10) 0.109(10) -0.025(8) -0.031(10)
    O11A 0.169(11) 0.147(12) 0.154(12) -0.003(10) -0.093(10) 0.062(10)
    O12A 0.156(12) 0.200(15) 0.168(12) 0.000(12) 0.051(11) 0.028(13)
    O13A 0.175(12) 0.157(13) 0.137(12) 0.063(11) 0.015(11) -0.008(11)
    O14A 0.141(10) 0.149(10) 0.108(9) 0.035(9) -0.020(8) 0.034(9)
    O1S 0.091(7) 0.098(8) 0.093(7) 0.033(7) 0.005(6) -0.012(7)
    C1S 0.120(11) 0.089(10) 0.084(9) 0.068(9) 0.015(8) 0.019(8)
_geom_special_details
;
 All esds (except the esd in the dihedral angle between two l.s. planes)
 are estimated using the full covariance matrix.  The cell esds are taken
 into account individually in the estimation of esds in distances, angles
 and torsion angles; correlations between esds in cell parameters are only
 used when they are defined by crystal symmetry.  An approximate (isotropic)
 treatment of cell esds is used for estimating esds involving l.s. planes.
;
loop_
    _geom_bond_atom_site_label_1
    _geom_bond_atom_site_label_2
    _geom_bond_site_symmetry_2
    _geom_bond_distance
    _geom_bond_publ_flag
    Ni1 O1A . 2.070(4) ?
    Ni1 O1A 3_655 2.070(4) ?
    Ni1 N1A . 2.080(4) ?
    Ni1 N1A 3_655 2.080(4) ?
    Ni1 N2A . 2.095(5) ?
    Ni1 N2A 3_655 2.095(5) ?
    Br1 C4A . 1.917(5) ?
    O1A C1A . 1.349(6) ?
    O1A H1A . 0.82(2) ?
    N1A C7A . 1.283(6) ?
    N1A C8A . 1.480(7) ?
    N2A C14A . 1.344(7) ?
    N2A C10A . 1.353(7) ?
    C1A C2A . 1.391(8) ?
    C1A C6A . 1.404(7) ?
    C2A C3A . 1.387(8) ?
    C2A H2AA . 0.9300 ?
    C3A C4A . 1.350(9) ?
    C3A H3AA . 0.9300 ?
    C4A C5A . 1.370(9) ?
    C5A C6A . 1.411(7) ?
    C5A H5AA . 0.9300 ?
    C6A C7A . 1.451(7) ?
    C7A H7AA . 0.9300 ?
    C8A C9A . 1.534(8) ?
    C8A H8AA . 0.9700 ?
    C8A H8AB . 0.9700 ?
    C9A C10A . 1.485(9) ?
    C9A H9AA . 0.9700 ?
    C9A H9AB . 0.9700 ?
    C10A C11A . 1.396(9) ?
    C11A C12A . 1.373(10) ?
    C11A H11A . 0.9300 ?
    C12A C13A . 1.371(11) ?
    C12A H12A . 0.9300 ?
    C13A C14A . 1.377(9) ?
    C13A H13A . 0.9300 ?
    C14A H14A . 0.9300 ?
    Ni2 N1B . 2.079(5) ?
    Ni2 N1B 3_655 2.079(5) ?
    Ni2 O1B 3_655 2.091(4) ?
    Ni2 O1B . 2.091(4) ?
    Ni2 N2C . 2.098(18) ?
    Ni2 N2C 3_655 2.098(18) ?
    Ni2 N2B 3_655 2.128(6) ?
    Ni2 N2B . 2.128(6) ?
    Br2 C4B . 1.909(6) ?
    O1B C1B . 1.353(7) ?
    N1B C7B . 1.277(8) ?
    N1B C8B . 1.436(14) ?
    N1B C8C . 1.60(5) ?
    C1B C2B . 1.383(9) ?
    C1B C6B . 1.409(8) ?
    C2B C3B . 1.378(9) ?
    C2B H2BA . 0.9300 ?
    C3B C4B . 1.367(9) ?
    C3B H3BA . 0.9300 ?
    C4B C5B . 1.342(9) ?
    C5B C6B . 1.411(9) ?
    C5B H5BA . 0.9300 ?
    C6B C7B . 1.459(9) ?
    C7B H7BA . 0.9300 ?
    C8B C9B . 1.514(14) ?
    C8B H8BA . 0.9700 ?
    C8B H8BB . 0.9700 ?
    C9B C10B . 1.472(11) ?
    C9B H9BA . 0.9700 ?
    C9B H9BB . 0.9700 ?
    N2B C10B . 1.3900 ?
    N2B C14B . 1.3900 ?
    C10B C11B . 1.3900 ?
    C11B C12B . 1.3900 ?
    C11B H11B . 0.9300 ?
    C12B C13B . 1.3900 ?
    C12B H12B . 0.9300 ?
    C13B C14B . 1.3900 ?
    C13B H13B . 0.9300 ?
    C14B H14B . 0.9300 ?
    C8C C9C . 1.513(15) ?
    C8C H8CA . 0.9700 ?
    C8C H8CB . 0.9700 ?
    C9C C10C . 1.472(11) ?
    C9C H9CA . 0.9700 ?
    C9C H9CB . 0.9700 ?
    N2C C10C . 1.3900 ?
    N2C C14C . 1.3900 ?
    C10C C11C . 1.3900 ?
    C11C C12C . 1.3900 ?
    C11C H11C . 0.9300 ?
    C12C C13C . 1.3900 ?
    C12C H12C . 0.9300 ?
    C13C C14C . 1.3900 ?
    C13C H13C . 0.9300 ?
    C14C H14C . 0.9300 ?
    Cl1 O14 . 1.387(6) ?
    Cl1 O13A . 1.391(6) ?
    Cl1 O11 . 1.396(6) ?
    Cl1 O11A . 1.397(6) ?
    Cl1 O12A . 1.399(6) ?
    Cl1 O12 . 1.403(6) ?
    Cl1 O14A . 1.422(6) ?
    Cl1 O13 . 1.424(6) ?
    O1S C1S . 1.349(17) ?
    O1S H1S . 0.8200 ?
    C1S H1S1 . 0.9600 ?
    C1S H1S2 . 0.9600 ?
    C1S H1S3 . 0.9600 ?
loop_
    _geom_angle_atom_site_label_1
    _geom_angle_atom_site_label_2
    _geom_angle_atom_site_label_3
    _geom_angle_site_symmetry_1
    _geom_angle_site_symmetry_3
    _geom_angle
    _geom_angle_publ_flag
    O1A Ni1 O1A . 3_655 87.8(2) ?
    O1A Ni1 N1A . . 84.01(16) ?
    O1A Ni1 N1A 3_655 . 93.07(16) ?
    O1A Ni1 N1A . 3_655 93.07(16) ?
    O1A Ni1 N1A 3_655 3_655 84.01(16) ?
    N1A Ni1 N1A . 3_655 176.0(2) ?
    O1A Ni1 N2A . . 174.13(17) ?
    O1A Ni1 N2A 3_655 . 90.23(17) ?
    N1A Ni1 N2A . . 90.56(17) ?
    N1A Ni1 N2A 3_655 . 92.25(17) ?
    O1A Ni1 N2A . 3_655 90.23(17) ?
    O1A Ni1 N2A 3_655 3_655 174.13(17) ?
    N1A Ni1 N2A . 3_655 92.25(17) ?
    N1A Ni1 N2A 3_655 3_655 90.56(17) ?
    N2A Ni1 N2A . 3_655 92.2(3) ?
    C1A O1A Ni1 . . 123.4(3) ?
    C1A O1A H1A . . 107(6) ?
    Ni1 O1A H1A . . 130(6) ?
    C7A N1A C8A . . 115.0(4) ?
    C7A N1A Ni1 . . 124.3(4) ?
    C8A N1A Ni1 . . 120.5(3) ?
    C14A N2A C10A . . 118.3(5) ?
    C14A N2A Ni1 . . 119.5(4) ?
    C10A N2A Ni1 . . 122.1(4) ?
    O1A C1A C2A . . 121.6(5) ?
    O1A C1A C6A . . 119.9(5) ?
    C2A C1A C6A . . 118.5(5) ?
    C3A C2A C1A . . 121.4(6) ?
    C3A C2A H2AA . . 119.3 ?
    C1A C2A H2AA . . 119.3 ?
    C4A C3A C2A . . 119.4(6) ?
    C4A C3A H3AA . . 120.3 ?
    C2A C3A H3AA . . 120.3 ?
    C3A C4A C5A . . 121.6(5) ?
    C3A C4A Br1 . . 119.1(5) ?
    C5A C4A Br1 . . 119.3(5) ?
    C4A C5A C6A . . 120.1(5) ?
    C4A C5A H5AA . . 120.0 ?
    C6A C5A H5AA . . 120.0 ?
    C1A C6A C5A . . 118.9(5) ?
    C1A C6A C7A . . 122.6(4) ?
    C5A C6A C7A . . 118.5(5) ?
    N1A C7A C6A . . 127.4(5) ?
    N1A C7A H7AA . . 116.3 ?
    C6A C7A H7AA . . 116.3 ?
    N1A C8A C9A . . 112.8(5) ?
    N1A C8A H8AA . . 109.0 ?
    C9A C8A H8AA . . 109.0 ?
    N1A C8A H8AB . . 109.0 ?
    C9A C8A H8AB . . 109.0 ?
    H8AA C8A H8AB . . 107.8 ?
    C10A C9A C8A . . 114.2(5) ?
    C10A C9A H9AA . . 108.7 ?
    C8A C9A H9AA . . 108.7 ?
    C10A C9A H9AB . . 108.7 ?
    C8A C9A H9AB . . 108.7 ?
    H9AA C9A H9AB . . 107.6 ?
    N2A C10A C11A . . 120.0(6) ?
    N2A C10A C9A . . 119.0(5) ?
    C11A C10A C9A . . 121.1(6) ?
    C12A C11A C10A . . 121.0(7) ?
    C12A C11A H11A . . 119.5 ?
    C10A C11A H11A . . 119.5 ?
    C13A C12A C11A . . 118.4(7) ?
    C13A C12A H12A . . 120.8 ?
    C11A C12A H12A . . 120.8 ?
    C12A C13A C14A . . 118.8(7) ?
    C12A C13A H13A . . 120.6 ?
    C14A C13A H13A . . 120.6 ?
    N2A C14A C13A . . 123.5(7) ?
    N2A C14A H14A . . 118.2 ?
    C13A C14A H14A . . 118.2 ?
    N1B Ni2 N1B . 3_655 165.8(3) ?
    N1B Ni2 O1B . 3_655 85.91(17) ?
    N1B Ni2 O1B 3_655 3_655 84.10(18) ?
    N1B Ni2 O1B . . 84.10(18) ?
    N1B Ni2 O1B 3_655 . 85.91(17) ?
    O1B Ni2 O1B 3_655 . 90.8(2) ?
    N1B Ni2 N2C . . 95.7(6) ?
    N1B Ni2 N2C 3_655 . 94.0(6) ?
    O1B Ni2 N2C 3_655 . 87.7(7) ?
    O1B Ni2 N2C . . 178.5(7) ?
    N1B Ni2 N2C . 3_655 94.0(6) ?
    N1B Ni2 N2C 3_655 3_655 95.7(6) ?
    O1B Ni2 N2C 3_655 3_655 178.5(7) ?
    O1B Ni2 N2C . 3_655 87.7(7) ?
    N2C Ni2 N2C . 3_655 93.8(14) ?
    N1B Ni2 N2B . 3_655 99.0(2) ?
    N1B Ni2 N2B 3_655 3_655 91.2(2) ?
    O1B Ni2 N2B 3_655 3_655 175.1(2) ?
    O1B Ni2 N2B . 3_655 90.2(2) ?
    N1B Ni2 N2B . . 91.2(2) ?
    N1B Ni2 N2B 3_655 . 99.0(2) ?
    O1B Ni2 N2B 3_655 . 90.2(2) ?
    O1B Ni2 N2B . . 175.1(2) ?
    N2B Ni2 N2B 3_655 . 89.3(4) ?
    C1B O1B Ni2 . . 124.3(3) ?
    C7B N1B C8B . . 114.7(6) ?
    C7B N1B C8C . . 119.4(10) ?
    C7B N1B Ni2 . . 127.1(4) ?
    C8B N1B Ni2 . . 117.9(6) ?
    C8C N1B Ni2 . . 113.2(10) ?
    O1B C1B C2B . . 121.2(5) ?
    O1B C1B C6B . . 120.2(5) ?
    C2B C1B C6B . . 118.6(6) ?
    C3B C2B C1B . . 121.7(6) ?
    C3B C2B H2BA . . 119.2 ?
    C1B C2B H2BA . . 119.2 ?
    C4B C3B C2B . . 119.3(7) ?
    C4B C3B H3BA . . 120.3 ?
    C2B C3B H3BA . . 120.3 ?
    C5B C4B C3B . . 120.9(6) ?
    C5B C4B Br2 . . 120.9(5) ?
    C3B C4B Br2 . . 118.1(5) ?
    C4B C5B C6B . . 121.5(6) ?
    C4B C5B H5BA . . 119.3 ?
    C6B C5B H5BA . . 119.3 ?
    C1B C6B C5B . . 118.0(6) ?
    C1B C6B C7B . . 122.8(6) ?
    C5B C6B C7B . . 119.2(5) ?
    N1B C7B C6B . . 125.8(5) ?
    N1B C7B H7BA . . 117.1 ?
    C6B C7B H7BA . . 117.1 ?
    N1B C8B C9B . . 108.6(9) ?
    N1B C8B H8BA . . 110.0 ?
    C9B C8B H8BA . . 110.0 ?
    N1B C8B H8BB . . 110.0 ?
    C9B C8B H8BB . . 110.0 ?
    H8BA C8B H8BB . . 108.3 ?
    C10B C9B C8B . . 115.7(8) ?
    C10B C9B H9BA . . 108.4 ?
    C8B C9B H9BA . . 108.4 ?
    C10B C9B H9BB . . 108.4 ?
    C8B C9B H9BB . . 108.4 ?
    H9BA C9B H9BB . . 107.4 ?
    C10B N2B C14B . . 120.0 ?
    C10B N2B Ni2 . . 124.5(3) ?
    C14B N2B Ni2 . . 115.3(3) ?
    C11B C10B N2B . . 120.0 ?
    C11B C10B C9B . . 119.4(5) ?
    N2B C10B C9B . . 120.1(5) ?
    C10B C11B C12B . . 120.0 ?
    C10B C11B H11B . . 120.0 ?
    C12B C11B H11B . . 120.0 ?
    C13B C12B C11B . . 120.0 ?
    C13B C12B H12B . . 120.0 ?
    C11B C12B H12B . . 120.0 ?
    C12B C13B C14B . . 120.0 ?
    C12B C13B H13B . . 120.0 ?
    C14B C13B H13B . . 120.0 ?
    C13B C14B N2B . . 120.0 ?
    C13B C14B H14B . . 120.0 ?
    N2B C14B H14B . . 120.0 ?
    C9C C8C N1B . . 117(3) ?
    C9C C8C H8CA . . 107.9 ?
    N1B C8C H8CA . . 107.9 ?
    C9C C8C H8CB . . 107.9 ?
    N1B C8C H8CB . . 107.9 ?
    H8CA C8C H8CB . . 107.2 ?
    C10C C9C C8C . . 115.6(11) ?
    C10C C9C H9CA . . 108.4 ?
    C8C C9C H9CA . . 108.4 ?
    C10C C9C H9CB . . 108.4 ?
    C8C C9C H9CB . . 108.4 ?
    H9CA C9C H9CB . . 107.4 ?
    C10C N2C C14C . . 120.0 ?
    C10C N2C Ni2 . . 122.7(9) ?
    C14C N2C Ni2 . . 116.6(9) ?
    C11C C10C N2C . . 120.0 ?
    C11C C10C C9C . . 120.5(7) ?
    N2C C10C C9C . . 119.4(7) ?
    C10C C11C C12C . . 120.0 ?
    C10C C11C H11C . . 120.0 ?
    C12C C11C H11C . . 120.0 ?
    C13C C12C C11C . . 120.0 ?
    C13C C12C H12C . . 120.0 ?
    C11C C12C H12C . . 120.0 ?
    C12C C13C C14C . . 120.0 ?
    C12C C13C H13C . . 120.0 ?
    C14C C13C H13C . . 120.0 ?
    C13C C14C N2C . . 120.0 ?
    C13C C14C H14C . . 120.0 ?
    N2C C14C H14C . . 120.0 ?
    O14 Cl1 O11 . . 111.7(4) ?
    O13A Cl1 O11A . . 110.6(4) ?
    O13A Cl1 O12A . . 110.8(4) ?
    O11A Cl1 O12A . . 110.2(4) ?
    O14 Cl1 O12 . . 110.6(4) ?
    O11 Cl1 O12 . . 109.9(4) ?
    O13A Cl1 O14A . . 109.1(4) ?
    O11A Cl1 O14A . . 108.1(4) ?
    O12A Cl1 O14A . . 107.8(4) ?
    O14 Cl1 O13 . . 108.8(4) ?
    O11 Cl1 O13 . . 108.0(4) ?
    O12 Cl1 O13 . . 107.7(4) ?
    C1S O1S H1S . . 109.5 ?
    O1S C1S H1S1 . . 109.5 ?
    O1S C1S H1S2 . . 109.5 ?
    H1S1 C1S H1S2 . . 109.5 ?
    O1S C1S H1S3 . . 109.5 ?
    H1S1 C1S H1S3 . . 109.5 ?
    H1S2 C1S H1S3 . . 109.5 ?
loop_
    _geom_torsion_atom_site_label_1
    _geom_torsion_atom_site_label_2
    _geom_torsion_atom_site_label_3
    _geom_torsion_atom_site_label_4
    _geom_torsion_site_symmetry_1
    _geom_torsion_site_symmetry_2
    _geom_torsion_site_symmetry_3
    _geom_torsion_site_symmetry_4
    _geom_torsion
    _geom_torsion_publ_flag
    Ni1 O1A C1A C2A . . . . -139.6(5) ?
    Ni1 O1A C1A C6A . . . . 41.1(7) ?
    O1A C1A C2A C3A . . . . -177.4(6) ?
    C6A C1A C2A C3A . . . . 2.0(9) ?
    C1A C2A C3A C4A . . . . -0.6(10) ?
    C2A C3A C4A C5A . . . . -1.5(10) ?
    C2A C3A C4A Br1 . . . . 177.8(5) ?
    C3A C4A C5A C6A . . . . 2.1(10) ?
    Br1 C4A C5A C6A . . . . -177.2(4) ?
    O1A C1A C6A C5A . . . . 178.0(5) ?
    C2A C1A C6A C5A . . . . -1.4(8) ?
    O1A C1A C6A C7A . . . . -1.6(8) ?
    C2A C1A C6A C7A . . . . 179.0(6) ?
    C4A C5A C6A C1A . . . . -0.6(9) ?
    C4A C5A C6A C7A . . . . 179.1(6) ?
    C8A N1A C7A C6A . . . . -177.0(6) ?
    Ni1 N1A C7A C6A . . . . -2.9(9) ?
    C1A C6A C7A N1A . . . . -19.0(9) ?
    C5A C6A C7A N1A . . . . 161.4(6) ?
    C7A N1A C8A C9A . . . . -160.9(6) ?
    Ni1 N1A C8A C9A . . . . 24.7(7) ?
    N1A C8A C9A C10A . . . . -70.4(7) ?
    C14A N2A C10A C11A . . . . 1.4(8) ?
    Ni1 N2A C10A C11A . . . . -174.7(5) ?
    C14A N2A C10A C9A . . . . -178.1(5) ?
    Ni1 N2A C10A C9A . . . . 5.7(7) ?
    C8A C9A C10A N2A . . . . 54.1(7) ?
    C8A C9A C10A C11A . . . . -125.5(6) ?
    N2A C10A C11A C12A . . . . -1.3(10) ?
    C9A C10A C11A C12A . . . . 178.2(6) ?
    C10A C11A C12A C13A . . . . 0.4(11) ?
    C11A C12A C13A C14A . . . . 0.5(11) ?
    C10A N2A C14A C13A . . . . -0.6(9) ?
    Ni1 N2A C14A C13A . . . . 175.6(5) ?
    C12A C13A C14A N2A . . . . -0.4(10) ?
    Ni2 O1B C1B C2B . . . . -141.8(5) ?
    Ni2 O1B C1B C6B . . . . 39.1(7) ?
    O1B C1B C2B C3B . . . . -179.4(6) ?
    C6B C1B C2B C3B . . . . -0.2(10) ?
    C1B C2B C3B C4B . . . . 0.9(11) ?
    C2B C3B C4B C5B . . . . -0.5(11) ?
    C2B C3B C4B Br2 . . . . -177.7(5) ?
    C3B C4B C5B C6B . . . . -0.6(10) ?
    Br2 C4B C5B C6B . . . . 176.6(5) ?
    O1B C1B C6B C5B . . . . 178.3(5) ?
    C2B C1B C6B C5B . . . . -0.8(9) ?
    O1B C1B C6B C7B . . . . -1.6(9) ?
    C2B C1B C6B C7B . . . . 179.3(6) ?
    C4B C5B C6B C1B . . . . 1.3(9) ?
    C4B C5B C6B C7B . . . . -178.8(6) ?
    C8B N1B C7B C6B . . . . 178.0(8) ?
    C8C N1B C7B C6B . . . . -168(2) ?
    Ni2 N1B C7B C6B . . . . 5.5(10) ?
    C1B C6B C7B N1B . . . . -22.5(10) ?
    C5B C6B C7B N1B . . . . 157.6(6) ?
    C7B N1B C8B C9B . . . . 122.8(8) ?
    Ni2 N1B C8B C9B . . . . -63.9(10) ?
    N1B C8B C9B C10B . . . . 77.1(10) ?
    C14B N2B C10B C11B . . . . 0.0 ?
    Ni2 N2B C10B C11B . . . . -173.8(6) ?
    C14B N2B C10B C9B . . . . -172.0(8) ?
    Ni2 N2B C10B C9B . . . . 14.3(8) ?
    C8B C9B C10B C11B . . . . 137.7(8) ?
    C8B C9B C10B N2B . . . . -50.3(11) ?
    N2B C10B C11B C12B . . . . 0.0 ?
    C9B C10B C11B C12B . . . . 172.0(8) ?
    C10B C11B C12B C13B . . . . 0.0 ?
    C11B C12B C13B C14B . . . . 0.0 ?
    C12B C13B C14B N2B . . . . 0.0 ?
    C10B N2B C14B C13B . . . . 0.0 ?
    Ni2 N2B C14B C13B . . . . 174.3(5) ?
    C7B N1B C8C C9C . . . . -154.4(15) ?
    Ni2 N1B C8C C9C . . . . 32(3) ?
    N1B C8C C9C C10C . . . . -71(3) ?
    C14C N2C C10C C11C . . . . 0.0 ?
    Ni2 N2C C10C C11C . . . . -169.7(19) ?
    C14C N2C C10C C9C . . . . 176(2) ?
    Ni2 N2C C10C C9C . . . . 7(3) ?
    C8C C9C C10C C11C . . . . -135(3) ?
    C8C C9C C10C N2C . . . . 48(4) ?
    N2C C10C C11C C12C . . . . 0.0 ?
    C9C C10C C11C C12C . . . . -176(2) ?
    C10C C11C C12C C13C . . . . 0.0 ?
    C11C C12C C13C C14C . . . . 0.0 ?
    C12C C13C C14C N2C . . . . 0.0 ?
    C10C N2C C14C C13C . . . . 0.0 ?
    Ni2 N2C C14C C13C . . . . 170.3(18) ?
loop_
    _geom_hbond_atom_site_label_D
    _geom_hbond_atom_site_label_H
    _geom_hbond_atom_site_label_A
    _geom_hbond_site_symmetry_A
    _geom_hbond_distance_DH
    _geom_hbond_distance_HA
    _geom_hbond_distance_DA
    _geom_hbond_angle_DHA
    _geom_hbond_publ_flag
    O1A H1A O1B . 0.82(2) 1.64(3) 2.430(5) 161(8) yes
    C7A H7AA O14 . 0.93 2.47 2.990(9) 115.4 no
    C9A H9AA O1A 3_655 0.97 2.40 3.105(7) 129.3 yes
    C9A H9AB O14 5_665 0.97 2.55 3.482(12) 162.1 yes
    C11A H11A O14A 5_665 0.93 2.60 3.406(12) 145.1 yes
    C14A H14A N1A 3_655 0.93 2.67 3.126(8) 110.7 no
    C7B H7BA O11A 6_566 0.93 2.54 3.069(14) 116.7 no
    C9B H9BB Br1 6_566 0.97 3.12 3.859(10) 134.0 yes
    C14B H14B N1B 3_655 0.93 2.54 3.155(9) 123.7 yes
    C9C H9CA O1B 3_655 0.97 2.37 3.02(3) 123.9 yes
    C13C H13C Br1 8_765 0.93 3.08 3.55(2) 113.5 no
    C14C H14C Br1 8_765 0.93 3.05 3.54(2) 114.5 no
    O1S H1S O12 . 0.82 2.12 2.907(15) 162.0 yes
    O1S H1S O13 . 0.82 2.57 3.249(15) 140.3 yes
    O1S H1S O13A . 0.82 1.64 2.436(16) 162.4 yes
    C1S H1S3 O13 . 0.96 2.55 3.276(19) 132.7 yes
_shelx_hkl_file
;
   2   0   0165013.0 6077.90   1
   4   0   036312.20 1879.61   1
   6   0   0 1117.05 74.4669   1
   8   0   076790.10 3946.59   1
  10   0   0 2891.28 177.699   1
  12   0   0 3114.52  194.43   1
  14   0   0 4686.95 289.235   1
  16   0   011029.40  610.88   1
  18   0   0 8851.26  516.04   1
  20   0   0 232.569 146.434   1
  22   0   0 1780.09 206.155   1
   1   1   0 1116.85 60.3691   1
   3   1   0 112.303 19.4025   1
   5   1   012289.10  451.98   1
   7   1   031119.90 1136.02   1
   9   1   0 5334.33 206.599   1
  11   1   0 6443.76 250.762   1
  13   1   021676.10 802.345   1
  15   1   0 1094.42 87.7474   1
  17   1   0 497.348 135.798   1
  19   1   0 445.767 103.201   1
  21   1   0 1250.64 130.934   1
  23   1   0 545.516 119.938   1
   0   2   0 4866.78 175.792   1
   2   2   032536.30 970.134   1
   4   2   012954.50  573.23   1
   6   2   0 6681.69 249.184   1
   8   2   019487.60 714.607   1
  10   2   039402.80 1439.06   1
  12   2   028802.20 1132.11   1
  14   2   0 7518.58 298.984   1
  16   2   0 34.4375  72.558   1
  18   2   0 331.421 93.5049   1
  20   2   0 247.725 105.189   1
  22   2   0 63.4721 112.177   1
   1   3   0101302.0 3902.51   1
   3   3   010713.60 319.187   1
   5   3   010625.50 884.124   1
   7   3   010728.10 396.237   1
   9   3   045781.50 1668.48   1
  11   3   0 211.111 60.1344   1
  13   3   0  102.72 50.6664   1
  15   3   0 5069.18 253.649   1
  17   3   010484.60 414.981   1
  19   3   0 421.162  105.44   1
  21   3   0-42.0514 107.275   1
  23   3   0 1798.16 228.093   1
   0   4   0 8133.04  423.28   1
   2   4   0376706.0 9675.80   1
   4   4   0103874.0 3082.83   1
   6   4   0 5447.86 206.354   1
   8   4   093769.50 3408.31   1
  10   4   0 8056.62 306.192   1
  12   4   0 783.231 92.7551   1
  14   4   0 9641.41 374.808   1
  16   4   0 5194.29 232.574   1
  18   4   0 777.955 102.796   1
  20   4   0 1950.61 242.095   1
  22   4   0 117.856 166.624   1
   1   5   052569.70 1911.80   1
   3   5   0 489.375  44.121   1
   5   5   0 2088.21 67.7573   1
   7   5   0 59.2214 25.6706   1
   9   5   0 429.249 41.7407   1
  11   5   0 1942.75 101.338   1
  13   5   0 3053.08 145.361   1
  15   5   0 2916.20 157.029   1
  17   5   0 206.193 83.1374   1
  19   5   0 818.561  179.90   1
  21   5   0 608.289 187.163   1
  23   5   0 358.704 186.984   1
   0   6   022969.10 1181.74   1
   2   6   040085.70 1188.32   1
   4   6   070768.20 3640.02   1
   6   6   0 341.177 112.955   1
   8   6   016022.90 624.925   1
  10   6   025730.10 946.214   1
  12   6   0 1417.57 238.087   1
  14   6   0 5310.94 226.575   1
  16   6   0 6283.32 319.815   1
  18   6   0 59.1287 159.182   1
  20   6   0 1051.03 201.452   1
  22   6   0 28.3308 182.145   1
   1   7   023238.50  845.61   1
   3   7   0 75.5373 51.8578   1
   5   7   0 1943.20 128.126   1
   7   7   063697.30 2315.72   1
   9   7   078217.90 3257.83   1
  11   7   0 1072.79 90.8979   1
  13   7   0 1247.45 91.4388   1
  15   7   0 3834.79 290.066   1
  17   7   0 7725.77 484.345   1
  19   7   0 209.291 173.657   1
  21   7   0 265.352 185.319   1
   0   8   041030.70 2110.88   1
   2   8   0 2074.64 1410.20   1
   4   8   0 2949.33 179.294   1
   6   8   0  504.02 74.5088   1
   8   8   0 302.704 38.5827   1
  10   8   0 8817.55 452.159   1
  12   8   011390.30 627.999   1
  14   8   0 96.4847 110.265   1
  16   8   0 13.7016 132.479   1
  18   8   0 282.641 157.015   1
  20   8   0 2123.76 237.416   1
  22   8   0  329.77 197.057   1
   1   9   0 3184.59 125.678   1
   3   9   018523.70 552.275   1
   5   9   0 1933.83 144.055   1
   7   9   0 432.638 80.2884   1
   9   9   0 1706.78 167.509   1
  11   9   0 351.409 114.096   1
  13   9   0 18.2835 118.848   1
  15   9   0 2146.88  200.13   1
  17   9   0 224.443 161.595   1
  19   9   0 196.761 183.646   1
  21   9   0  154.21 195.893   1
   0  10   0147607.0 7581.95   1
   2  10   062390.60 2266.55   1
   4  10   0 4187.36 246.594   1
   6  10   013864.00 738.361   1
   8  10   0 7953.46 448.896   1
  10  10   0 737.536 126.692   1
  12  10   0 27.1898  113.27   1
  14  10   0 1935.25 198.484   1
  16  10   0 4814.68 357.333   1
  18  10   0 509.235  184.38   1
  20  10   0 161.879 191.695   1
   1  11   010717.50 397.862   1
   3  11   0 1112.52 72.4649   1
   5  11   0 17.4279 78.4307   1
   7  11   0-4.42842 92.9422   1
   9  11   0 5542.94  343.67   1
  11  11   0 2914.72 245.916   1
  13  11   0 984.714 160.404   1
  15  11   0-150.419 150.419   1
  17  11   0  709.18 175.105   1
  19  11   0-86.1597 185.241   1
   0  12   0 1387.57 113.934   1
   2  12   0 21.3861 32.2077   1
   4  12   0 4291.87 264.537   1
   6  12   0 1327.03 138.773   1
   8  12   0 74.4235 105.065   1
  10  12   0 57.0789 122.933   1
  12  12   0 135.846 135.846   1
  14  12   0 767.949  165.81   1
  16  12   0 264.908 165.028   1
  18  12   0 376.087 194.526   1
  20  12   0 90.1624 201.794   1
   1  13   0 2815.35 166.597   1
   3  13   0 606.331 99.6701   1
   5  13   0 2124.18 168.953   1
   7  13   0 2262.43 183.585   1
   9  13   0 218.788 120.114   1
  11  13   0 64.3737 128.758   1
  13  13   0 98.6107 150.061   1
  15  13   0 175.937  167.35   1
  17  13   0 267.474 189.817   1
  19  13   0 148.277 209.324   1
   2  14   0 1238.71 116.633   1
   6  14   0 1839.53 165.722   1
   8  14   0 4510.23 312.953   1
  10  14   0 314.069 138.189   1
  12  14   0-21.0047  142.82   1
  14  14   0 1014.87 190.289   1
  16  14   0 1201.54 205.974   1
  18  14   0 110.176 198.315   1
   3  15   0 1892.51 181.746   1
   5  15   0 709.038 120.179   1
   7  15   0 610.843 133.496   1
   9  15   0 85.5754 130.397   1
  11  15   0 225.912 147.865   1
  13  15   0 457.804 166.472   1
  15  15   0  29.842 174.807   1
  17  15   0 168.917 204.477   1
   6  16   0 1088.83 140.998   1
   8  16   0 -7.9287 130.745   1
  10  16   0 305.198 148.586   1
  12  16   0 327.905 168.054   1
  14  16   0 241.777 182.388   1
  16  16   0 53.8851 202.072   1
   7  17   0 3094.22 266.243   1
   9  17   0 1889.01 196.774   1
  11  17   0 409.043 157.944   1
  13  17   0 203.437 182.243   1
  15  17   0 670.568 223.523   1
  10  18   0 213.524 161.148   1
  12  18   0 76.8722 175.088   1
   1   1   112136.00 491.666   1
   2   1   1 1306.37 24.9822   1
   3   1   131760.70 817.968   1
   4   1   140544.00 1044.72   1
   5   1   122035.30 567.932   1
   6   1   1 8207.37 214.516   1
   7   1   1 1376.14 105.942   1
   8   1   1 9082.80 239.179   1
   9   1   1 288.857 24.8972   1
  10   1   1 3633.42 104.861   1
  11   1   148318.00 1245.43   1
  12   1   1 496.914 38.0135   1
  13   1   120271.00 530.605   1
  14   1   1-35.8411 39.0414   1
  15   1   1 250.778 48.3145   1
  16   1   1 1016.94 64.5643   1
  17   1   1 230.374 56.8411   1
  18   1   1 2514.51 117.144   1
  19   1   1 4156.63 153.707   1
  20   1   1 63.6187 70.0407   1
  21   1   1 1779.96 107.604   1
  22   1   1 368.922 79.8896   1
  23   1   1 330.093  80.529   1
   0   2   111359.00 486.088   1
   1   2   110535.60 239.828   1
   2   2   1 3432.59 78.9155   1
   3   2   122836.10 479.263   1
   4   2   1 8775.75 325.691   1
   5   2   141754.80 1074.53   1
   6   2   114204.70 368.539   1
   7   2   1 227.947 19.3864   1
   8   2   116471.00 444.747   1
   9   2   1 7229.29 193.949   1
  10   2   1 1125.89 49.0259   1
  11   2   1 3140.63 96.1111   1
  12   2   125836.20 672.006   1
  13   2   1 377.951 39.7551   1
  14   2   1 213.989  42.178   1
  15   2   1  796.17 56.5978   1
  16   2   111413.90 313.367   1
  17   2   1 387.057 60.5639   1
  18   2   1 115.986  61.658   1
  19   2   1 173.606 68.2326   1
  20   2   1 5256.23 183.114   1
  21   2   1 250.737 78.2961   1
  22   2   1 99.8116 76.1911   1
  23   2   1 288.496 86.2079   1
   1   3   141029.70 1712.84   1
   2   3   1 8107.84 214.253   1
   3   3   178647.00 1526.85   1
   4   3   1 4239.69 99.7273   1
   5   3   146362.30 1191.79   1
   6   3   1 8751.56 229.356   1
   7   3   1 1425.22 46.5865   1
   8   3   1 137.792  21.078   1
   9   3   1 1760.87 77.4469   1
  10   3   1 3384.88  99.407   1
  11   3   1 1277.47 57.5354   1
  12   3   1 2244.95 80.9818   1
  13   3   1 3100.57 104.422   1
  14   3   1 740.266 54.8589   1
  15   3   1 6.63436 43.7215   1
  16   3   1 693.878 64.1968   1
  17   3   1 368.678 60.9547   1
  18   3   1 94.4653 62.1968   1
  19   3   1 4274.86 158.744   1
  20   3   1 119.742 73.5329   1
  21   3   1 2243.52  110.18   1
  22   3   1 233.455 103.354   1
  23   3   1 101.674 121.477   1
   0   4   1 1536.64 49.0895   1
   1   4   1 2463.78 2259.50   1
   2   4   162351.90 1602.40   1
   3   4   143603.20 1546.63   1
   4   4   140121.60 840.542   1
   5   4   1 155.848 20.0127   1
   6   4   120689.00 534.758   1
   7   4   1 4474.69 122.277   1
   8   4   110218.70  269.39   1
   9   4   1 754.618 51.5385   1
  10   4   114521.50 381.905   1
  11   4   1 30.7132  27.973   1
  12   4   111871.70 316.795   1
  13   4   1 28.9065 35.9197   1
  14   4   1 1397.06 65.3324   1
  15   4   1  487.57 51.8292   1
  16   4   1 11.1277 50.3067   1
  17   4   1  890.43 67.4274   1
  18   4   1 2373.93 117.104   1
  19   4   1 172.364 67.6815   1
  20   4   1 2490.21 139.237   1
  21   4   1 426.172  124.40   1
  22   4   1 291.467 127.026   1
  23   4   1 169.308 121.736   1
   1   5   1 890.686 115.126   1
   2   5   122348.90 575.793   1
   3   5   1 7567.37 197.531   1
   4   5   1 4481.45 139.758   1
   5   5   1  303.90   16.96   1
   6   5   1 1009.25 36.1375   1
   7   5   121267.60 549.971   1
   8   5   1 2427.68 110.979   1
   9   5   124628.50 680.521   1
  10   5   1 5922.69 203.939   1
  11   5   1 9287.74 249.189   1
  12   5   1 67.4764 34.2212   1
  13   5   1 4163.44 127.994   1
  14   5   1 4382.61 135.605   1
  15   5   1 1828.06  84.665   1
  16   5   1 30.0937 50.7685   1
  17   5   1 4287.80 258.693   1
  18   5   1 12.3308 75.9088   1
  19   5   1 1074.30 129.689   1
  20   5   1 77.5621 111.692   1
  21   5   1 1486.65 223.821   1
  22   5   1 225.338 124.086   1
  23   5   1 539.782 132.057   1
   0   6   136781.40 1092.48   1
   1   6   1 7387.29  191.82   1
   2   6   110573.00 223.299   1
   3   6   116876.20 800.288   1
   4   6   150361.00 1494.70   1
   5   6   1 729.021 49.5931   1
   6   6   129753.40 625.476   1
   7   6   1 11.1762 17.7289   1
   8   6   1 1081.08 43.6525   1
   9   6   1 319.351 58.9349   1
  10   6   1 4362.48 126.564   1
  11   6   1 67.0348 30.2087   1
  12   6   119645.20 515.404   1
  13   6   1 2127.13 84.0775   1
  14   6   1 2560.65 98.0244   1
  15   6   1 990.406 61.5753   1
  16   6   1 3.93141 63.1035   1
  17   6   1 130.714 95.1965   1
  18   6   1  846.05 126.613   1
  19   6   1  243.73 118.466   1
  20   6   1 4666.18 329.719   1
  21   6   1 74.9642 129.566   1
  22   6   1  850.22 141.865   1
  23   6   1 195.017 133.441   1
   1   7   119896.60 3378.90   1
   2   7   1 100.686 14.3651   1
   3   7   1 6297.98 213.478   1
   4   7   1 379.461 27.5501   1
   5   7   1 3349.41 117.935   1
   6   7   1 1259.76 60.4641   1
   7   7   1 2121.89 101.297   1
   8   7   1 3497.80 101.372   1
   9   7   1 457.488 49.4552   1
  10   7   1 114.097  27.928   1
  11   7   1 559.731 38.4179   1
  12   7   1-16.9244 33.6494   1
  13   7   1  782.07 49.9302   1
  14   7   1 340.561 55.9243   1
  15   7   1  528.19 94.5853   1
  16   7   1  86.564 97.6245   1
  17   7   1 359.568 109.846   1
  18   7   1 52.7249 108.735   1
  19   7   1 708.782 128.685   1
  20   7   1 183.141 136.992   1
  21   7   1 366.562 190.354   1
  22   7   1 158.205 134.124   1
   0   8   1 4979.28 187.936   1
   1   8   1 2419.88 68.0001   1
   2   8   1 2795.32  68.751   1
   3   8   1 700.521 29.0006   1
   4   8   1 2996.22 105.545   1
   5   8   1 778.236 63.5292   1
   6   8   1 1549.17 64.8699   1
   7   8   1 954.176 90.2381   1
   8   8   1  677.41 59.6149   1
   9   8   1 449.699 31.3469   1
  10   8   1 2357.27  80.365   1
  11   8   1 81.0699  34.095   1
  12   8   1 7824.76 370.185   1
  13   8   1 2380.09 153.533   1
  14   8   1 -52.181 79.8903   1
  15   8   1 746.209 95.9674   1
  16   8   1 505.118 105.162   1
  17   8   1-45.9526 105.954   1
  18   8   1 1877.62 154.806   1
  19   8   1  146.80 119.459   1
  20   8   1 2487.14 177.045   1
  21   8   1 209.561 133.651   1
  22   8   1 350.974 140.531   1
   1   9   1 3730.95 102.169   1
   2   9   1 1947.48 185.023   1
   3   9   1 9007.69 274.014   1
   4   9   1 131.663 18.2877   1
   5   9   1 9842.58  258.69   1
   6   9   1 8267.47 318.804   1
   7   9   1 200.015 45.1539   1
   8   9   1 546.936 92.3364   1
   9   9   1 121.665 38.7474   1
  10   9   1 109.519 60.0037   1
  11   9   110495.90 411.832   1
  12   9   1 34.0365 103.699   1
  13   9   113364.00  519.64   1
  14   9   1 1943.62 256.802   1
  15   9   1 309.903 101.626   1
  16   9   1 107.213  107.40   1
  17   9   1 507.217 114.062   1
  18   9   1 94.1273 117.638   1
  19   9   1  525.96 129.952   1
  20   9   1 130.082 129.429   1
  21   9   1 529.126 139.837   1
   0  10   1 492.244 98.0621   1
   1  10   1 1069.84 80.7925   1
   2  10   1 5634.89 249.698   1
   3  10   1 4409.70 170.637   1
   4  10   111425.90 347.173   1
   5  10   1 1179.96 76.5461   1
   6  10   1 4061.12 177.504   1
   7  10   1 2657.93 138.563   1
   8  10   1 -23.639 61.0529   1
   9  10   1 380.446 100.199   1
  10  10   1 1138.13 102.755   1
  11  10   1 658.175 90.1457   1
  12  10   1 2172.23 135.994   1
  13  10   1 685.781 97.3973   1
  14  10   1-6.69284 91.4359   1
  15  10   1 41.7715  100.33   1
  16  10   1 19.4161 114.756   1
  17  10   1 64.7325 109.574   1
  18  10   1 21.6415 119.236   1
  19  10   1 46.5332 125.069   1
  20  10   1 427.436 137.371   1
  21  10   1 50.8988 136.687   1
   1  11   1 6975.65 186.093   1
   2  11   1 544.057 28.6151   1
   3  11   1 7232.29 274.848   1
   4  11   1 72.2645 25.4512   1
   5  11   1 4039.33 178.531   1
   6  11   1 584.909  69.173   1
   7  11   1 1510.45 120.422   1
   8  11   1  453.00 71.3609   1
   9  11   1 870.532 88.9279   1
  10  11   1 66.3352 78.1831   1
  11  11   1 8237.18 339.313   1
  12  11   1 52.8057 89.0224   1
  13  11   1 1777.66 147.738   1
  14  11   1-50.5476 96.3503   1
  15  11   1 1846.25 146.967   1
  16  11   1-109.206 109.206   1
  17  11   1 166.487 120.653   1
  18  11   1 269.741 127.152   1
  19  11   1 620.526 138.904   1
  20  11   1  68.846 187.453   1
   0  12   1 1359.72 76.0436   1
   1  12   1 433.862 29.9366   1
   2  12   1 122.353 25.4616   1
   3  12   1 57.9244 34.9264   1
   4  12   1 5771.52 235.085   1
   5  12   1 567.193 67.9246   1
   6  12   1 3244.85 159.654   1
   7  12   1 104.629 68.7401   1
   8  12   1 844.083 97.6299   1
   9  12   1 1196.00  101.47   1
  10  12   1 216.873 84.5785   1
  11  12   1 1224.35  112.23   1
  12  12   1 1952.37 133.574   1
  13  12   1-41.1754 98.0625   1
  14  12   1 193.912 112.368   1
  15  12   1-30.9669 105.045   1
  16  12   1 1895.90 156.253   1
  17  12   1-66.2036  122.33   1
  18  12   1-24.9512  127.70   1
  19  12   1 52.7726 137.321   1
  20  12   1 335.632 141.918   1
   1  13   1 6058.69 207.555   1
   2  13   1 326.605 104.473   1
   3  13   112972.70 690.675   1
   4  13   1 400.373  91.755   1
   5  13   1 5062.80 218.154   1
   6  13   1 824.742 83.4683   1
   7  13   1 37.2269 73.4397   1
   8  13   1 202.047 108.472   1
   9  13   1  66.377  82.798   1
  10  13   1 548.877 93.4227   1
  11  13   1  492.17 99.2782   1
  12  13   1 422.145 155.367   1
  13  13   1 2190.68  150.24   1
  14  13   1 21.2407  108.13   1
  15  13   1 174.687 116.949   1
  16  13   1-2.58355 118.509   1
  17  13   1 57.3199  129.09   1
  18  13   1 104.102 135.204   1
  19  13   1 505.573 148.655   1
   1  14   1 436.399   56.06   1
   2  14   1 4529.42 191.667   1
   3  14   1 52.6532 57.2747   1
   4  14   1 3080.12 212.166   1
   5  14   1 463.779  75.482   1
   6  14   1 777.991  87.519   1
   7  14   1 138.733 79.0673   1
   8  14   1 1801.86 155.702   1
   9  14   1  87.751 89.6576   1
  10  14   1 1875.26 262.087   1
  11  14   1 155.721 98.6658   1
  12  14   1 776.498 116.455   1
  13  14   1 169.852 110.716   1
  14  14   1 487.608 119.869   1
  15  14   1 0.72504 120.326   1
  16  14   1 137.345 125.503   1
  17  14   1 -78.494 127.721   1
  18  14   1 184.068 138.294   1
   2  15   1 47.0218 109.718   1
   3  15   1 1886.46 139.976   1
   4  15   1 3312.87 2078.81   1
   5  15   1  770.23 84.2454   1
   6  15   1  163.87 82.2322   1
   7  15   1 132.547 84.9786   1
   8  15   1 39.3862 91.4158   1
   9  15   1 341.067 96.0763   1
  10  15   1 447.281 103.459   1
  11  15   1  414.10 105.329   1
  12  15   1 117.031 108.675   1
  13  15   1 138.132 110.796   1
  14  15   1 10.5187 115.829   1
  15  15   1 152.681 126.192   1
  16  15   1 192.336 130.974   1
  17  15   1 133.334 142.534   1
   4  16   1 1759.47 189.481   1
   5  16   1 3965.00 2578.71   1
   6  16   1 478.347 121.223   1
   7  16   1 199.682 87.2397   1
   8  16   1 35.4199 90.7251   1
   9  16   1 123.195 94.0081   1
  10  16   1 271.098 103.051   1
  11  16   1 56.3354 105.273   1
  12  16   1 2200.92 156.513   1
  13  16   1 308.385 116.293   1
  14  16   1 313.809 123.958   1
  15  16   1 36.2419 132.652   1
  16  16   1 176.969 140.764   1
   7  17   1 10.8605 99.0818   1
   8  17   1 136.511 99.8664   1
   9  17   1 71.5186 102.304   1
  10  17   1 123.486  104.69   1
  11  17   1 64.8006 112.022   1
  12  17   1 15.6793 119.722   1
  13  17   1 88.0624 125.285   1
  14  17   1 282.949 137.857   1
  15  17   1 227.882 142.714   1
   9  18   1  258.30 160.459   1
  10  18   1 414.508 115.544   1
  11  18   1 165.415 119.392   1
  12  18   1 316.613 188.664   1
  13  18   1 267.585 139.695   1
   0   0   2223237.014356.50   1
   1   0   2 8496.77 485.358   1
   2   0   294507.60 2826.31   1
   3   0   269790.00 2077.74   1
   4   0   2124612.0 3705.60   1
   5   0   284531.90 6140.10   1
   6   0   274096.00 2699.86   1
   7   0   2107989.0 5907.05   1
   8   0   247176.80 1717.48   1
   9   0   2 113.167  42.773   1
  10   0   214321.80 530.948   1
  11   0   2 6193.88 241.317   1
  12   0   2 1466.50 89.4206   1
  13   0   2 3587.49 159.492   1
  14   0   2 6411.92 259.289   1
  15   0   2 329.433 69.3575   1
  16   0   2 8058.24 326.514   1
  17   0   2 881.505 129.813   1
  18   0   2 2280.00 158.294   1
  19   0   2 3654.09 239.418   1
  20   0   2 243.531 100.082   1
  21   0   2 284.905  193.46   1
  22   0   2 880.147 122.025   1
  23   0   2 217.648 110.037   1
   1   1   2 651.423 19.4166   1
   2   1   2 2537.04 242.758   1
   3   1   219342.10 406.383   1
   4   1   2 333.878 24.7822   1
   5   1   2 2016.12 58.2043   1
   6   1   219673.60 508.426   1
   7   1   2 1714.64 53.2657   1
   8   1   2 2553.75 75.1251   1
   9   1   210777.80 334.033   1
  10   1   2 1433.04 74.7209   1
  11   1   212213.90 322.961   1
  12   1   2 64.2845 32.5088   1
  13   1   2 1790.55 111.342   1
  14   1   2 2626.23 97.1295   1
  15   1   2 1028.63 72.1146   1
  16   1   2 1279.60 70.9919   1
  17   1   2 1132.90 71.0027   1
  18   1   2 1351.05 81.1929   1
  19   1   2 209.881  67.361   1
  20   1   2  20.309 70.8019   1
  21   1   2 564.751 80.7733   1
  22   1   2 502.535 80.0991   1
  23   1   2 191.925 76.3149   1
   0   2   2 6700.27 364.947   1
   1   2   2 662.454 20.3892   1
   2   2   252773.70 1110.06   1
   3   2   2 4425.09 112.031   1
   4   2   2 428.291 23.5064   1
   5   2   292868.10 2580.28   1
   6   2   2 1547.32 139.092   1
   7   2   271881.00 1846.01   1
   8   2   2 1553.84  54.639   1
   9   2   216921.90  440.70   1
  10   2   2 488.003 50.3676   1
  11   2   2 541.351 36.2715   1
  12   2   2 1924.28 126.593   1
  13   2   2 20.8806  36.887   1
  14   2   2 859.756 102.231   1
  15   2   2 1020.50 59.8656   1
  16   2   2 289.603  54.656   1
  17   2   2 828.045 66.7911   1
  18   2   2 472.243 67.4679   1
  19   2   2 477.543 71.6597   1
  20   2   2 452.263 76.0904   1
  21   2   2 51.4898  74.886   1
  22   2   2  134.99 76.2153   1
  23   2   2 152.832 88.8909   1
   1   3   236003.90 756.722   1
   2   3   260764.40 1275.38   1
   3   3   210261.80 201.185   1
   4   3   2 124.012 16.5933   1
   5   3   2 172.484 34.6111   1
   6   3   227873.50 718.693   1
   7   3   215106.70  393.00   1
   8   3   2 584.776 30.0433   1
   9   3   248706.80 1254.27   1
  10   3   2 8988.32 241.094   1
  11   3   2 810.315 52.4302   1
  12   3   2 2316.69 82.1559   1
  13   3   2 257.242 40.0023   1
  14   3   2 5680.33 166.591   1
  15   3   2 1578.23 75.3804   1
  16   3   2-50.8373 50.8373   1
  17   3   2 5949.02 185.671   1
  18   3   2 1767.99 93.0287   1
  19   3   2 506.356 71.5081   1
  20   3   2 47.9887 71.3907   1
  21   3   2 99.1502 75.7366   1
  22   3   2 636.651 99.0664   1
  23   3   2 1257.82 175.969   1
   0   4   2304533.011058.70   1
   1   4   236765.3025425.50   1
   2   4   218162.40 382.458   1
   3   4   296449.50 1871.26   1
   4   4   220091.80 573.962   1
   5   4   224724.10  637.50   1
   6   4   2 7268.85 191.939   1
   7   4   2 344.764 22.8454   1
   8   4   212246.80  320.80   1
   9   4   229806.80 771.395   1
  10   4   2 200.584  28.512   1
  11   4   210059.70 269.768   1
  12   4   2 42.2976 33.1767   1
  13   4   2 2846.66 99.2299   1
  14   4   2 3870.51 124.286   1
  15   4   2 2195.93   94.63   1
  16   4   2 5701.41 174.654   1
  17   4   2 23.1379 56.2855   1
  18   4   2 739.342 70.6643   1
  19   4   2 286.564 68.7861   1
  20   4   2 185.093 87.0437   1
  21   4   2 934.554 138.264   1
  22   4   2 122.014 121.869   1
  23   4   2 271.299 125.724   1
   1   5   2 63.7714 15.4609   1
   2   5   2 3022.65 66.5392   1
   3   5   2 703.264 77.2091   1
   4   5   2 1453.83 64.0603   1
   5   5   2 232.148 14.6892   1
   6   5   2 339.524   19.69   1
   7   5   2 2129.52  65.515   1
   8   5   2 6045.75 163.578   1
   9   5   2 93.2442 24.2771   1
  10   5   2 678.829 38.7045   1
  11   5   2 2004.19 71.5106   1
  12   5   2 22.7432 33.3347   1
  13   5   2-19.1134 34.8957   1
  14   5   2 1463.93 71.9516   1
  15   5   2 90.5753 47.2215   1
  16   5   2 438.916 55.9852   1
  17   5   2 246.047   58.01   1
  18   5   2 304.355 79.1032   1
  19   5   2 283.083 117.026   1
  20   5   2-27.2004 131.891   1
  21   5   2 464.192 124.901   1
  22   5   2  292.43 125.825   1
  23   5   2 201.401 128.339   1
   0   6   293698.20 4818.97   1
   1   6   2 354.888   28.21   1
   2   6   2 2387.53 54.5641   1
   3   6   230186.40 899.377   1
   4   6   2 677.166 122.061   1
   5   6   2 4915.95 155.198   1
   6   6   2 4892.10 218.013   1
   7   6   2 8329.26 220.722   1
   8   6   2 2089.77  66.335   1
   9   6   214100.40 369.608   1
  10   6   2 222.117 28.5912   1
  11   6   2 3347.36 102.997   1
  12   6   2 39.4309 34.5399   1
  13   6   2 636.461 45.8109   1
  14   6   2 1037.06 78.2649   1
  15   6   2 739.578 55.9166   1
  16   6   2 2179.95 147.658   1
  17   6   2 12.3781 80.3644   1
  18   6   2 35.2831 106.034   1
  19   6   2  -4.398  111.78   1
  20   6   2 391.522 129.209   1
  21   6   2 127.146 125.716   1
  22   6   2 138.103  130.78   1
   1   7   218663.50 2895.46   1
   2   7   218351.70 4586.41   1
   3   7   2 7267.47 329.054   1
   4   7   2 7868.44 308.628   1
   5   7   2 3074.44 233.981   1
   6   7   2 839.799 67.4656   1
   7   7   216982.70 393.839   1
   8   7   2 -6.9698 20.3047   1
   9   7   238871.10 1003.03   1
  10   7   2 6179.54 171.493   1
  11   7   2 5876.36 165.349   1
  12   7   2 45.4667 32.6587   1
  13   7   2 554.707 45.6048   1
  14   7   2 2832.37 123.216   1
  15   7   2 5187.44 578.896   1
  16   7   2  487.94 102.225   1
  17   7   2 5049.47 326.164   1
  18   7   2  735.15 120.967   1
  19   7   2 956.932 131.113   1
  20   7   2 108.185 120.451   1
  21   7   2 38.9435 126.216   1
  22   7   2 524.536 135.003   1
   0   8   2 650.245 34.5435   1
   1   8   2 517.588 25.1529   1
   2   8   210058.00 213.266   1
   3   8   2 6560.35 173.214   1
   4   8   215352.10 462.276   1
   5   8   224258.30 856.464   1
   6   8   2 182.545 41.6774   1
   7   8   2 9538.28 636.835   1
   8   8   2 1366.90  159.10   1
   9   8   2 350.026  29.556   1
  10   8   2 1969.51 71.7987   1
  11   8   2-42.8873 42.8873   1
  12   8   2 1382.44 77.5699   1
  13   8   2 909.742 97.8207   1
  14   8   2 12.0653 78.2042   1
  15   8   2 34.2829 89.8634   1
  16   8   2-24.4445 97.4058   1
  17   8   2  890.30 120.035   1
  18   8   2  53.659 112.419   1
  19   8   2 529.569 125.319   1
  20   8   2 1087.51 142.818   1
  21   8   2 202.327  129.57   1
  22   8   2 215.522 127.908   1
   1   9   2 27.6175 16.3742   1
   2   9   2 1522.56 44.4937   1
   3   9   2 3238.62 93.0252   1
   4   9   2 1857.34 63.2924   1
   5   9   2 2833.66  101.79   1
   6   9   2 101.473 33.0163   1
   7   9   2 29.7582 35.7055   1
   8   9   2-5.03961 36.4428   1
   9   9   2 470.686 83.9529   1
  10   9   2 362.789 51.9875   1
  11   9   2 358.415  75.154   1
  12   9   2 106.776   88.98   1
  13   9   2 46.8683 83.3689   1
  14   9   2-14.2793 89.2373   1
  15   9   2 767.665 119.678   1
  16   9   2 18.6845 104.101   1
  17   9   2 30.5258 109.634   1
  18   9   2 49.2334 117.376   1
  19   9   2 76.2345  125.77   1
  20   9   2 33.1014 129.972   1
  21   9   2 214.176 135.602   1
   0  10   261894.30 2250.46   1
   1  10   2 559.896 60.1191   1
   2  10   2 3608.65  177.92   1
   3  10   2 1302.10 114.246   1
   4  10   2 1735.76 59.5395   1
   5  10   214355.00 497.157   1
   6  10   2 4307.03 145.585   1
   7  10   2 5115.88 307.358   1
   8  10   216523.10 620.377   1
   9  10   2 2.20136  65.336   1
  10  10   2 2634.32 151.335   1
  11  10   2 369.088  156.94   1
  12  10   2 424.958 87.5615   1
  13  10   2 834.219 102.933   1
  14  10   2 3012.79 186.837   1
  15  10   2 95.9554 102.203   1
  16  10   2 2390.77 426.795   1
  17  10   2 801.135 125.154   1
  18  10   2 957.028 134.104   1
  19  10   2 269.407 126.999   1
  20  10   2 99.8607  130.25   1
  21  10   2 207.599 139.177   1
   1  11   2 1402.01 53.4191   1
   2  11   2 3183.83  150.71   1
   3  11   2 57.8365 32.4585   1
   4  11   2 1044.42 78.4672   1
   5  11   2 255.077 27.7957   1
   6  11   2 2587.52 135.408   1
   7  11   2 1980.29  124.13   1
   8  11   2 878.732 95.8088   1
   9  11   2 766.325 84.8912   1
  10  11   2 1184.26 100.221   1
  11  11   2 16.5124  81.958   1
  12  11   2 378.342  94.246   1
  13  11   2 2040.85 202.617   1
  14  11   2 225.627 98.2172   1
  15  11   2 22.2707 102.164   1
  16  11   2 67.5561 113.928   1
  17  11   2 116.357 118.993   1
  18  11   2 700.176 177.007   1
  19  11   2 207.775 127.734   1
  20  11   2 14.2826 133.425   1
   0  12   2 1872.10 153.919   1
   1  12   2  201.30 28.0228   1
   2  12   2 512.207 34.9181   1
   3  12   2 402.431 36.9084   1
   4  12   2-9.98408  52.048   1
   5  12   2 328.273 60.9985   1
   6  12   2 194.159 63.3631   1
   7  12   2 2340.04 136.412   1
   8  12   2 773.333 85.1592   1
   9  12   2 1876.73 120.099   1
  10  12   2 657.326 89.8961   1
  11  12   2 135.733 85.3202   1
  12  12   2 328.804 95.7859   1
  13  12   2 175.945 94.0644   1
  14  12   2 42.1529 104.787   1
  15  12   2 156.248 109.894   1
  16  12   2 91.7795 113.743   1
  17  12   2 120.628 246.353   1
  18  12   2 12.3355 183.828   1
  19  12   2 77.8902 133.031   1
   1  13   2 1358.11 72.2353   1
   2  13   2 292.327 47.2512   1
   3  13   2 131.826 82.3916   1
   4  13   2 1116.41 116.205   1
   5  13   2 1676.78 101.847   1
   6  13   2 1192.07 90.4828   1
   7  13   2 1045.82 92.6875   1
   8  13   2 1.23855 76.1031   1
   9  13   2 972.618 97.1315   1
  10  13   2-1.58423 103.611   1
  11  13   2  102.52   92.49   1
  12  13   2 208.132 99.9417   1
  13  13   2 193.257 101.161   1
  14  13   2 105.131 110.022   1
  15  13   2 34.5549 108.278   1
  16  13   2-70.6261 123.542   1
  17  13   2 377.601 146.236   1
  18  13   2 133.342 134.041   1
  19  13   2 112.352 143.766   1
   0  14   212093.20 642.564   1
   1  14   2 1236.83 111.353   1
   2  14   2 4629.20 196.921   1
   3  14   2 2682.21 197.964   1
   4  14   2 243.993 93.5283   1
   5  14   2  688.81 128.797   1
   6  14   2 2149.10 140.812   1
   7  14   2 212.397  78.495   1
   8  14   2 3313.51 179.092   1
   9  14   2 319.109 90.4695   1
  10  14   2 881.552 105.296   1
  11  14   2 429.658  103.82   1
  12  14   2 188.276 99.4815   1
  13  14   2 364.114 109.734   1
  14  14   2 1181.37 133.093   1
  15  14   2 381.491 121.783   1
  16  14   2 738.881 135.291   1
  17  14   2 56.4233 132.983   1
  18  14   2 487.314 141.052   1
   2  15   2 477.959 94.0239   1
   3  15   2  574.59 77.7085   1
   4  15   2 321.385 99.1946   1
   5  15   2 207.359 103.684   1
   6  15   2 211.936  77.823   1
   7  15   2 267.162 82.3773   1
   8  15   2-74.5836  85.305   1
   9  15   2 138.205 91.2149   1
  10  15   2 587.243 104.378   1
  11  15   2 127.729 103.225   1
  12  15   2-30.7336 103.418   1
  13  15   2 239.413 114.045   1
  14  15   2   90.90 113.172   1
  15  15   2 43.6467 121.248   1
  16  15   2 145.438 131.574   1
  17  15   2-95.5492 136.296   1
   5  16   2-81.5637 108.748   1
   6  16   2 498.948 88.1617   1
   7  16   2 101.881 83.1178   1
   8  16   2 29.9239 91.6821   1
   9  16   2  169.39 94.8719   1
  10  16   2 101.259 101.083   1
  11  16   2 53.6369 105.896   1
  12  16   2 141.591 132.841   1
  13  16   2 11.0819 114.887   1
  14  16   2 57.3644 122.199   1
  15  16   2 112.098 131.713   1
  16  16   2 76.9568 141.987   1
   6  17   2 38.1399 144.918   1
   7  17   2 2513.07 257.105   1
   8  17   2 280.393  99.463   1
   9  17   2 2737.91 192.202   1
  10  17   2 164.495 104.187   1
  11  17   2 824.352 122.272   1
  12  17   2 220.211  141.19   1
  13  17   2 407.043 129.069   1
  14  17   2 179.048 170.302   1
  15  17   2 415.613  203.48   1
   9  18   2 69.9287 151.499   1
  10  18   2 99.4016 133.469   1
  11  18   2 422.692 122.401   1
  12  18   2 294.968 131.268   1
  13  18   2 53.4602 132.225   1
   1   1   348591.50 1250.06   1
   2   1   3 167.209 14.9712   1
   3   1   325397.50 584.828   1
   4   1   3 2367.15 54.0334   1
   5   1   339330.10 826.158   1
   6   1   351365.20 1320.48   1
   7   1   3 3291.02 93.1826   1
   8   1   3 279.739 23.5639   1
   9   1   3 3091.02 143.856   1
  10   1   3 4742.44 132.927   1
  11   1   3  799.80 82.2779   1
  12   1   3 1433.29 64.4502   1
  13   1   3 3033.83 160.744   1
  14   1   3 5460.66 161.414   1
  15   1   3 117.998 48.4504   1
  16   1   3 5848.79 179.526   1
  17   1   3-24.8261 56.6215   1
  18   1   3 7000.93 213.525   1
  19   1   3 1720.10 97.7515   1
  20   1   3 96.1106 71.5565   1
  21   1   3 1513.82  93.263   1
  22   1   3 1799.85 108.524   1
  23   1   3 338.481  77.367   1
   0   2   320678.60 755.333   1
   1   2   371254.1033184.30   1
   2   2   360152.60 2018.59   1
   3   2   3 3216.18 1148.84   1
   4   2   3 3845.49 155.829   1
   5   2   3 8224.47 193.173   1
   6   2   3 4969.87 389.583   1
   7   2   3 8257.63 217.862   1
   8   2   3 1242.31 47.6007   1
   9   2   339085.20 1008.48   1
  10   2   3 681.646 36.2761   1
  11   2   3 4851.30 202.687   1
  12   2   3 5416.64 207.894   1
  13   2   3 6233.23  177.29   1
  14   2   3 250.786 45.2814   1
  15   2   3 2188.01 96.1476   1
  16   2   3 893.386 95.4227   1
  17   2   3 178.071 58.4171   1
  18   2   3 78.5855 62.3199   1
  19   2   3 2749.75 127.892   1
  20   2   3 1673.83 95.6113   1
  21   2   3 1536.33 94.6475   1
  22   2   3 179.385 76.4377   1
  23   2   3 708.108 102.702   1
   1   3   3 352.603 31.4824   1
   2   3   3 2496.17   62.23   1
   3   3   3 1345.92 122.064   1
   4   3   332347.70 679.999   1
   5   3   319539.90 412.552   1
   6   3   3  784.09 73.8403   1
   7   3   317509.70 454.327   1
   8   3   3 1654.82 72.6825   1
   9   3   3 4535.38 126.889   1
  10   3   3 1547.45 98.8876   1
  11   3   3 8687.99  234.84   1
  12   3   3 228.032 35.9997   1
  13   3   321361.80  560.40   1
  14   3   313249.80 355.288   1
  15   3   3 2046.31 90.1825   1
  16   3   3 198.362 54.0504   1
  17   3   3 1244.47 75.3397   1
  18   3   3  6.2059 60.9645   1
  19   3   3 925.177 91.6084   1
  20   3   3 113.311 71.6605   1
  21   3   3 389.253 93.4526   1
  22   3   3 592.711 97.0602   1
  23   3   3 113.046 119.273   1
   0   4   3 4358.35 165.843   1
   1   4   342119.30 1083.69   1
   2   4   3 262.731 16.4449   1
   3   4   3 768.589 44.7306   1
   4   4   326252.10 552.445   1
   5   4   311338.50 241.855   1
   6   4   342831.10 1189.94   1
   7   4   3 174.654 42.4714   1
   8   4   3 9290.30 245.887   1
   9   4   3 1050.32 47.6097   1
  10   4   3 4033.84 117.322   1
  11   4   3 986.723 47.6101   1
  12   4   3 4625.55 136.824   1
  13   4   3 1253.80 61.3572   1
  14   4   3 2836.51 103.477   1
  15   4   3 62.9144 46.6736   1
  16   4   3 797.606  62.768   1
  17   4   3 2809.64 139.532   1
  18   4   3 1837.80 110.706   1
  19   4   3 686.032 74.8619   1
  20   4   3 1570.03 111.982   1
  21   4   3 696.471 132.716   1
  22   4   3 871.582 135.752   1
  23   4   3 539.241 143.671   1
   1   5   3 274.119 41.8701   1
   2   5   344874.10 941.599   1
   3   5   3 369.119 21.9942   1
   4   5   3 5597.83 112.811   1
   5   5   3 1050.75 38.4242   1
   6   5   3 2401.55 86.2974   1
   7   5   3 4418.27 122.382   1
   8   5   3 1625.79 131.257   1
   9   5   3-6.99766 24.8361   1
  10   5   312021.80 488.105   1
  11   5   311704.80 402.386   1
  12   5   3 2037.45 84.5737   1
  13   5   3 6461.87 184.963   1
  14   5   314808.70 395.685   1
  15   5   3 2363.89 98.2661   1
  16   5   3 411.295 55.6892   1
  17   5   3 240.201 58.2286   1
  18   5   3 1348.39 142.798   1
  19   5   3  49.022 79.2178   1
  20   5   3 53.9848 119.569   1
  21   5   3 181.227 165.118   1
  22   5   3 1203.10 146.226   1
  23   5   3 193.603  126.76   1
   0   6   3 386.634  75.963   1
   1   6   319542.00 729.349   1
   2   6   3 983.998 59.8224   1
   3   6   3 5037.14 110.039   1
   4   6   321844.20 889.965   1
   5   6   317826.20 412.853   1
   6   6   323947.80 619.388   1
   7   6   311787.60 309.118   1
   8   6   3 7706.61 206.967   1
   9   6   3 5597.97 155.811   1
  10   6   3 4940.92 141.344   1
  11   6   3 703.555 42.8353   1
  12   6   3 7957.19 334.526   1
  13   6   3 2703.77 116.416   1
  14   6   3 600.813 50.6464   1
  15   6   3 1496.31 81.1328   1
  16   6   3 299.724 69.1453   1
  17   6   3 193.764 71.1789   1
  18   6   3 778.112 121.142   1
  19   6   3 1574.32 146.305   1
  20   6   3 2307.31 170.527   1
  21   6   3 354.586 130.325   1
  22   6   3 335.959 131.949   1
   1   7   3 80.8072 11.8972   1
   2   7   3 1240.81 70.3529   1
   3   7   3 798.824 25.4994   1
   4   7   3 493.115 62.7851   1
   5   7   3 25.1977  27.945   1
   6   7   3 6093.94 370.863   1
   7   7   3 4346.02 108.095   1
   8   7   3 2088.42 129.514   1
   9   7   3 4165.20 182.018   1
  10   7   3 53.3716 26.3398   1
  11   7   3 5803.52 163.623   1
  12   7   3 1563.21 67.5781   1
  13   7   3 212.465 52.7267   1
  14   7   3  218.26  57.663   1
  15   7   3 1001.77 73.8642   1
  16   7   3 803.471 111.789   1
  17   7   3 183.522 96.9948   1
  18   7   3 123.399 112.891   1
  19   7   3 216.314 122.958   1
  20   7   3 120.723 122.198   1
  21   7   3  86.285 127.947   1
  22   7   3 100.379 132.483   1
   0   8   3 6421.29 2728.88   1
   1   8   3 916.996 46.6768   1
   2   8   3 7149.74 169.537   1
   3   8   3 4213.00 119.047   1
   4   8   3 6541.46 457.547   1
   5   8   3 8974.08 572.967   1
   6   8   3 3856.14 341.825   1
   7   8   3 3812.71 282.922   1
   8   8   3 1209.97 92.4361   1
   9   8   3 55.2034 24.0307   1
  10   8   3 767.327 55.3313   1
  11   8   3 1091.66 65.3864   1
  12   8   3 4668.78 174.953   1
  13   8   3 2195.07 112.969   1
  14   8   3 1484.74  116.79   1
  15   8   3 2180.96 142.991   1
  16   8   3-38.5675 88.2207   1
  17   8   3 352.929 121.633   1
  18   8   3 308.692  118.24   1
  19   8   3 291.225 120.389   1
  20   8   3 296.104 125.827   1
  21   8   3 180.718 128.186   1
  22   8   3 158.399  304.46   1
   1   9   3 6555.95 1228.04   1
   2   9   3 5727.05 204.683   1
   3   9   3 6657.56 242.456   1
   4   9   3 1875.38 76.8697   1
   5   9   3 175.681 65.4174   1
   6   9   314171.20 745.787   1
   7   9   3 340.299 48.7521   1
   8   9   3 2143.10 257.251   1
   9   9   3 465.087 74.0543   1
  10   9   3 9223.83 640.732   1
  11   9   3 959.647 88.3213   1
  12   9   3-9.61329 74.3514   1
  13   9   3 86.1066 103.261   1
  14   9   3 934.983 106.745   1
  15   9   3 0.96998 97.3647   1
  16   9   3-33.1086 96.7657   1
  17   9   3 198.866  106.01   1
  18   9   3 1926.40 157.357   1
  19   9   3 441.639 127.756   1
  20   9   3 205.877 130.303   1
  21   9   3 569.121 141.003   1
   0  10   3 3246.22 127.906   1
   1  10   3 6022.93  165.53   1
   2  10   3  135.47  19.789   1
   3  10   3 2245.84 68.9988   1
   4  10   3 5159.47 215.938   1
   5  10   3 231.213 39.4521   1
   6  10   3 1036.27 104.779   1
   7  10   3 616.839 48.1156   1
   8  10   3 340.621 44.4967   1
   9  10   3 17.9096 71.7992   1
  10  10   3-18.8062 69.3649   1
  11  10   3 1299.29 244.662   1
  12  10   3 1472.93 112.736   1
  13  10   3 82.9045 89.4753   1
  14  10   3 1346.83 123.052   1
  15  10   3 -82.257 97.9636   1
  16  10   3 397.489 110.897   1
  17  10   3 44.3805 111.177   1
  18  10   3 129.967 116.446   1
  19  10   3 283.991 123.639   1
  20  10   3 311.462 130.429   1
  21  10   3  279.83 137.211   1
   1  11   317982.70  418.18   1
   2  11   3 1565.39 72.2501   1
   3  11   3 7802.07 241.531   1
   4  11   3 1591.80  66.998   1
   5  11   3 5028.22  230.01   1
   6  11   3 1301.07 70.5514   1
   7  11   3 2218.04 131.498   1
   8  11   3 265.216 70.1353   1
   9  11   3 252.619 77.9091   1
  10  11   3 199.128 79.5872   1
  11  11   3 1242.19 105.568   1
  12  11   3 110.255 82.5501   1
  13  11   3 2090.37 232.679   1
  14  11   3  39.216 94.0167   1
  15  11   3 1279.48 129.795   1
  16  11   3 207.572 116.834   1
  17  11   3 455.584  124.70   1
  18  11   3 325.978 128.851   1
  19  11   3 651.656 195.587   1
  20  11   3 125.244 131.648   1
   0  12   3 2196.18 104.654   1
   1  12   3 1157.04  52.133   1
   2  12   3 1322.98 706.577   1
   3  12   3 3879.16 115.281   1
   4  12   3 35.9627 31.4312   1
   5  12   3 51.9724 58.0483   1
   6  12   3 303.571 62.6872   1
   7  12   3 174.345 69.1575   1
   8  12   3 332.285 75.1954   1
   9  12   3 4317.58 205.244   1
  10  12   3-34.1667 93.9638   1
  11  12   3 2444.13 162.849   1
  12  12   3  40.463  90.341   1
  13  12   3 296.199 97.5471   1
  14  12   3 336.188 104.551   1
  15  12   3 666.538 115.936   1
  16  12   3 587.496 127.025   1
  17  12   3  160.20 125.999   1
  18  12   3-39.7567 129.133   1
  19  12   3 160.441 145.807   1
   1  13   3 1347.34 76.1196   1
   2  13   3 4780.92 804.078   1
   3  13   3 3512.46 165.163   1
   4  13   3 2980.29 1586.27   1
   5  13   3 1382.50 116.298   1
   6  13   3 276.446 75.0842   1
   7  13   3 2802.95 161.217   1
   8  13   3 493.337 82.9976   1
   9  13   3 413.731 88.9867   1
  10  13   3 1786.62 195.031   1
  11  13   3 3477.34 194.024   1
  12  13   3  225.83 97.5836   1
  13  13   3 3490.68 231.541   1
  14  13   3 183.035 105.897   1
  15  13   3 1123.45 133.365   1
  16  13   3 53.7912  121.16   1
  17  13   3 331.115 133.611   1
  18  13   3 88.4753 132.829   1
  19  13   3 419.716 146.245   1
   0  14   3 899.624 94.6962   1
   1  14   3    0.00 75.5372   1
   2  14   3 3662.53 169.888   1
   3  14   3 229.716 96.7215   1
   4  14   3 224.922 65.9115   1
   5  14   3 372.759 76.2517   1
   6  14   3 734.096 143.013   1
   7  14   3 68.4339 88.0816   1
   8  14   3 522.073 121.048   1
   9  14   3 129.346 125.247   1
  10  14   3 1583.86 139.629   1
  11  14   3 183.878 98.5605   1
  12  14   3 433.545 182.562   1
  13  14   3 14.3488 107.272   1
  14  14   3 319.428 209.026   1
  15  14   3 81.9148 120.236   1
  16  14   3 390.122 131.883   1
  17  14   3  183.18 130.456   1
  18  14   3 468.563 146.451   1
   2  15   3 767.513 109.643   1
   4  15   3-21.7764  69.983   1
   5  15   3 353.821 107.336   1
   6  15   3 46.4236 81.2167   1
   7  15   3 318.549  87.533   1
   8  15   3 64.1218 85.0117   1
   9  15   3 165.619 91.9499   1
  10  15   3 142.873 96.4635   1
  11  15   3 122.905 103.857   1
  12  15   3 152.819 106.909   1
  13  15   3 525.044 116.815   1
  14  15   3 333.109 121.965   1
  15  15   3 198.691 125.293   1
  16  15   3 124.465 130.653   1
  17  15   3 302.498 141.604   1
   5  16   3 414.706 116.275   1
   6  16   3 1286.96 108.017   1
   7  16   3 891.193 103.929   1
   8  16   3  427.77  99.253   1
   9  16   3 72.5176 97.9366   1
  10  16   3 559.221 132.188   1
  11  16   3 269.444 113.509   1
  12  16   3 759.985 122.663   1
  13  16   3 163.058  121.84   1
  14  16   3 139.958 144.182   1
  15  16   3 251.807 136.669   1
  16  16   3 231.411  144.59   1
   6  17   3 136.942  117.92   1
   7  17   3-22.9496 122.373   1
   8  17   3 219.629 107.165   1
   9  17   3 288.408 112.285   1
  10  17   3 121.182 107.524   1
  11  17   3 217.514 149.766   1
  12  17   3 141.145  119.68   1
  13  17   3 194.632 130.966   1
  14  17   3  137.69 135.653   1
   8  18   3 842.662 183.019   1
   9  18   3 254.575 154.285   1
  10  18   3  637.58 176.019   1
  11  18   3 129.313 125.008   1
  12  18   3  567.12 137.174   1
  13  18   3 216.548 137.901   1
  11  19   3 226.524 189.455   1
   0   0   4 2905.29  160.18   1
   1   0   4 348.325 71.6202   1
   2   0   466427.90 2430.63   1
   3   0   446568.30 2038.37   1
   4   0   419433.10 579.075   1
   5   0   437115.50 1263.13   1
   6   0   4 3825.01 123.104   1
   7   0   462746.20 1874.58   1
   8   0   423605.60 1150.45   1
   9   0   4 7730.63 349.792   1
  10   0   418676.40 691.081   1
  11   0   4 5631.54 223.698   1
  12   0   450634.50 1848.70   1
  13   0   4 2797.24 161.587   1
  14   0   427469.60 1014.07   1
  15   0   4 2468.52 199.651   1
  16   0   4 4966.02 347.191   1
  17   0   4 1835.84 227.099   1
  18   0   4 1104.27 107.952   1
  19   0   4 2902.85 413.029   1
  20   0   4 258.796 124.256   1
  21   0   4 415.691 127.842   1
  22   0   4 117.945 105.406   1
  23   0   4 507.719 112.869   1
   1   1   4 7532.71 198.055   1
   2   1   439169.50 1008.07   1
   3   1   4 3691.04 100.734   1
   4   1   4 2670.45 97.9783   1
   5   1   4 316.423 32.2581   1
   6   1   410354.90 221.899   1
   7   1   4 420.569 47.5449   1
   8   1   4 5055.35 139.257   1
   9   1   4 2031.74 68.4619   1
  10   1   4 5050.23 142.033   1
  11   1   4  12.248 29.0732   1
  12   1   4 67.4561 34.8765   1
  13   1   4 875.523 51.9643   1
  14   1   4 955.824 56.5465   1
  15   1   4 2735.35 108.232   1
  16   1   4 165.003 54.4919   1
  17   1   4 103.213 58.3586   1
  18   1   4 3608.26 170.354   1
  19   1   4 307.896 70.1782   1
  20   1   4 137.976 71.2724   1
  21   1   4 157.547 73.9537   1
  22   1   4 551.922 80.7193   1
  23   1   4 205.746 76.4867   1
   0   2   4 3378.51 133.072   1
   1   2   413822.50  494.21   1
   2   2   414332.80 379.561   1
   3   2   4 482.751 25.9611   1
   4   2   413859.90 365.041   1
   5   2   4 1910.15 94.4634   1
   6   2   4 729.174  32.452   1
   7   2   410319.40 229.702   1
   8   2   4 3712.21 143.009   1
   9   2   4 204.762 26.3673   1
  10   2   4 3580.56 158.547   1
  11   2   4 313.026 34.9358   1
  12   2   4 3454.52 108.867   1
  13   2   4-6.25235 37.2818   1
  14   2   4 667.881 52.1258   1
  15   2   4 0.18532 48.9138   1
  16   2   4-16.0786 51.8951   1
  17   2   4 184.443 59.8796   1
  18   2   4 616.452 94.7255   1
  19   2   4 673.254 109.397   1
  20   2   4 349.851 79.4279   1
  21   2   4  162.33 74.1399   1
  22   2   4 402.768 80.3304   1
  23   2   4 181.735 88.4303   1
   1   3   4 1999.19 363.665   1
   2   3   449965.20 4687.40   1
   3   3   411887.90 276.534   1
   4   3   4 3292.86 182.084   1
   5   3   446531.30  977.94   1
   6   3   416586.70 352.259   1
   7   3   4 4397.37 109.584   1
   8   3   4 4072.66 115.305   1
   9   3   422786.80 591.447   1
  10   3   411778.70  397.83   1
  11   3   4 9197.22 247.879   1
  12   3   4 548.506  44.559   1
  13   3   4 5965.70 172.457   1
  14   3   4 7871.82 222.169   1
  15   3   4 238.067 50.8283   1
  16   3   4-1.03702 50.8872   1
  17   3   4 1983.22 136.507   1
  18   3   4 2595.72  125.44   1
  19   3   4 732.932 75.2977   1
  20   3   4 93.5504   71.24   1
  21   3   4 146.052 88.1567   1
  22   3   4 1215.94 128.212   1
  23   3   4  275.73 116.452   1
   0   4   4211132.010868.00   1
   1   4   410581.50 348.907   1
   2   4   444445.30 1337.18   1
   3   4   433693.60 1168.77   1
   4   4   417479.10 507.267   1
   5   4   410104.20 216.583   1
   6   4   4 4216.29  110.04   1
   7   4   4 7718.98  205.58   1
   8   4   4 1800.56 61.7669   1
   9   4   410024.90 350.793   1
  10   4   4 795.788 42.9007   1
  11   4   412042.40 490.061   1
  12   4   4 112.477 36.7682   1
  13   4   4 2356.11 89.7779   1
  14   4   4 240.772 45.7628   1
  15   4   4 2362.80 110.673   1
  16   4   4 86.7977 53.5115   1
  17   4   4 51.9829 57.0639   1
  18   4   4 832.044 98.9949   1
  19   4   4 740.249 91.4479   1
  20   4   4 993.393 99.4575   1
  21   4   4 761.556 101.993   1
  22   4   4 428.548 122.018   1
  23   4   4 502.368 140.291   1
   1   5   4 5821.40 163.962   1
   2   5   4 133.514  15.562   1
   3   5   4 419.537 31.5434   1
   4   5   4 213.559  19.007   1
   5   5   4 122.279 15.5209   1
   6   5   4 384.126 33.6972   1
   7   5   4 16.6775 21.5129   1
   8   5   4 67.3108 22.7642   1
   9   5   4 2195.38 73.3918   1
  10   5   4 1781.12 67.5411   1
  11   5   4 974.858 50.6195   1
  12   5   4 959.542 52.3005   1
  13   5   4 1859.90 83.9784   1
  14   5   4 918.527  97.214   1
  15   5   4-24.9435 46.9138   1
  16   5   4 119.937 53.0184   1
  17   5   4 37.7136 71.4383   1
  18   5   4 501.897 81.6102   1
  19   5   4 452.121 87.7383   1
  20   5   4-103.693 143.285   1
  21   5   4  143.88 122.643   1
  22   5   4 443.256 132.246   1
  23   5   4 241.141 208.168   1
   0   6   439400.70 1436.37   1
   1   6   4 3053.38 178.798   1
   2   6   4 8736.53 233.485   1
   3   6   4 3202.27 111.872   1
   4   6   4 4578.98 192.593   1
   5   6   4 2328.44 145.711   1
   6   6   4  168.61 27.2834   1
   7   6   4 1854.54 80.9628   1
   8   6   4 4398.76 157.535   1
   9   6   4 6762.53 206.625   1
  10   6   4 5369.21 267.836   1
  11   6   4 5097.80 187.949   1
  12   6   4 1765.21 112.492   1
  13   6   4  766.61 67.7469   1
  14   6   4 444.415 49.2669   1
  15   6   4 350.991 65.5906   1
  16   6   4 95.0985 66.6864   1
  17   6   4 64.1213  110.60   1
  18   6   4 26.0123 107.013   1
  19   6   4 194.213 116.958   1
  20   6   4 154.874 121.034   1
  21   6   4 788.496 137.214   1
  22   6   4 62.9708 163.785   1
   1   7   4 8369.54 198.221   1
   2   7   460161.00 1460.53   1
   3   7   432706.50 841.849   1
   4   7   4 7683.08 259.538   1
   5   7   422806.40 650.755   1
   6   7   4 1188.74 62.0096   1
   7   7   4 903.711  47.867   1
   8   7   4 30.3995 22.9558   1
   9   7   414963.30 393.602   1
  10   7   4 4320.46 127.006   1
  11   7   4 7718.77 222.134   1
  12   7   4 410.609  40.204   1
  13   7   4 2549.82 114.431   1
  14   7   4 7213.84 531.082   1
  15   7   4 68.8525 59.9234   1
  16   7   4 98.8304 93.3653   1
  17   7   4 3849.52 367.663   1
  18   7   4 895.241 124.574   1
  19   7   4 3644.77 234.028   1
  20   7   4 75.7191 120.066   1
  21   7   4 1454.75 153.994   1
  22   7   4 1221.66 151.521   1
   0   8   4 1829.07  97.021   1
   1   8   411181.80 1670.87   1
   2   8   4 5749.48 199.558   1
   3   8   4 719.823 82.4267   1
   4   8   410669.80 377.192   1
   5   8   4 548.873 48.4281   1
   6   8   4 1966.03 148.734   1
   7   8   4 2691.48  178.44   1
   8   8   4 541.731 32.2191   1
   9   8   4 3597.62 143.016   1
  10   8   4-44.2357 44.2357   1
  11   8   4 636.661 66.1303   1
  12   8   4 6.50225 50.9165   1
  13   8   4 1223.78 77.8716   1
  14   8   4 106.501 86.0706   1
  15   8   4 414.154 145.306   1
  16   8   4 122.976 103.738   1
  17   8   4 439.446 143.233   1
  18   8   4 70.1023 122.225   1
  19   8   4 739.908 163.021   1
  20   8   4 27.8309 198.432   1
  21   8   4 92.1229 140.726   1
   1   9   4 100.444 19.0139   1
   2   9   4 1910.27 76.6342   1
   3   9   4 605.103 31.3918   1
   4   9   4 84.3764 38.4507   1
   5   9   4 64.0605  36.395   1
   6   9   4 216.177 39.7121   1
   7   9   4 564.577 60.6035   1
   8   9   4-31.5407 40.9966   1
   9   9   4 2447.42 180.724   1
  10   9   4 52.3582 47.4773   1
  11   9   4 2735.90 117.388   1
  12   9   4 63.0167 76.5356   1
  13   9   4 232.132 85.9107   1
  14   9   4-49.4904 86.6109   1
  15   9   4 355.899 96.0218   1
  16   9   4 120.821 107.469   1
  17   9   4 -103.63 107.734   1
  18   9   4 115.179 116.279   1
  19   9   4 95.8838 125.571   1
  20   9   4  82.268 123.319   1
  21   9   4 291.592 132.251   1
   0  10   4 5269.00 1662.47   1
   1  10   4 2207.02 65.1026   1
   2  10   4 2011.42 63.3563   1
   3  10   4 2185.32 169.735   1
   4  10   4  246.39 40.3148   1
   5  10   4 692.899 49.4324   1
   6  10   4 6989.71 404.449   1
   7  10   4 3354.35 218.642   1
   8  10   4 6467.98 626.399   1
   9  10   4 481.933 82.1111   1
  10  10   4 6421.08 268.114   1
  11  10   4 799.765 133.913   1
  12  10   4 6975.14 296.186   1
  13  10   4 1477.15 121.801   1
  14  10   4 4660.58 253.417   1
  15  10   4 223.815 105.581   1
  16  10   4 1600.65 143.694   1
  17  10   4 402.658 119.684   1
  18  10   4 1187.27 139.831   1
  19  10   4 529.198 137.244   1
  20  10   4 561.726 133.177   1
   1  11   4  734.09 52.6951   1
   2  11   4 2125.60 156.924   1
   3  11   4 42.9707 29.4015   1
   4  11   4 367.962 44.9819   1
   5  11   4 873.491 88.3913   1
   6  11   4 6594.26 375.754   1
   7  11   4 165.061 67.3539   1
   8  11   4-30.0194  66.285   1
   9  11   4 658.555 122.026   1
  10  11   4 440.892 89.9777   1
  11  11   4 543.757 90.6947   1
  12  11   4 129.705 89.1392   1
  13  11   4 164.104 96.4433   1
  14  11   4 487.259 110.887   1
  15  11   4 25.9986 107.205   1
  16  11   4  83.772  110.58   1
  17  11   4-22.1968 124.003   1
  18  11   4 1240.61 148.273   1
  19  11   4 111.658 131.294   1
  20  11   4 167.553 137.615   1
   0  12   4 138.485 37.3611   1
   1  12   4 1226.81 73.2031   1
   2  12   4 651.697 44.5799   1
   3  12   4 2399.72 82.5964   1
   4  12   4 567.887 39.4683   1
   5  12   4-1.22891 69.1391   1
   6  12   4 877.603 98.8674   1
   7  12   4 233.953 74.4239   1
   8  12   4 10.7849 72.8375   1
   9  12   4 571.098 89.6141   1
  10  12   4 651.754 101.526   1
  11  12   4  40.792 86.4773   1
  12  12   4 676.302 103.787   1
  13  12   4 67.3108 100.821   1
  14  12   4 2.09094 106.391   1
  15  12   4 159.572 113.052   1
  16  12   4-115.254 118.007   1
  17  12   4 35.7762 123.985   1
  18  12   4 43.6575 129.622   1
  19  12   4 109.069 134.473   1
   1  13   4 190.067 40.7016   1
   2  13   4 1183.88 103.634   1
   3  13   4 424.694 64.8859   1
   4  13   4 1217.89 119.321   1
   5  13   4 715.289 78.2431   1
   6  13   4 1214.03 94.9729   1
   7  13   4 1405.24 236.848   1
   8  13   4 457.761 88.8229   1
   9  13   4 527.274 104.027   1
  10  13   4 567.683  99.828   1
  11  13   4 864.477 107.102   1
  12  13   4 245.586  105.29   1
  13  13   4 199.214  106.27   1
  14  13   4 118.759 111.686   1
  15  13   4-28.7972 116.964   1
  16  13   4 76.4364 125.151   1
  17  13   4 254.609 131.084   1
  18  13   4 282.907 138.457   1
   0  14   4 7303.43 398.984   1
   1  14   4 232.367 57.6411   1
   2  14   4 4506.69 295.941   1
   3  14   4 239.385  67.518   1
   4  14   4 2138.53 136.728   1
   5  14   4 1552.84 104.364   1
   6  14   4 1376.83 241.867   1
   7  14   4 978.622 98.5718   1
   8  14   4 1331.35 109.072   1
   9  14   4 208.235  92.859   1
  10  14   4 1622.68 127.604   1
  11  14   4 1938.21 139.386   1
  12  14   4 1444.29  140.23   1
  13  14   4 207.228 106.889   1
  14  14   4 1166.05 204.577   1
  15  14   4 452.463 159.728   1
  16  14   4 105.534 126.792   1
  17  14   4  123.56 132.226   1
  18  14   4 307.626 139.525   1
   1  15   4 295.798 93.4098   1
   2  15   4 363.927 93.9159   1
   4  15   4-8.66058 78.6556   1
   5  15   4 126.775  103.01   1
   6  15   4  614.52 91.2485   1
   7  15   4 206.699 131.332   1
   8  15   4  96.393 88.4576   1
   9  15   4 822.604 201.412   1
  10  15   4 150.852 97.6828   1
  11  15   4 88.0663 101.824   1
  12  15   4 52.8009 104.587   1
  13  15   4 130.427 114.362   1
  14  15   4 181.028 150.372   1
  15  15   4 67.8276 124.256   1
  16  15   4 199.561 135.423   1
  17  15   4  118.39 162.328   1
   4  16   4 92.4373 107.843   1
   5  16   4 278.295 119.819   1
   6  16   4 501.318 93.8425   1
   7  16   4 79.8202 87.4563   1
   8  16   4  471.72 99.8843   1
   9  16   4 60.8698 96.6636   1
  10  16   4 299.697 106.003   1
  11  16   4 166.065 109.182   1
  12  16   4 216.752 111.876   1
  13  16   4  137.61 121.653   1
  14  16   4 78.3911 124.251   1
  15  16   4 98.1404  134.81   1
   6  17   4 185.812 121.345   1
   7  17   4 1222.66 156.165   1
   8  17   4-19.1383  122.47   1
   9  17   4 1275.79 123.613   1
  10  17   4 353.849 108.653   1
  11  17   4 1450.23 160.147   1
  12  17   4 226.857 123.592   1
  13  17   4 390.239 131.436   1
  14  17   4 33.6419 133.045   1
   8  18   4 197.143  132.69   1
   9  18   4 65.1075 141.702   1
  10  18   4 182.224 155.078   1
  11  18   4 434.189 133.329   1
  12  18   4 112.663 131.282   1
  13  18   4 142.551 136.715   1
  11  19   4-16.2294 178.523   1
   1   1   560296.80 1550.00   1
   2   1   558580.20 1504.81   1
   3   1   512882.90 561.381   1
   4   1   527357.50 1063.69   1
   5   1   5 951.042 65.9543   1
   6   1   5 3921.49 89.1719   1
   7   1   5 9210.36 202.304   1
   8   1   5 5899.87 132.171   1
   9   1   5 2785.62 154.929   1
  10   1   514305.90 376.561   1
  11   1   5 166.855 34.0828   1
  12   1   5 434.805  41.841   1
  13   1   5 63.3926 39.6105   1
  14   1   518332.80  485.85   1
  15   1   510189.40 281.718   1
  16   1   5 1879.17 90.1504   1
  17   1   5 1700.95  112.85   1
  18   1   5 246.145 64.5685   1
  19   1   5 156.256 68.8397   1
  20   1   5 205.576 70.8251   1
  21   1   5 200.772  74.851   1
  22   1   5 858.336 93.0997   1
  23   1   5 1201.65  90.515   1
   0   2   555810.50 2032.13   1
   1   2   517885.20 464.114   1
   2   2   513905.80  474.22   1
   3   2   510775.00 491.057   1
   4   2   5 1588.99 58.6968   1
   5   2   510938.20 233.921   1
   6   2   5 310.776 27.7381   1
   7   2   5 950.373 33.9529   1
   8   2   5 5182.14  146.21   1
   9   2   510422.70 543.612   1
  10   2   5 869.492 93.9286   1
  11   2   5 4793.09 156.404   1
  12   2   5 1774.21 74.2275   1
  13   2   5 6808.94 194.433   1
  14   2   5 263.275  47.519   1
  15   2   5 3512.71  124.07   1
  16   2   5 398.713 58.6954   1
  17   2   5 36.2018 58.0315   1
  18   2   5 358.559 91.9776   1
  19   2   5 2399.18 134.786   1
  20   2   5 194.744 72.1053   1
  21   2   5 637.558 106.706   1
  22   2   5 365.303 91.8775   1
  23   2   5 725.834 112.422   1
   1   3   5 4154.06 180.926   1
   2   3   5 1403.74 101.855   1
   3   3   5 296.114 41.8829   1
   4   3   5 9777.74 339.419   1
   5   3   5 7390.75 273.346   1
   6   3   526652.60 616.972   1
   7   3   563054.90 1451.25   1
   8   3   5 9042.11 1873.50   1
   9   3   512489.60 329.874   1
  10   3   5 6163.77 171.772   1
  11   3   522587.00 589.737   1
  12   3   5 982.601 52.3744   1
  13   3   5 4133.02 158.788   1
  14   3   5 57.6205 46.3051   1
  15   3   510120.90 281.437   1
  16   3   5 1232.67 71.5036   1
  17   3   5 543.572 65.1055   1
  18   3   5 2493.36 116.556   1
  19   3   5 235.131 69.3475   1
  20   3   5 305.108 73.6531   1
  21   3   5 59.5576 87.5086   1
  22   3   5 152.666 90.5283   1
  23   3   5 235.937  116.06   1
   0   4   5 1132.76 167.081   1
   1   4   5  509.45 104.014   1
   2   4   542843.30 1110.50   1
   3   4   5 1875.20 53.0074   1
   4   4   5 7078.12 225.929   1
   5   4   5 3597.88 92.3158   1
   6   4   526413.90 558.671   1
   7   4   5 1929.75 68.3854   1
   8   4   513887.70 327.151   1
   9   4   5 5080.19  205.56   1
  10   4   5 6427.26 179.054   1
  11   4   5 620.712 50.4631   1
  12   4   5 2899.44 111.829   1
  13   4   5 1436.39 68.7522   1
  14   4   5 5156.07 256.959   1
  15   4   5 1047.65 83.2277   1
  16   4   5 5378.46 249.088   1
  17   4   5 15.8046 73.6785   1
  18   4   5 930.424 74.5367   1
  19   4   5 167.042 84.2778   1
  20   4   5 705.918 95.1106   1
  21   4   5 79.2773 85.8377   1
  22   4   5 779.696 129.457   1
  23   4   5 217.948 117.071   1
   1   5   5 5083.03 139.745   1
   2   5   5 295.516 19.7752   1
   3   5   5 1479.33 65.8155   1
   4   5   5 5461.25 239.961   1
   5   5   5 4011.35  168.12   1
   6   5   535566.50  749.65   1
   7   5   5 4532.73 105.173   1
   8   5   5 7735.78 209.051   1
   9   5   5 2762.41 88.6635   1
  10   5   5 540.793 38.2656   1
  11   5   5 126.594 35.7454   1
  12   5   5-35.3291 35.3291   1
  13   5   5-19.1244 39.9647   1
  14   5   5 3598.34 233.161   1
  15   5   5 1684.44 101.888   1
  16   5   5 2775.52 160.218   1
  17   5   5 123.489 72.2562   1
  18   5   5 6485.92 437.005   1
  19   5   5 1016.10 148.951   1
  20   5   5 376.754 127.534   1
  21   5   5 293.248 132.914   1
  22   5   5 1077.67  139.36   1
   0   6   530502.30 1115.20   1
   1   6   5 1746.01 96.0092   1
   2   6   517714.40 525.853   1
   3   6   5 2348.83 122.171   1
   4   6   5 3028.49  194.19   1
   5   6   525991.40 888.192   1
   6   6   516938.50 394.605   1
   7   6   5 2468.35 72.0252   1
   8   6   538030.20 982.792   1
   9   6   5 4091.17 148.775   1
  10   6   513019.30 345.981   1
  11   6   5 4233.74 128.102   1
  12   6   5 1514.11 67.8589   1
  13   6   5 192.445 43.1422   1
  14   6   5 1636.37 77.5436   1
  15   6   5 206.547 64.7014   1
  16   6   5 1141.48 86.4288   1
  17   6   5 265.107 75.9493   1
  18   6   5 1079.64 128.602   1
  19   6   5 1086.81  180.71   1
  20   6   5 249.331 126.937   1
  21   6   5 279.645 124.603   1
  22   6   5 402.357 130.618   1
   1   7   5 535.137 93.0173   1
   2   7   5 1153.44 82.9382   1
   3   7   5 1810.03 124.121   1
   4   7   512913.70 524.271   1
   5   7   5 2792.12  214.62   1
   6   7   5 1972.04 96.0867   1
   7   7   5 3866.49 114.069   1
   8   7   5 31.3147 25.7868   1
   9   7   510474.80 281.446   1
  10   7   5 80.6287 32.8847   1
  11   7   5 1677.09  70.434   1
  12   7   5 728.336 50.6135   1
  13   7   5 3714.76 147.743   1
  14   7   5 365.343 63.0467   1
  15   7   5 315.493 68.5271   1
  16   7   5 456.732  83.195   1
  17   7   5 148.314 109.122   1
  18   7   5  165.39  113.49   1
  19   7   5 118.525 113.978   1
  20   7   5 257.689 130.177   1
  21   7   5 3.67146 176.717   1
  22   7   5  112.42 128.462   1
   0   8   5 1077.92 98.9573   1
   1   8   5 2717.38 90.8665   1
   2   8   5 2500.07 122.539   1
   3   8   5 3373.41 124.545   1
   4   8   5 428.137 57.8067   1
   5   8   5 601.703 25.2531   1
   6   8   516740.10 768.953   1
   7   8   5 4582.80 283.138   1
   8   8   5 2693.40 166.872   1
   9   8   5  933.06 46.7715   1
  10   8   5 367.757 53.7875   1
  11   8   5 1631.99 87.4828   1
  12   8   5 14.5299 53.9955   1
  13   8   5 311.176 61.2531   1
  14   8   5 270.273 111.543   1
  15   8   5-70.0081 88.8511   1
  16   8   5 1237.90 124.658   1
  17   8   5 622.312 112.985   1
  18   8   5 166.989  116.95   1
  19   8   5 1116.64 142.954   1
  20   8   5-46.2993  120.61   1
  21   8   5 341.431 137.051   1
   1   9   523410.70 832.247   1
   2   9   5 4590.22 130.873   1
   3   9   5 236.488 25.4613   1
   4   9   5 921.671 43.9677   1
   5   9   5 1553.26 85.1594   1
   6   9   5 642.112  62.858   1
   7   9   5 178.425 45.2076   1
   8   9   5  306.45 48.3946   1
   9   9   5 1873.47 99.1884   1
  10   9   5 6480.68 534.266   1
  11   9   5 1292.56 126.942   1
  12   9   5-27.7207  78.172   1
  13   9   5 139.378 89.0429   1
  14   9   5 3557.08 197.902   1
  15   9   5 8.37199 100.673   1
  16   9   5 147.544 108.569   1
  17   9   5 743.236 227.091   1
  18   9   5 234.076 147.466   1
  19   9   5 96.0427 116.015   1
  20   9   5  254.10 131.673   1
  21   9   5 188.155 127.601   1
   0  10   5 108.433  32.607   1
   1  10   5 5988.50 525.668   1
   2  10   5 156.226 20.9851   1
   3  10   5 3878.44 136.431   1
   4  10   5 76.0361 37.1904   1
   5  10   5 267.291 45.4353   1
   6  10   5 1403.21 164.244   1
   7  10   5 646.943 55.7278   1
   8  10   5  271.39  81.041   1
   9  10   5-13.5403 50.0898   1
  10  10   5 122.391 74.8183   1
  11  10   5 18.4098 77.8731   1
  12  10   5 234.393 86.9007   1
  13  10   5 115.904 93.1683   1
  14  10   5 1472.73 125.773   1
  15  10   5 601.233 109.686   1
  16  10   5 1159.82 134.195   1
  17  10   5 119.746  112.57   1
  18  10   5  193.33 124.458   1
  19  10   5 30.5347 120.141   1
  20  10   5 123.027 132.872   1
   1  11   511318.30 328.096   1
   2  11   5 3743.52 126.978   1
   3  11   5 2168.46 76.6877   1
   4  11   5 264.465 47.0406   1
   5  11   5 4552.23 338.752   1
   6  11   5 670.923  64.659   1
   7  11   5 4604.15 459.415   1
   8  11   5 673.936 324.265   1
   9  11   5 1072.47 95.8617   1
  10  11   5-52.9853 79.1121   1
  11  11   5 619.053 95.3161   1
  12  11   5 624.849 98.0858   1
  13  11   5 2385.39 151.855   1
  14  11   5 475.466 109.453   1
  15  11   5 2168.21 195.193   1
  16  11   5 47.3744 107.747   1
  17  11   5 793.147 133.612   1
  18  11   5-24.1607 157.857   1
  19  11   5 447.211 160.323   1
  20  11   5-4.06724 134.359   1
   0  12   5 611.741 75.4759   1
   1  12   5 333.112 28.5856   1
   2  12   5 31.9554 29.5113   1
   3  12   5 10.3757 30.4543   1
   4  12   5 1319.21 96.5291   1
   5  12   5 683.483 65.5071   1
   6  12   5 77.6306 64.9756   1
   7  12   5 282.051 72.4771   1
   8  12   5 467.242 92.2722   1
   9  12   5 884.773  96.459   1
  10  12   5  64.392 84.0833   1
  11  12   5 1546.01 196.518   1
  12  12   5 160.378 133.372   1
  13  12   5 957.003 116.943   1
  14  12   5 334.967 109.388   1
  15  12   5 1277.26 137.575   1
  16  12   5 322.815 121.357   1
  17  12   5 204.607  121.09   1
  18  12   5 297.915 132.549   1
  19  12   5 56.5164  186.12   1
   1  13   5 3286.04 147.951   1
   2  13   5 1847.20 102.601   1
   3  13   5 414.632 39.2755   1
   4  13   5 336.134 86.0844   1
   5  13   5 2665.07 228.219   1
   6  13   5 732.909 129.824   1
   7  13   5 3026.28  379.69   1
   8  13   5 449.882 85.7862   1
   9  13   5 4205.67 209.531   1
  10  13   5 395.274 95.6147   1
  11  13   5 1565.11 125.814   1
  12  13   5 96.6226 98.4302   1
  13  13   5 2522.05 173.709   1
  14  13   5 83.2773 113.181   1
  15  13   5 1383.33 142.623   1
  16  13   5 176.482 168.286   1
  17  13   5 967.725  140.03   1
  18  13   5 203.628 130.078   1
   0  14   5 1570.39 146.359   1
   1  14   5 1253.13 73.8521   1
   3  14   5 78.0862 68.1907   1
   4  14   5 729.483 96.5991   1
   5  14   5 -13.348 73.5435   1
   6  14   5  8.6593 77.6348   1
   7  14   5 127.424 86.5188   1
   8  14   5 760.158 176.078   1
   9  14   5  41.027 90.3391   1
  10  14   5 1046.86 115.048   1
  11  14   5 118.853 99.3226   1
  12  14   5 337.724 108.843   1
  13  14   5 337.731 114.268   1
  14  14   5 292.487 116.762   1
  15  14   5 60.3622 120.341   1
  16  14   5 622.247 131.615   1
  17  14   5   99.85 130.978   1
   1  15   5  435.98 85.6418   1
   3  15   5 121.649 94.1818   1
   4  15   5 214.978 120.073   1
   5  15   5 4549.61 3456.61   1
   6  15   5 345.014 91.1079   1
   7  15   5 901.943 245.379   1
   8  15   5 7.92436 94.1554   1
   9  15   5 148.867 116.825   1
  10  15   5 275.968  103.13   1
  11  15   5 116.733 103.584   1
  12  15   5 26.2626  107.04   1
  13  15   5  138.54 112.677   1
  14  15   5 123.307 120.585   1
  15  15   5 307.268 130.873   1
  16  15   5 225.756 174.552   1
   4  16   5 518.667 115.262   1
   5  16   5 73.1907 104.009   1
   6  16   5 235.518 115.832   1
   7  16   5 160.831 95.6975   1
   8  16   5 998.544 118.034   1
   9  16   5 53.0139  97.916   1
  10  16   5  413.85 155.553   1
  11  16   5 521.111 118.751   1
  12  16   5 163.985 114.576   1
  13  16   5 77.2316 119.807   1
  14  16   5-9.42432 125.972   1
  15  16   5 210.081 134.713   1
   5  17   5 30.1148 127.992   1
   6  17   5 128.438 120.878   1
   7  17   5 22.7503 125.103   1
   8  17   5 106.559 133.197   1
   9  17   5 109.903 105.616   1
  10  17   5 198.771 113.277   1
  11  17   5 132.559 115.296   1
  12  17   5 103.606  119.93   1
  13  17   5 32.4164 126.068   1
  14  17   5 124.347 131.955   1
   8  18   5  486.09 143.193   1
   9  18   5 38.0195  133.05   1
  10  18   5 345.824 153.697   1
  11  18   5    0.00 155.735   1
  12  18   5 240.085 130.093   1
  10  19   5 97.8097 262.131   1
   0   0   6 2415.41 145.816   1
   1   0   630163.80 1102.81   1
   2   0   628459.60 1039.89   1
   3   0   616660.60  615.62   1
   4   0   643528.00 3388.78   1
   5   0   6 510.025 122.261   1
   6   0   622384.90 804.574   1
   7   0   6 350.887 59.2028   1
   8   0   6 204.122 33.3773   1
   9   0   611944.90 494.922   1
  10   0   614311.70 953.394   1
  11   0   6 4508.70 243.526   1
  12   0   656543.30 2063.61   1
  13   0   6 2535.81 228.826   1
  14   0   628064.90 1038.26   1
  15   0   6 1010.97 127.818   1
  16   0   6 1743.12 132.328   1
  17   0   6 1070.39 100.661   1
  18   0   6 2334.38 163.664   1
  19   0   6 106.333 97.4712   1
  20   0   6 4625.20 555.691   1
  21   0   6 535.981 109.932   1
  22   0   6 208.446 108.019   1
  23   0   6 304.969 107.397   1
   1   1   622617.50 586.729   1
   2   1   6 5576.67 197.725   1
   3   1   6 1736.33 57.3839   1
   4   1   6 5534.19 240.318   1
   5   1   6 7252.12 220.909   1
   6   1   6 2644.73 90.9718   1
   7   1   610670.30 230.484   1
   8   1   6 284.136 26.9306   1
   9   1   6 4623.28 108.566   1
  10   1   6 148.801 32.5186   1
  11   1   6 2.33092 34.0412   1
  12   1   6 1192.49 78.9883   1
  13   1   6 18.3102 39.7688   1
  14   1   6 4868.83 151.586   1
  15   1   6 6647.54 198.705   1
  16   1   6 102.528 55.0721   1
  17   1   6 640.969  78.351   1
  18   1   6 719.112 88.4544   1
  19   1   6 458.177 72.4783   1
  20   1   6 264.514 74.1037   1
  21   1   6 74.2625 73.3136   1
  22   1   6 346.335 77.8512   1
  23   1   6 429.057 84.1594   1
   0   2   621741.60 799.459   1
   1   2   6 2528.16 76.1837   1
   2   2   612965.70 446.334   1
   3   2   643520.40 1452.63   1
   4   2   6 1922.33 117.613   1
   5   2   624814.70 651.248   1
   6   2   6 7091.02 155.425   1
   7   2   614307.40 408.447   1
   8   2   6 1996.65 56.9004   1
   9   2   6 2349.52 101.997   1
  10   2   6 2528.69 85.9187   1
  11   2   6 462.638 40.4632   1
  12   2   6 211.678 49.5155   1
  13   2   6 1686.77 95.0772   1
  14   2   6 162.294 47.1828   1
  15   2   6 1840.87 85.3762   1
  16   2   6 179.186 62.7048   1
  17   2   6 781.239 70.8025   1
  18   2   6 48.4971 65.4145   1
  19   2   6 35.9466 69.7798   1
  20   2   6 107.406 71.2477   1
  21   2   6 132.271 75.3202   1
  22   2   6 77.7323  90.206   1
  23   2   6 87.1878 89.8234   1
   1   3   6  61.917 20.4346   1
   2   3   620892.80  603.52   1
   3   3   649375.10 1748.98   1
   4   3   6 686.007 38.9654   1
   5   3   655806.50 1284.89   1
   6   3   6 1323.53 117.724   1
   7   3   6 1746.25  96.451   1
   8   3   6 2253.18   70.65   1
   9   3   6 35.3634 24.0684   1
  10   3   6  416.70 37.7107   1
  11   3   619234.50 504.209   1
  12   3   6 453.019 43.3026   1
  13   3   611489.80 311.492   1
  14   3   6 2440.43 141.192   1
  15   3   6 55.6892 56.0353   1
  16   3   6  11.429 54.5654   1
  17   3   6 946.447 84.5834   1
  18   3   6  459.53 69.0037   1
  19   3   6 3211.16 138.953   1
  20   3   6 164.235 84.0073   1
  21   3   6 1052.62 103.949   1
  22   3   6 217.279 107.112   1
   0   4   6 762.067 51.7227   1
   1   4   6 2105.18 150.202   1
   2   4   6 8073.67 1622.29   1
   3   4   6 2748.71 207.323   1
   4   4   610589.90 381.208   1
   5   4   618565.20 432.507   1
   6   4   6 4134.06 182.785   1
   7   4   626481.10 560.959   1
   8   4   6 1258.80 76.3328   1
   9   4   6 143.849 26.0345   1
  10   4   6 768.456 88.7703   1
  11   4   6 1376.53 75.0592   1
  12   4   6 3007.30 137.754   1
  13   4   6 11.0864 41.6223   1
  14   4   6 314.492 50.5646   1
  15   4   6 159.607 51.8976   1
  16   4   6 2311.01  104.83   1
  17   4   6 487.365 63.3456   1
  18   4   6 -18.448 63.1853   1
  19   4   6 2174.33 175.575   1
  20   4   6 1917.43 211.227   1
  21   4   6 31.9348 88.4154   1
  22   4   6 138.349 121.103   1
   1   5   6 169.682 39.0313   1
   2   5   6 101.346 23.4362   1
   3   5   6 35.0506 19.0812   1
   4   5   6 209.359 27.8346   1
   5   5   6  346.86 26.0798   1
   6   5   6 2362.88 62.4611   1
   7   5   6 839.761 35.5494   1
   8   5   6 315.418 37.6275   1
   9   5   6 838.007 46.8085   1
  10   5   6 1249.82 57.0518   1
  11   5   6-4.72958 33.5769   1
  12   5   6 3849.97 123.192   1
  13   5   6  123.84  43.224   1
  14   5   6 299.319 50.6513   1
  15   5   6 714.189 59.7848   1
  16   5   6 64.7522 56.8092   1
  17   5   6-45.9043 73.6666   1
  18   5   6 66.7581 77.5429   1
  19   5   6-17.4879 81.3615   1
  20   5   6 90.1261 164.587   1
  21   5   6 8.66291 118.093   1
  22   5   6 44.4652 115.704   1
   0   6   6 333.656 65.9069   1
   1   6   6 3749.60  126.94   1
   2   6   6 8320.40 430.603   1
   3   6   6 80.2628 28.1152   1
   4   6   612255.30  542.05   1
   5   6   615070.20 718.843   1
   6   6   6 793.753  32.789   1
   7   6   610634.50 279.434   1
   8   6   6 2358.13 74.3736   1
   9   6   6 239.382 33.1948   1
  10   6   6 2825.13 96.1724   1
  11   6   6 2601.88  150.20   1
  12   6   6 142.991 41.4997   1
  13   6   6 61.6699 44.8424   1
  14   6   6 32.4017 48.4413   1
  15   6   6 20.1658 62.2852   1
  16   6   6 1156.26 163.248   1
  17   6   6 4.36571 72.7584   1
  18   6   6-60.4551 78.5268   1
  19   6   6 239.197 116.516   1
  20   6   6 132.583 115.803   1
  21   6   6 87.1489 124.119   1
  22   6   6-10.6027 159.075   1
   1   7   6 2106.06 169.702   1
   2   7   618139.10  460.76   1
   3   7   630137.80 1156.44   1
   4   7   6 588.821 33.3128   1
   5   7   627186.10 1336.01   1
   6   7   6 2276.01 82.0243   1
   7   7   6 1439.90 62.8892   1
   8   7   6 608.775  38.773   1
   9   7   6 3144.82 150.897   1
  10   7   6 3224.78 152.573   1
  11   7   618870.00 667.405   1
  12   7   6 55.8405  56.508   1
  13   7   6 5470.93  278.18   1
  14   7   6-40.5796 61.5583   1
  15   7   6 55.6281 66.0895   1
  16   7   6-36.4281 67.6817   1
  17   7   6 189.598 120.542   1
  18   7   6 864.215 128.701   1
  19   7   6 2873.11 198.517   1
  20   7   6-116.266 116.266   1
  21   7   6 1178.59 143.855   1
   0   8   6 9581.57 565.126   1
   1   8   6 2390.73 90.3554   1
   2   8   6 26.4788 27.9425   1
   3   8   6 7348.08 304.583   1
   4   8   6 715.613 53.5826   1
   5   8   6 851.262 75.0589   1
   6   8   6 2270.84 108.993   1
   7   8   6 1422.58 54.2295   1
   8   8   6 3450.38 178.346   1
   9   8   6 3575.14 129.029   1
  10   8   6 1151.13 124.101   1
  11   8   6 3610.73  190.91   1
  12   8   6 14.3981 55.5519   1
  13   8   6 950.963 83.9042   1
  14   8   6 169.569  66.248   1
  15   8   6 1756.76 128.989   1
  16   8   6 300.613 107.652   1
  17   8   6 487.488 112.439   1
  18   8   6 165.761 113.138   1
  19   8   6 5.10523  116.20   1
  20   8   6 48.0195 127.259   1
  21   8   6 10.5266 133.934   1
   1   9   6 2812.06 107.091   1
   2   9   6 159.508 27.8388   1
   3   9   6 107.995 26.4377   1
   4   9   6 235.496 28.2095   1
   5   9   6 71.4132 28.5715   1
   6   9   6 38.3914 22.2955   1
   7   9   6 783.973 93.9977   1
   8   9   6 1.15807 47.6059   1
   9   9   6 2118.66 250.013   1
  10   9   6 85.1839 54.7319   1
  11   9   6 230.295 61.4294   1
  12   9   6  812.97 71.3621   1
  13   9   6 313.174 141.795   1
  14   9   6 155.588 95.2542   1
  15   9   6 275.543 106.139   1
  16   9   6-48.8811 107.058   1
  17   9   6 602.391 128.938   1
  18   9   6 76.1849 118.391   1
  19   9   6 56.7322 176.259   1
  20   9   6-41.6738 125.918   1
  21   9   6-46.7695 129.169   1
   0  10   6 6615.57 263.931   1
   1  10   6 140.307 23.5856   1
   2  10   6 1633.63 59.3664   1
   3  10   6 4333.50  154.24   1
   4  10   610542.80 483.672   1
   5  10   6-23.5555 40.0952   1
   6  10   6 4084.47 251.305   1
   7  10   6  39.218 48.4837   1
   8  10   6 1567.41  202.92   1
   9  10   6 431.125 75.6745   1
  10  10   6 2771.39  421.14   1
  11  10   6 2079.70 137.448   1
  12  10   613329.00 519.075   1
  13  10   6-8.87862 92.7542   1
  14  10   6 5817.96 273.151   1
  15  10   6 776.318 115.175   1
  16  10   6 316.134 115.112   1
  17  10   6 201.293 124.206   1
  18  10   6 1053.76 139.539   1
  19  10   6 39.6616 130.991   1
  20  10   6 1304.57 154.795   1
   1  11   6 2390.44  114.62   1
   2  11   6 2898.08 139.456   1
   3  11   6 613.199 54.7529   1
   4  11   6  29.699 41.4242   1
   5  11   6 1723.71 78.7097   1
   6  11   6 119.233 52.5823   1
   7  11   6 815.051 96.9981   1
   8  11   6 824.604 149.321   1
   9  11   6 307.302 128.273   1
  10  11   6 682.725 95.6819   1
  11  11   6 1834.62 130.308   1
  12  11   6 758.867 106.221   1
  13  11   6 357.862 104.088   1
  14  11   6 47.2097 102.116   1
  15  11   6  718.54 120.711   1
  16  11   6 15.1032 115.964   1
  17  11   6 53.0967 119.809   1
  18  11   6 457.088 135.402   1
  19  11   6 554.149 136.645   1
   0  12   6 221.083 57.8583   1
   1  12   6 361.547 41.8452   1
   2  12   6 1028.44 64.5586   1
   3  12   6 250.831 34.5654   1
   4  12   6 275.599  49.876   1
   5  12   6 1196.89 132.418   1
   6  12   6 307.383 71.5328   1
   7  12   6 289.782 75.9501   1
   8  12   6-21.1965 75.9463   1
   9  12   6 433.283 89.8467   1
  10  12   6 48.7121 89.6736   1
  11  12   6 76.5235 92.3767   1
  12  12   6 5.86892 94.0346   1
  13  12   6-18.1806 102.115   1
  14  12   6 41.9262 110.118   1
  15  12   6-41.8796 113.742   1
  16  12   6-118.187 118.187   1
  17  12   6 113.547 125.256   1
  18  12   6 105.765 126.246   1
  19  12   6 227.921 135.131   1
   1  13   6 52.4175 33.9113   1
   2  13   6 1533.02 82.2366   1
   3  13   6 1540.52   86.44   1
   4  13   6 204.245 89.8704   1
   5  13   6 1937.57 364.052   1
   6  13   6 551.713 83.3517   1
   7  13   6 315.598 133.207   1
   8  13   6 161.501 126.983   1
   9  13   6 250.032 90.4076   1
  10  13   6-29.5198 91.1342   1
  11  13   6 1069.88 209.501   1
  12  13   6-48.6178  101.24   1
  13  13   6 206.382 109.495   1
  14  13   6  70.139 116.934   1
  15  13   6 56.2997 115.461   1
  16  13   6 32.4308 120.622   1
  17  13   6  305.55 134.263   1
  18  13   6 84.9883  135.11   1
   0  14   6 1364.45 97.5436   1
   1  14   6 575.029 72.7458   1
   2  14   6 881.079 88.1983   1
   3  14   6 182.782 94.0289   1
   4  14   6 1640.32 168.446   1
   5  14   6 470.672 106.454   1
   6  14   6 1613.88 433.986   1
   7  14   6 1800.54 425.972   1
   8  14   6  500.06 96.5108   1
   9  14   6 4.93383 90.6084   1
  10  14   6 577.433 104.775   1
  11  14   6 403.844 106.285   1
  12  14   6 1775.52 143.929   1
  13  14   6  66.182 108.375   1
  14  14   6 489.571 219.087   1
  15  14   6 47.1308 129.612   1
  16  14   6 129.045 158.112   1
  17  14   6 346.785 168.574   1
   2  15   6 132.743  81.988   1
   3  15   6-11.7416 86.1278   1
   4  15   6 3.92543 90.2268   1
   5  15   6-82.5087 98.2242   1
   6  15   6 40.0733 83.6548   1
   7  15   6 776.447 121.926   1
   8  15   6 32.6091 92.5848   1
   9  15   6 748.173 105.705   1
  10  15   6 510.962 176.621   1
  11  15   6 42.8751 108.202   1
  12  15   6 24.6509 110.857   1
  13  15   6 209.508 118.345   1
  14  15   6 157.701 124.527   1
  15  15   6 229.566 129.953   1
  16  15   6 95.9049 128.696   1
   3  16   6-91.6991 91.6991   1
   4  16   6 187.649 103.395   1
   5  16   6-99.7538 99.7538   1
   6  16   6 111.417 111.417   1
   7  16   6 125.915 95.9242   1
   8  16   6 221.337 100.769   1
   9  16   6 95.6109 103.586   1
  10  16   6 268.038 109.808   1
  11  16   6 111.697 109.956   1
  12  16   6 51.8424 113.372   1
  13  16   6 12.7451 126.084   1
  14  16   6 75.0856 125.229   1
  15  16   6 145.593 164.339   1
   5  17   6 1814.91 172.494   1
   6  17   6 93.9966 112.798   1
   7  17   6 689.927 135.722   1
   8  17   6  7.5674 124.787   1
   9  17   6 436.394 144.202   1
  10  17   6 71.5157 106.156   1
  11  17   6 1260.25 134.179   1
  12  17   6 35.7455 122.328   1
  13  17   6 298.324 126.192   1
   7  18   6 44.6293 189.681   1
   8  18   6 217.096 138.492   1
   9  18   6 324.372 150.869   1
  10  18   6 64.7225 144.673   1
  11  18   6 100.131 157.894   1
  12  18   6 206.033 187.483   1
  10  19   6 19.3491 158.645   1
   1   1   7 3829.21 152.851   1
   2   1   731999.40  897.51   1
   3   1   7 2486.24 115.737   1
   4   1   717135.70 883.718   1
   5   1   7 850.426 41.5405   1
   6   1   7 9909.79 275.592   1
   7   1   745494.60 1149.28   1
   8   1   7  502.76 39.0553   1
   9   1   735946.70 760.281   1
  10   1   7 3390.70  140.89   1
  11   1   7 3156.80 104.328   1
  12   1   7 100.807 41.1968   1
  13   1   7 2760.53 102.562   1
  14   1   7 1792.45 131.244   1
  15   1   7 8408.93 348.311   1
  16   1   7 1070.11 107.147   1
  17   1   7 4348.78 184.492   1
  18   1   7 66.4713 64.7531   1
  19   1   7 142.214 69.6088   1
  20   1   7  61.394 72.8422   1
  21   1   7 294.032  75.522   1
  22   1   7 342.544 77.4393   1
   0   2   7 7945.86 302.289   1
   1   2   711665.20 307.993   1
   2   2   7 905.623 71.8888   1
   3   2   7 131.691 27.0496   1
   4   2   718114.10 759.843   1
   5   2   7 3511.35 103.504   1
   6   2   7 8190.00 179.223   1
   7   2   7 195.963 24.1057   1
   8   2   716016.30 343.661   1
   9   2   7 1171.55 51.6993   1
  10   2   7 23.1623 27.9221   1
  11   2   7 813.986 55.2485   1
  12   2   7 4419.91 246.726   1
  13   2   7 303.813 46.2635   1
  14   2   7 58.2397 48.4751   1
  15   2   7 1122.06 109.179   1
  16   2   7 2288.52 109.152   1
  17   2   7 31.5828  60.662   1
  18   2   7  30.522 64.6562   1
  19   2   7 667.892 75.7722   1
  20   2   7 575.321 78.5166   1
  21   2   7 87.2093 75.4198   1
  22   2   7  33.393 85.4034   1
   1   3   742645.20 1168.66   1
   2   3   7 253.976 28.1651   1
   3   3   7 5588.84 304.573   1
   4   3   7 5826.63 309.555   1
   5   3   7 2809.98 97.7767   1
   6   3   7 8858.60 230.169   1
   7   3   7 877.932 35.2544   1
   8   3   7 4171.20 150.328   1
   9   3   7 2232.53 64.7492   1
  10   3   7 181.413 30.3048   1
  11   3   7 675.661 54.1631   1
  12   3   7 48.0383 39.9737   1
  13   3   7 971.248 58.8465   1
  14   3   7 7.36624 47.6444   1
  15   3   7 2960.04 183.945   1
  16   3   7 80.6145  58.487   1
  17   3   7 4333.41 203.998   1
  18   3   7 21.8859 65.0339   1
  19   3   7  -19.52 68.4172   1
  20   3   7  40.985 86.7495   1
  21   3   7 200.665 90.8421   1
  22   3   7 106.781 87.7836   1
   0   4   741971.60 1533.13   1
   1   4   7 1522.30 149.801   1
   2   4   710710.20 408.921   1
   3   4   7 4482.58 367.643   1
   4   4   7 8313.47 1294.52   1
   5   4   7 88.4755 26.0322   1
   6   4   711034.60 294.164   1
   7   4   7  143.29 25.4863   1
   8   4   721472.70 562.191   1
   9   4   7 6.39087 28.7739   1
  10   4   710292.90 261.861   1
  11   4   7 684.546  47.985   1
  12   4   7 397.966 46.4669   1
  13   4   7-18.7483 44.0463   1
  14   4   7 1965.80 165.115   1
  15   4   7 281.201 55.2191   1
  16   4   7 4863.14 281.148   1
  17   4   7 1190.49 78.3109   1
  18   4   7 1069.81 94.0731   1
  19   4   7-55.3425  83.077   1
  20   4   7 78.3289 86.7696   1
  21   4   7 63.8733 85.9436   1
  22   4   7 264.267 159.826   1
   1   5   730251.00 944.283   1
   2   5   7 3530.86 155.271   1
   3   5   7 458.675 33.5626   1
   4   5   7 7569.98 271.623   1
   5   5   714695.60 507.195   1
   6   5   7 2607.42  92.473   1
   7   5   7 1086.49 40.3328   1
   8   5   711300.60  305.04   1
   9   5   7 1498.02 51.6495   1
  10   5   7 293.435 39.0564   1
  11   5   711680.30 372.207   1
  12   5   7  -28.33 41.4093   1
  13   5   7 8847.06  247.44   1
  14   5   7  209.74 48.8332   1
  15   5   7 850.251 83.1599   1
  16   5   7 755.913 81.3595   1
  17   5   7 634.065  88.646   1
  18   5   7 1210.83 97.3611   1
  19   5   7 452.262 85.9824   1
  20   5   7 457.889 94.0392   1
  21   5   7  358.79 121.673   1
  22   5   7 280.151  160.91   1
   0   6   763980.80 2331.26   1
   1   6   7 159.419 37.7449   1
   2   6   710423.60 513.122   1
   3   6   7 444.931 48.6277   1
   4   6   7 361.547 43.1718   1
   5   6   7 608.373 75.7006   1
   6   6   7 2117.80 69.1615   1
   7   6   7 197.671 25.6183   1
   8   6   719780.60 512.693   1
   9   6   7 283.374 31.0249   1
  10   6   7 2312.60 87.4068   1
  11   6   7 1180.64 62.3807   1
  12   6   7 64.4001 42.9916   1
  13   6   7 173.905 47.1817   1
  14   6   7 1180.64 122.934   1
  15   6   7 53.8606  68.328   1
  16   6   7 4344.02 197.229   1
  17   6   7 139.723 73.5145   1
  18   6   7 1162.69 98.3602   1
  19   6   7-82.6347 263.644   1
  20   6   7  80.688 122.444   1
  21   6   7-102.632 122.265   1
   1   7   7 9524.47 257.408   1
   2   7   7 2146.87 74.5096   1
   3   7   7 4352.30 240.781   1
   4   7   7 4469.09 167.966   1
   5   7   7 1436.40 113.659   1
   6   7   7 4320.77 203.357   1
   7   7   7 529.147 49.7454   1
   8   7   7 22.7683 26.3091   1
   9   7   7 1444.91 59.0801   1
  10   7   7 846.221 55.6056   1
  11   7   7 82.3231 40.8362   1
  12   7   7  313.65 62.5751   1
  13   7   7 686.086 73.2057   1
  14   7   7 15.2731 65.6889   1
  15   7   7 508.871  74.528   1
  16   7   7 39.2896 73.0812   1
  17   7   7 85.7108 106.784   1
  18   7   7   84.09 114.155   1
  19   7   7 393.352 124.008   1
  20   7   7 41.3339 120.958   1
  21   7   7 209.574 125.862   1
   0   8   7 4357.45 230.046   1
   1   8   7 209.391 39.5327   1
   2   8   7 202.667 26.9295   1
   3   8   7 140.173  30.319   1
   4   8   7 265.322 31.6051   1
   5   8   7 630.812 43.3163   1
   6   8   7  705.00 71.7534   1
   7   8   7 71.6718 23.2217   1
   8   8   7 4415.51 204.634   1
   9   8   7  390.23 66.7532   1
  10   8   7-8.79121 54.6029   1
  11   8   7 569.483 111.633   1
  12   8   7 1424.46 103.981   1
  13   8   7 145.264 65.6148   1
  14   8   7 192.886 69.8512   1
  15   8   7 -66.418 96.3327   1
  16   8   7 2239.90 155.532   1
  17   8   7-17.3296 110.364   1
  18   8   7 275.583 122.296   1
  19   8   7 236.219 125.959   1
  20   8   7 118.201 128.189   1
  21   8   7 119.683 137.548   1
   1   9   7 5451.26 147.643   1
   2   9   7 260.517 30.8961   1
   3   9   7 752.102 62.2474   1
   4   9   7 1113.03 61.3714   1
   5   9   7 757.031 63.5242   1
   6   9   7 1152.40 89.3241   1
   7   9   710105.80 741.658   1
   8   9   7 123.021  64.302   1
   9   9   7 3237.07 301.513   1
  10   9   7 649.406 73.1488   1
  11   9   7 902.286 71.9292   1
  12   9   7 29.2466 63.9518   1
  13   9   7 23.6095 82.3449   1
  14   9   7  685.97 108.279   1
  15   9   7 2990.20 196.835   1
  16   9   7-23.9645 103.709   1
  17   9   7 398.083 121.736   1
  18   9   7  99.979 122.322   1
  19   9   7 141.663 137.832   1
  20   9   7 114.559 128.047   1
   0  10   7 2991.02 152.354   1
   1  10   7 4830.36 164.104   1
   2  10   7 71.7318  35.974   1
   3  10   7  106.12 32.0349   1
   4  10   7 1489.15 91.9164   1
   5  10   7 439.036 51.0137   1
   6  10   7  464.92  50.596   1
   7  10   7 121.835 49.0987   1
   8  10   7 5809.70 844.377   1
   9  10   7  88.212 57.8626   1
  10  10   7 93.8014 57.9243   1
  11  10   7-29.0692 83.3511   1
  12  10   7 129.045   86.04   1
  13  10   7 164.075 95.6166   1
  14  10   7 332.961 107.341   1
  15  10   7  57.715  107.56   1
  16  10   7 275.196  115.28   1
  17  10   7 57.4396 118.665   1
  18  10   7 153.181 153.497   1
  19  10   7  61.732 126.987   1
  20  10   7 152.054 130.397   1
   1  11   7 2088.59 64.2104   1
   2  11   7 803.658 84.1062   1
   3  11   7 181.723 53.6284   1
   4  11   7 1731.81 133.938   1
   5  11   7 2543.93 130.086   1
   6  11   7 2349.59 150.693   1
   7  11   7 8281.28 990.252   1
   8  11   7 1621.63 320.307   1
   9  11   7 5583.57 350.197   1
  10  11   7 176.204 82.8895   1
  11  11   7 893.799  105.04   1
  12  11   7  140.32 92.8414   1
  13  11   7 3301.11 201.473   1
  14  11   7 86.0396 107.241   1
  15  11   7 1374.28 270.096   1
  16  11   7-11.3892 110.508   1
  17  11   7 1034.20 144.899   1
  18  11   7 26.8474 122.052   1
  19  11   7 124.947 127.939   1
   0  12   7 1147.68 146.022   1
   1  12   7  86.541 28.8841   1
   2  12   7 23.7708 29.6425   1
   3  12   7 898.343 55.9394   1
   4  12   7 1554.82 163.273   1
   5  12   7 74.8639 48.8974   1
   6  12   7 217.657 58.6533   1
   7  12   7 342.801 113.649   1
   8  12   7 2287.62 253.854   1
   9  12   7-31.8662 79.9548   1
  10  12   7 486.049 172.489   1
  11  12   7 157.609 93.3618   1
  12  12   7 444.932 138.374   1
  13  12   7 86.2085 97.8791   1
  14  12   7 -38.977 108.527   1
  15  12   7 135.601 114.757   1
  16  12   7 278.026 119.535   1
  17  12   7 143.881 128.072   1
  18  12   7 37.3472 126.278   1
   1  13   7 3401.85 1051.59   1
   2  13   7 20.7187 34.9277   1
   3  13   7 366.865 38.8905   1
   4  13   7 49.6754 35.0898   1
   5  13   7 375.645 77.3835   1
   6  13   7 4.51689  77.289   1
   7  13   7 3238.35 370.321   1
   8  13   7 257.695 85.9016   1
   9  13   7 1264.36  184.41   1
  10  13   7-32.1279 91.2364   1
  11  13   7 262.386 100.526   1
  12  13   7 181.718 103.866   1
  13  13   7 115.518 109.812   1
  14  13   7 161.723 110.031   1
  15  13   7 993.814 138.061   1
  16  13   7 93.0696 120.727   1
  17  13   7 1036.98 146.793   1
  18  13   7 -3.7609  176.66   1
   1  14   7 412.813 45.6363   1
   2  14   7 1875.34 83.2677   1
   3  14   7 52.8075   62.13   1
   4  14   7 918.759 115.844   1
   5  14   7 197.539 127.884   1
   6  14   7 2549.18 337.616   1
   7  14   7 376.852 171.638   1
   8  14   7  632.82 155.413   1
   9  14   7 86.2943 93.6137   1
  10  14   7 1116.91 114.279   1
  11  14   7 246.323 104.375   1
  12  14   7 414.627 143.546   1
  13  14   7 260.253 115.336   1
  14  14   7 395.393 151.759   1
  15  14   7 1.05747  118.78   1
  16  14   7 396.225 176.408   1
  17  14   7 162.337 131.262   1
   1  15   7 1131.35 151.619   1
   2  15   7-42.8549 89.6084   1
   3  15   7 199.038 93.6613   1
   4  15   7  39.073 93.7636   1
   5  15   7 109.446 101.633   1
   6  15   7 311.883  85.248   1
   7  15   7 127.826 90.0144   1
   8  15   7 317.272 95.5912   1
   9  15   7 206.435 105.161   1
  10  15   7 96.2657 101.765   1
  11  15   7 510.909 166.782   1
  12  15   7  94.782 111.557   1
  13  15   7 91.6584 117.569   1
  14  15   7 149.523 122.743   1
  15  15   7 286.143  129.49   1
  16  15   7 194.237  134.48   1
   2  16   7  779.30 117.841   1
   3  16   7 224.706 95.2138   1
   4  16   7 106.785 99.1626   1
   5  16   7 72.5279 106.887   1
   6  16   7 99.3114 110.767   1
   7  16   7 95.5117 114.616   1
   8  16   7 696.648  296.09   1
   9  16   7 37.6992 100.961   1
  10  16   7 356.217 109.873   1
  11  16   7 292.351 112.627   1
  12  16   7 19.0294 116.495   1
  13  16   7 109.195 124.144   1
  14  16   7 178.452 127.811   1
   5  17   7  48.512 104.482   1
   6  17   7 138.329 115.893   1
   7  17   7-56.1846 123.614   1
   8  17   7 108.865 127.636   1
   9  17   7 286.034 139.256   1
  10  17   7 130.545 156.705   1
  11  17   7 73.6694 140.302   1
  12  17   7 139.553 120.873   1
  13  17   7  60.326 126.206   1
   7  18   7 44.3392 133.018   1
   8  18   7  267.50 137.467   1
   9  18   7 130.895 145.854   1
  10  18   7-52.7889 139.504   1
  11  18   7 34.2753 152.324   1
   0   0   824904.30 1296.27   1
   1   0   8 6350.42 301.749   1
   2   0   8113017.0 5634.72   1
   3   0   8 3395.20 145.064   1
   4   0   851900.80 2897.15   1
   5   0   8 4636.30 498.181   1
   6   0   816814.90 936.394   1
   7   0   8 1889.35 141.207   1
   8   0   8 312.355 38.4924   1
   9   0   8  514.04 46.6547   1
  10   0   8-35.7676 41.4015   1
  11   0   8 5429.37 324.245   1
  12   0   811290.10 1067.23   1
  13   0   8 2762.33 203.507   1
  14   0   8 3967.83 385.918   1
  15   0   8 74.0234 74.6705   1
  16   0   8-36.4479 78.5173   1
  17   0   8 2014.16 140.762   1
  18   0   8 1364.29 117.104   1
  19   0   8 246.768 97.5829   1
  20   0   8 8220.43 865.833   1
  21   0   8 181.292 101.039   1
  22   0   8 1090.90  205.24   1
   1   1   818451.20  482.97   1
   2   1   8 3756.62 278.675   1
   3   1   8 77.8623 27.6868   1
   4   1   8 1177.27 54.3787   1
   5   1   813654.40 495.395   1
   6   1   810979.40  282.02   1
   7   1   8 1997.97 59.2282   1
   8   1   8 1411.63  71.275   1
   9   1   8 7195.98  163.27   1
  10   1   8-29.9515 29.9515   1
  11   1   8 179.649 36.7623   1
  12   1   8 1879.28 83.1071   1
  13   1   8 2346.99 131.332   1
  14   1   8 36.4996 49.2193   1
  15   1   8 1630.23 141.244   1
  16   1   8 76.0584 59.6871   1
  17   1   8 212.678  64.752   1
  18   1   8-48.0714 66.2323   1
  19   1   8 67.2194 68.9876   1
  20   1   8 134.603  71.007   1
  21   1   8  29.517 72.8239   1
  22   1   8 79.0561 73.5531   1
   0   2   8 6991.69 271.332   1
   1   2   8 837.232 56.4395   1
   2   2   810897.00 290.116   1
   3   2   8  201.56 29.7753   1
   4   2   8 4367.27  234.63   1
   5   2   8 8259.32 334.932   1
   6   2   8 808.034 37.9579   1
   7   2   8 3483.05  86.219   1
   8   2   811848.40 325.075   1
   9   2   8 776.963 47.5174   1
  10   2   8 9798.01 245.092   1
  11   2   8-24.3729 32.3039   1
  12   2   8 4157.72 157.329   1
  13   2   8 5.97189   46.09   1
  14   2   8 1926.83 88.2597   1
  15   2   8 -8.1466 52.6965   1
  16   2   8 735.795 73.7418   1
  17   2   8 67.2318 61.4157   1
  18   2   8-52.0865 65.2409   1
  19   2   8 67.6951 68.5379   1
  20   2   8 45.2561 71.9649   1
  21   2   8 74.2151  89.229   1
  22   2   8 70.6743 88.5988   1
   1   3   8 860.926  62.114   1
   2   3   8 71.1777 29.4416   1
   3   3   817876.90 476.042   1
   4   3   8 304.699 57.9522   1
   5   3   835573.00 1147.90   1
   6   3   8 473.633 33.3222   1
   7   3   8 1172.76 46.5921   1
   8   3   8 175.957 40.4062   1
   9   3   8 153.524 28.6811   1
  10   3   8-19.2717 29.3542   1
  11   3   811243.60 273.626   1
  12   3   8 765.246 92.6016   1
  13   3   8 6852.94 323.544   1
  14   3   8 382.591 55.0144   1
  15   3   8 46.5236 52.4348   1
  16   3   8 58.0124 58.3892   1
  17   3   8 240.882 64.2607   1
  18   3   8 391.417 69.4936   1
  19   3   8 3222.69 158.184   1
  20   3   8  134.21 87.3557   1
  21   3   8 1162.67 107.686   1
  22   3   8 107.477 85.0329   1
   0   4   833020.50 1211.39   1
   1   4   8 154.084 35.6803   1
   2   4   8 709.815 101.494   1
   3   4   8 74.5227 29.7459   1
   4   4   8 2634.90  145.07   1
   5   4   8 74.7561 25.9407   1
   6   4   8 773.574 45.3529   1
   7   4   8-24.2188 24.2188   1
   8   4   8  261.39 34.8821   1
   9   4   8 4449.66 229.361   1
  10   4   8 4218.27 184.073   1
  11   4   8 304.558 41.2004   1
  12   4   818088.70 791.558   1
  13   4   8-32.3668 44.2544   1
  14   4   8 3482.52 123.743   1
  15   4   8 22.7282 54.3994   1
  16   4   8 160.164 61.0146   1
  17   4   8 15.1003 63.0318   1
  18   4   8 23.6768 79.0495   1
  19   4   8 142.928 83.3237   1
  20   4   8 1139.74 117.829   1
  21   4   8  199.86 86.7456   1
  22   4   8 5.54383  145.23   1
   1   5   8 5410.99 154.272   1
   2   5   8 309.521  34.176   1
   3   5   8 134.795 51.5605   1
   4   5   8  427.70 60.9703   1
   5   5   8 3103.32 124.242   1
   6   5   8 28.2014 28.7697   1
   7   5   8 1211.45 76.0955   1
   8   5   8 2051.93 67.6402   1
   9   5   8  393.15 40.1024   1
  10   5   8 3132.57 87.8005   1
  11   5   8-27.9204 39.3337   1
  12   5   8-6.81733 43.9024   1
  13   5   8 523.815 54.5952   1
  14   5   8 860.837 61.1742   1
  15   5   8 1555.90 81.4434   1
  16   5   8 345.182 75.5229   1
  17   5   8 329.346 79.7895   1
  18   5   8 126.179 87.7228   1
  19   5   8-22.6827   82.12   1
  20   5   8 57.4558 86.6665   1
  21   5   8  244.74 123.477   1
   0   6   813264.20 638.089   1
   1   6   8-10.8636 31.5303   1
   2   6   812341.30 1132.46   1
   3   6   8 2070.44 184.592   1
   4   6   8 2654.02  102.66   1
   5   6   8 83.3338  30.265   1
   6   6   8 35.7868 44.1555   1
   7   6   8  796.40 50.3773   1
   8   6   8 50.9748 29.0307   1
   9   6   8 178.378 38.9013   1
  10   6   8-31.6789 31.6789   1
  11   6   8 32.8455 42.1104   1
  12   6   8 4498.76 143.485   1
  13   6   8 4.55239 46.8071   1
  14   6   8 2208.62 120.491   1
  15   6   8 17.2946  65.307   1
  16   6   8  117.09 73.5609   1
  17   6   8 869.994  90.332   1
  18   6   8 13.7595 79.9312   1
  19   6   8-40.5635 118.043   1
  20   6   8  7.2532 116.755   1
  21   6   8 127.615 166.513   1
   1   7   8 1727.11 174.188   1
   2   7   8 211.416 52.2625   1
   3   7   823006.30 1162.89   1
   4   7   8 62.7161 29.6593   1
   5   7   830320.10 1275.46   1
   6   7   8  379.05 37.5827   1
   7   7   8 2542.70 137.618   1
   8   7   8 1202.87 46.9566   1
   9   7   8 434.222 35.0003   1
  10   7   8 3899.87 115.431   1
  11   7   812493.10 538.847   1
  12   7   8-0.94207 61.7668   1
  13   7   8 3918.19 234.849   1
  14   7   8 487.107 74.6156   1
  15   7   8 14.5419 71.6786   1
  16   7   8 807.918 88.0162   1
  17   7   8 -2.0029 106.094   1
  18   7   8 13.6648 117.703   1
  19   7   8 1855.29 167.793   1
  20   7   8  315.38 120.849   1
  21   7   8 1240.59 200.152   1
   0   8   8 494.734 101.483   1
   1   8   8 638.007 58.6711   1
   2   8   8 1020.45 71.5792   1
   3   8   8 138.859 30.9784   1
   4   8   8 2416.46 147.049   1
   5   8   8 486.457 45.8197   1
   6   8   8 391.503 39.3994   1
   7   8   8 206.726 34.6764   1
   8   8   8 7157.24 271.831   1
   9   8   8 438.783 70.6424   1
  10   8   8 3287.60 252.998   1
  11   8   8 561.874 101.469   1
  12   8   8 1633.48 185.441   1
  13   8   8 451.185 72.1961   1
  14   8   8 148.694 69.8298   1
  15   8   8 138.091 88.3986   1
  16   8   8  876.03 116.165   1
  17   8   8 141.483 115.301   1
  18   8   8  614.28 130.676   1
  19   8   8 57.0915 124.146   1
  20   8   8 104.269 122.343   1
   1   9   8 4757.28 123.696   1
   2   9   8 26.6072 30.3208   1
   3   9   8 50.2416 32.6684   1
   4   9   8 157.461 34.7437   1
   5   9   8 70.2947 35.3855   1
   6   9   8-25.0531 35.1427   1
   7   9   8 68.1639 47.4759   1
   8   9   8 22.3363  49.526   1
   9   9   8 69.3255 50.7054   1
  10   9   8 730.056 70.4336   1
  11   9   8-59.6761 61.9638   1
  12   9   8  474.66 72.6906   1
  13   9   8 310.139 85.7312   1
  14   9   8-5.58226 94.3937   1
  15   9   8 418.546 109.743   1
  16   9   8 194.633 111.195   1
  17   9   8 339.923 123.861   1
  18   9   8 121.363 118.374   1
  19   9   8 153.564 129.436   1
  20   9   8 105.056 129.547   1
   0  10   8 4739.05 253.899   1
   1  10   8 51.0906 32.3939   1
   2  10   810612.30 402.648   1
   3  10   8 1825.47 110.877   1
   4  10   819643.50 1031.69   1
   5  10   8 123.026 47.9486   1
   6  10   8 8438.26  693.85   1
   7  10   8 89.7105 50.7256   1
   8  10   8 127.829 52.5888   1
   9  10   8-9.84765 58.5314   1
  10  10   8 17.6413 62.1591   1
  11  10   8 1111.45 163.471   1
  12  10   8 3608.86 265.623   1
  13  10   8 426.353 104.874   1
  14  10   8 2199.55 147.601   1
  15  10   8 122.103 108.407   1
  16  10   8 78.0173  107.12   1
  17  10   8 434.581 119.521   1
  18  10   8  406.88 125.559   1
  19  10   8 69.5664 126.087   1
   1  11   8 1095.12 79.2548   1
   2  11   8 224.775 40.7152   1
   3  11   8 1470.97 157.242   1
   4  11   8  885.38 98.7461   1
   5  11   8 595.425 66.0729   1
   6  11   8 372.471 62.4183   1
   7  11   8 434.108 58.2965   1
   8  11   8 121.006 61.5548   1
   9  11   8 1253.75 123.955   1
  10  11   8 175.936 104.977   1
  11  11   8 2700.99 215.128   1
  12  11   8 -38.958   93.70   1
  13  11   8 666.774 149.657   1
  14  11   8  62.356 112.235   1
  15  11   8 117.681 107.582   1
  16  11   8 29.1578 112.365   1
  17  11   8-75.1507 120.547   1
  18  11   8 137.805  129.66   1
  19  11   8  567.59 138.934   1
   0  12   8 1319.64 117.473   1
   1  12   8 374.776  37.427   1
   2  12   8 646.686 54.3857   1
   3  12   8 2247.90 1286.99   1
   4  12   8 153.187 56.8022   1
   5  12   8  95.385 52.4542   1
   6  12   8 88.5634 54.7164   1
   7  12   8  79.335 76.8978   1
   8  12   8 7.25288 81.5369   1
   9  12   8 117.976 85.1492   1
  10  12   8 268.624 92.7252   1
  11  12   8 134.686 95.1694   1
  12  12   8 302.768 103.259   1
  13  12   8 93.5793 105.349   1
  14  12   8 439.002 115.715   1
  15  12   8 275.256  109.54   1
  16  12   8 6.69273 119.007   1
  17  12   8 113.594 126.649   1
  18  12   8 110.055 128.105   1
   1  13   8  519.63 46.6795   1
   2  13   8 73.9274 62.2835   1
   3  13   8 788.728 49.3374   1
   4  13   8 138.978  54.512   1
   5  13   8 1045.45 148.056   1
   6  13   8 332.186 84.4526   1
   7  13   8 76.4609 85.3779   1
   8  13   8 5.45855 86.0864   1
   9  13   8  72.601 89.5917   1
  10  13   8 35.3907 95.8917   1
  11  13   8 468.204  105.81   1
  12  13   8 110.985  103.39   1
  13  13   8  421.48 111.189   1
  14  13   8 99.8974 113.918   1
  15  13   8 352.791 124.392   1
  16  13   8 77.0344 119.528   1
  17  13   8 260.028 130.863   1
   0  14   8 766.167 75.5254   1
   1  14   8 50.8987 54.0102   1
   2  14   8  334.83 45.4849   1
   3  14   8 56.7676 70.4474   1
   4  14   8 441.414 101.388   1
   5  14   8 41.8514 82.0578   1
   6  14   8 1503.49 246.012   1
   7  14   8-20.1243 104.945   1
   8  14   8 331.588 91.9154   1
   9  14   8 167.022  94.474   1
  10  14   8 760.458 108.017   1
  11  14   8  70.883 101.279   1
  12  14   8 2990.30 376.595   1
  13  14   8 54.4585  108.48   1
  14  14   8 1339.24 268.253   1
  15  14   8-15.1661  121.46   1
  16  14   8 76.8095 127.005   1
   1  15   8 674.947 80.3736   1
   2  15   8-19.4244 71.1015   1
   3  15   8 120.096 76.9313   1
   4  15   8 31.0967 97.1794   1
   5  15   8 225.345 104.898   1
   6  15   8 44.3256 126.138   1
   7  15   8 306.629  98.816   1
   8  15   8 5.88033  117.95   1
   9  15   8 236.928 100.981   1
  10  15   8 49.8533 100.692   1
  11  15   8  126.53  115.03   1
  12  15   8 77.8026 110.931   1
  13  15   8 253.509 115.956   1
  14  15   8 193.572 125.221   1
  15  15   8 722.526 137.782   1
   2  16   8 75.7616 94.7043   1
   3  16   8 15.1674 94.7987   1
   4  16   8-37.9436 102.433   1
   5  16   8 11.3805 98.6561   1
   6  16   8 49.3144 110.006   1
   7  16   8 87.1911 113.735   1
   8  16   8  84.788 94.4786   1
   9  16   8 100.598 100.019   1
  10  16   8  29.105 103.578   1
  11  16   8  143.15 110.732   1
  12  16   8 188.729 117.013   1
  13  16   8 90.1003 117.838   1
  14  16   8 49.4274 125.854   1
   4  17   8 70.3809 114.833   1
   5  17   8 2047.08 204.008   1
   6  17   8   81.70  118.83   1
   7  17   8  453.58 130.122   1
   8  17   8 182.426  130.30   1
   9  17   8 305.818 141.723   1
  10  17   8 164.476 145.783   1
  11  17   8 609.492  124.26   1
  12  17   8 73.3356 121.088   1
   7  18   8 22.0096  124.70   1
   8  18   8 95.8087 128.965   1
   9  18   8 70.4086 137.118   1
  10  18   8 130.615 153.011   1
  11  18   8 225.865 161.868   1
   1   1   9 1437.09 62.2875   1
   2   1   911931.90 318.297   1
   3   1   910158.40 395.725   1
   4   1   9 8898.22 241.865   1
   5   1   9 2070.26  107.32   1
   6   1   9 1308.41 59.9132   1
   7   1   913045.60 282.562   1
   8   1   9 2850.17  83.843   1
   9   1   923531.30 502.009   1
  10   1   9 2520.60 82.8495   1
  11   1   9 7237.34 167.984   1
  12   1   9 1812.83 67.5079   1
  13   1   9 3103.59 182.345   1
  14   1   9 2278.97 134.343   1
  15   1   9 7404.33 340.481   1
  16   1   9 770.036 67.6119   1
  17   1   9 4382.60 255.083   1
  18   1   9 71.1119 66.9288   1
  19   1   9 52.6559 70.2323   1
  20   1   9 158.694  73.642   1
  21   1   9  390.69 77.0648   1
  22   1   9 34.0347 84.3969   1
   0   2   913018.70 490.783   1
   1   2   9 5741.05 163.029   1
   2   2   9 1666.91  66.697   1
   3   2   915295.20 404.317   1
   4   2   9 6033.32 182.658   1
   5   2   9 31.2161  34.129   1
   6   2   9 1225.00 70.1049   1
   7   2   9  191.03 30.8877   1
   8   2   911348.80 248.798   1
   9   2   9 1014.73 45.0174   1
  10   2   9 668.516 39.2515   1
  11   2   9 16.1521 33.9645   1
  12   2   9 86.3273 39.0239   1
  13   2   9  352.70 52.0386   1
  14   2   9 181.367 54.0181   1
  15   2   9 429.693  59.694   1
  16   2   9 1233.40 131.188   1
  17   2   9  809.50 72.8895   1
  18   2   9  297.06 69.7155   1
  19   2   9 106.656 69.3387   1
  20   2   9  590.30 78.3264   1
  21   2   9  144.11 87.2827   1
  22   2   9 246.887 88.6442   1
   1   3   966105.30 1703.95   1
   2   3   9 3685.82 137.468   1
   3   3   938535.90 2022.15   1
   4   3   913635.80 807.681   1
   5   3   9 8432.95 383.454   1
   6   3   910733.80 301.551   1
   7   3   9 6566.44 166.252   1
   8   3   9 492.891 33.1711   1
   9   3   9  158.78 31.4831   1
  10   3   9 2037.76 91.5896   1
  11   3   9 410.035   45.89   1
  12   3   9 544.153 47.3168   1
  13   3   9 3042.77 236.264   1
  14   3   9 793.023 65.8633   1
  15   3   9 434.359 64.3724   1
  16   3   9 477.814 76.0833   1
  17   3   9 1231.18 100.226   1
  18   3   9 327.789 67.7561   1
  19   3   9 463.067 88.9455   1
  20   3   9 72.3972 85.3086   1
  21   3   9 146.954 87.0742   1
   0   4   9 5382.49 337.093   1
   1   4   9 5631.82 161.354   1
   2   4   9 6783.52 318.964   1
   3   4   9 96.3844 35.1091   1
   4   4   9 1769.56 125.154   1
   5   4   9 113.103 28.0536   1
   6   4   9 6155.45 206.292   1
   7   4   9 146.975 34.9415   1
   8   4   9 6791.02 196.215   1
   9   4   9 166.458 32.2387   1
  10   4   9 7016.81 166.739   1
  11   4   9 990.576  58.703   1
  12   4   9-44.8182  45.907   1
  13   4   9 1134.98 100.411   1
  14   4   9 524.074 58.6523   1
  15   4   9 184.169 58.0555   1
  16   4   9 3642.69  237.54   1
  17   4   9 248.995 71.3134   1
  18   4   9 714.947  89.218   1
  19   4   9 8.72878 83.8726   1
  20   4   9 19.5066  101.74   1
  21   4   9 42.9847 86.6646   1
   1   5   928691.40 1049.42   1
   2   5   9 989.554 59.4482   1
   3   5   9 209.652 37.0634   1
   4   5   9 5549.24 350.095   1
   5   5   9 62.9592 32.1883   1
   6   5   915595.50 658.838   1
   7   5   9 279.698 40.9636   1
   8   5   9 74.1549 31.6661   1
   9   5   9  340.89 34.1953   1
  10   5   9 1760.36 65.9036   1
  11   5   911165.30  281.11   1
  12   5   9 872.497 64.4986   1
  13   5   9 4628.15 293.807   1
  14   5   9-0.13993 52.2429   1
  15   5   9 18.4134 73.3257   1
  16   5   9 507.196 99.7627   1
  17   5   9 498.934 85.2249   1
  18   5   9 325.007 84.3044   1
  19   5   9 122.945 84.1406   1
  20   5   9 41.8949 86.1378   1
  21   5   9 269.742 120.926   1
   0   6   916572.20 620.541   1
   1   6   9 1495.73 67.4576   1
   2   6   9 4705.55 199.792   1
   3   6   9 1893.73 1176.45   1
   4   6   9 1131.96 49.8005   1
   5   6   9 3842.23  184.59   1
   6   6   9 4413.93 166.901   1
   7   6   9 400.067 43.5045   1
   8   6   9 5675.75 168.708   1
   9   6   9 238.003 33.7558   1
  10   6   9 9.51649 33.7449   1
  11   6   9  251.41 46.6227   1
  12   6   9 1212.30 89.4315   1
  13   6   9 -8.0513 50.5751   1
  14   6   9 183.335 68.5415   1
  15   6   9 113.648 74.6934   1
  16   6   9 1983.91 213.496   1
  17   6   9 948.536 93.2273   1
  18   6   9 1311.85 110.142   1
  19   6   9  240.15  119.40   1
  20   6   9 92.4658 120.912   1
  21   6   9 204.056 120.101   1
   1   7   915440.60 633.234   1
   2   7   9  717.99 155.555   1
   3   7   911564.00 930.249   1
   4   7   9 1874.83  124.20   1
   5   7   9 7366.29 422.871   1
   6   7   9 2332.83 145.353   1
   7   7   9 1239.06 76.5765   1
   8   7   9 138.322 31.9142   1
   9   7   9 128.149 33.8237   1
  10   7   9 12.4852 34.9646   1
  11   7   9 989.749  167.10   1
  12   7   9 144.657 67.0151   1
  13   7   9  259.37 69.5784   1
  14   7   9 318.449 73.4264   1
  15   7   9 84.1635 74.6076   1
  16   7   9-28.1227 76.2811   1
  17   7   9 -2.5811 81.0679   1
  18   7   9 335.719 123.231   1
  19   7   9 113.736 117.739   1
  20   7   9-143.377 143.377   1
   0   8   9 7084.82 950.842   1
   1   8   9 2050.61 172.062   1
   2   8   9 6209.84 324.136   1
   3   8   9 107.643 35.0149   1
   4   8   9 1221.13 64.8683   1
   5   8   9 890.491 94.4489   1
   6   8   9 2087.27 78.6276   1
   7   8   9 1651.22 95.6543   1
   8   8   9 1905.62 87.9991   1
   9   8   9 547.093 58.5321   1
  10   8   9 1171.38 128.147   1
  11   8   9 527.757 71.8637   1
  12   8   9 327.066 71.7963   1
  13   8   9 44.3854 70.4523   1
  14   8   9 2.49002 72.6406   1
  15   8   9 27.6613 75.4697   1
  16   8   9 1395.32 210.076   1
  17   8   9 465.307 115.636   1
  18   8   9 626.568 128.754   1
  19   8   9  70.082  119.90   1
  20   8   9 34.3717 150.748   1
   1   9   9 119.176 44.5538   1
   2   9   9 1385.08 73.7618   1
   3   9   9 2857.79 125.834   1
   4   9   9 1403.36 103.267   1
   5   9   9 61.4579 37.8338   1
   6   9   9 345.181 42.5626   1
   7   9   9 1140.42 68.2239   1
   8   9   9 1404.17  131.14   1
   9   9   9 3038.60 260.209   1
  10   9   9 64.7235 64.4686   1
  11   9   9 -65.127  65.127   1
  12   9   9 70.0638 69.5894   1
  13   9   9 1193.30 132.662   1
  14   9   9 1130.98 120.937   1
  15   9   9 1420.06 130.246   1
  16   9   9 133.716  129.64   1
  17   9   9 966.991 196.592   1
  18   9   9 43.6082 120.479   1
  19   9   9 101.696 121.949   1
   0  10   9 2633.16 212.923   1
   1  10   9 1122.87 60.7221   1
   2  10   9 3754.27 223.762   1
   3  10   9 85.4899 38.8026   1
   4  10   9 107.862 45.3739   1
   5  10   9-26.7677 48.7014   1
   6  10   9 1048.96 133.084   1
   7  10   9 148.901  54.241   1
   8  10   9 2380.22 243.442   1
   9  10   9 164.149 60.5876   1
  10  10   9 1752.56 217.848   1
  11  10   9 55.9298 66.9787   1
  12  10   9 510.228 98.8585   1
  13  10   9 136.615 96.4298   1
  14  10   9 481.802 145.732   1
  15  10   9 90.9688 103.887   1
  16  10   9 124.605 107.187   1
  17  10   9 64.7311 112.693   1
  18  10   9 213.273 124.235   1
  19  10   9-8.87223  123.28   1
   1  11   9 1177.36 84.4716   1
   2  11   9 490.553 48.2514   1
   3  11   9 144.679 52.5227   1
   4  11   9 26.7435 49.9853   1
   5  11   9 488.548 62.2423   1
   6  11   9 48.4415 54.5578   1
   7  11   9 3668.73 321.772   1
   8  11   9 61.9291 56.6831   1
   9  11   9 1428.21 225.638   1
  10  11   9 614.887 98.5397   1
  11  11   9 782.832  147.71   1
  12  11   9 128.289 134.607   1
  13  11   9 1847.06 140.505   1
  14  11   9 106.946 107.014   1
  15  11   9 1115.53 127.429   1
  16  11   9 243.992 114.985   1
  17  11   9 975.441  133.65   1
  18  11   9 11.3829  141.13   1
   0  12   9  285.02 50.8548   1
   1  12   9  629.90  52.294   1
   2  12   9 1145.45  70.141   1
   3  12   9 2125.30 375.112   1
   4  12   9 1711.46 143.495   1
   5  12   9 280.413 73.8594   1
   6  12   9  145.95 58.6475   1
   7  12   9 92.7369 59.3765   1
   8  12   9 575.965 94.5016   1
   9  12   9 21.6994 89.2253   1
  10  12   9 37.9898 91.4566   1
  11  12   9 115.885   93.76   1
  12  12   9 79.6536 96.9391   1
  13  12   9 244.577 108.357   1
  14  12   9 12.6278 108.231   1
  15  12   9  141.83 110.313   1
  16  12   9  119.40 115.062   1
  17  12   9 52.7018  120.23   1
   1  13   9 6149.50 180.774   1
   2  13   9 37.8113 36.8448   1
   3  13   9 321.893 62.9291   1
   4  13   9 119.716 57.3675   1
   5  13   9 812.901 101.704   1
   6  13   9 1009.62 89.1425   1
   7  13   9 1796.02 197.969   1
   8  13   9 136.609  91.017   1
   9  13   9 1802.17 208.194   1
  10  13   9 115.562 95.8105   1
  11  13   9 305.085 101.808   1
  12  13   9  206.95 101.968   1
  13  13   9 101.259  105.80   1
  14  13   9  110.28 112.052   1
  15  13   9 401.706 124.283   1
  16  13   9 28.0415 122.557   1
  17  13   9 411.046 130.963   1
   0  14   9  728.70 134.627   1
   1  14   9 69.2599 43.6157   1
   2  14   9 491.426 66.1866   1
   3  14   9 80.0538 47.9523   1
   4  14   9 4450.59 2156.87   1
   5  14   9 50.6677 71.3238   1
   6  14   9 1458.46 301.139   1
   7  14   9 -16.288 88.4622   1
   8  14   9 604.456 115.354   1
   9  14   9 37.2316  94.269   1
  10  14   9 629.622 107.042   1
  11  14   9 44.8395  103.60   1
  12  14   9 338.065 113.141   1
  13  14   9 47.3794 110.518   1
  14  14   9 375.709 122.241   1
  15  14   9 166.428 118.395   1
  16  14   9 205.165 127.605   1
   1  15   9 968.415 80.1596   1
   2  15   9 177.915  77.238   1
   3  15   9 25.4892 76.5247   1
   4  15   9 113.832 84.2532   1
   5  15   9 61.7158 108.003   1
   6  15   9 138.379 95.4182   1
   7  15   9 438.018 100.151   1
   8  15   9-39.9639 91.3744   1
   9  15   9 27.3873 95.9591   1
  10  15   9 65.5054 102.282   1
  11  15   9-61.1695 101.865   1
  12  15   9 136.316  112.31   1
  13  15   9  160.04 115.359   1
  14  15   9 150.674 120.956   1
   2  16   9 284.953 80.8858   1
   3  16   9 294.177  107.45   1
   4  16   9 207.312 109.309   1
   5  16   9 350.298 109.234   1
   6  16   9-41.3869 112.884   1
   7  16   9 191.644 112.732   1
   8  16   9  806.63 138.817   1
   9  16   9 5.16013 99.8979   1
  10  16   9 312.358 108.706   1
  11  16   9 80.1559 107.629   1
  12  16   9 77.6489 113.745   1
  13  16   9 11.1658 120.695   1
   4  17   9  161.91 106.716   1
   5  17   9-25.7729 106.785   1
   6  17   9  117.89 114.204   1
   7  17   9 106.897 121.641   1
   8  17   9 114.342 121.723   1
   9  17   9 29.5375 125.539   1
  10  17   9 273.633 140.516   1
  11  17   9 221.661 122.022   1
  12  17   9 61.4437 121.431   1
   7  18   9 243.671 127.285   1
   8  18   9 262.907 135.107   1
   9  18   9 168.805 139.448   1
  10  18   9 70.1471 147.683   1
   0   0  1012654.60 679.754   1
   1   0  10 9284.99 500.199   1
   2   0  10 3954.21 172.197   1
   3   0  1011757.60 634.054   1
   4   0  1016280.30 1266.34   1
   5   0  10 1415.05 113.417   1
   6   0  1017462.70 1460.87   1
   7   0  10 3115.98 197.807   1
   8   0  1013622.60 471.513   1
   9   0  1011004.20 380.526   1
  10   0  10 1767.15 126.668   1
  11   0  10 67.1722 52.3275   1
  12   0  10 7726.13 367.347   1
  13   0  10 5780.45 315.784   1
  14   0  10 2664.49 175.289   1
  15   0  10 1014.90 109.207   1
  16   0  10 89.2567 86.6503   1
  17   0  10 753.165 235.283   1
  18   0  10 614.592 106.115   1
  19   0  10 193.187 128.619   1
  20   0  10 2593.81 361.382   1
  21   0  10 263.478 106.763   1
   1   1  10 8256.41 251.432   1
   2   1  10 37.2025 33.7741   1
   3   1  10 319.946 39.0415   1
   4   1  10 1851.67  107.77   1
   5   1  10 897.557 134.365   1
   6   1  10 2725.46 157.156   1
   7   1  10 81.7394 37.2324   1
   8   1  10 665.626 49.8117   1
   9   1  10 7556.77 242.151   1
  10   1  10 2350.14 116.736   1
  11   1  10 1562.30 62.3458   1
  12   1  10 112.149 40.1764   1
  13   1  10 286.769 47.7884   1
  14   1  10 1661.23 83.2358   1
  15   1  10 278.433 59.8495   1
  16   1  10 201.898 63.1684   1
  17   1  10 623.481 72.3741   1
  18   1  10  251.15  68.859   1
  19   1  10 56.3534 70.5992   1
  20   1  10 208.693 73.1606   1
  21   1  10 148.191 72.8549   1
   0   2  10 9200.59 521.357   1
   1   2  10 1100.59 54.2391   1
   2   2  10 549.199 69.0293   1
   3   2  10 4409.83 132.988   1
   4   2  10 478.512 42.8398   1
   5   2  1011165.50 493.353   1
   6   2  10 467.364 46.6979   1
   7   2  10 2961.05 129.675   1
   8   2  10 404.404 33.3736   1
   9   2  10 4158.57 106.298   1
  10   2  10 544.429 40.5099   1
  11   2  10 1666.48 87.4816   1
  12   2  10 6.17206 40.4797   1
  13   2  10 82.6733 51.1347   1
  14   2  10-52.3718 52.6235   1
  15   2  10 1416.66 166.283   1
  16   2  10 74.4277 61.8353   1
  17   2  10 413.576 70.5365   1
  18   2  10 505.327 74.2048   1
  19   2  10 57.6563 82.9957   1
  20   2  10 442.604 80.8162   1
  21   2  10 125.117 85.9634   1
   1   3  10 114.064 35.3008   1
   2   3  10 1852.33 136.168   1
   3   3  10 5891.48 245.725   1
   4   3  10 1403.26 106.385   1
   5   3  1010333.30 350.289   1
   6   3  10 2786.86 134.819   1
   7   3  10 3213.35 170.354   1
   8   3  10 579.713 42.6667   1
   9   3  10 193.584 40.9379   1
  10   3  10 2254.54 86.8904   1
  11   3  10 5407.32 203.058   1
  12   3  10 -32.945  39.997   1
  13   3  10 562.628  58.841   1
  14   3  10 2092.58 130.189   1
  15   3  10-3.83007 56.1711   1
  16   3  10 118.966 62.2267   1
  17   3  10 140.973 65.9512   1
  18   3  10 818.448 77.3286   1
  19   3  10 931.746 105.003   1
  20   3  10 80.7552 86.6098   1
  21   3  10  894.87 145.326   1
   0   4  10 1959.69 111.645   1
   1   4  10 2104.72 82.9977   1
   2   4  10 3122.70 131.842   1
   3   4  10 560.556 56.0104   1
   4   4  10 4107.52 203.835   1
   5   4  10 8613.26 304.747   1
   6   4  10 1157.25 52.4718   1
   7   4  1014038.30 466.617   1
   8   4  10 4.63156 29.5186   1
   9   4  10-14.7853 32.1052   1
  10   4  10 203.883 36.4545   1
  11   4  10-7.88236  37.937   1
  12   4  10 1572.91 77.1234   1
  13   4  10 552.795 58.2591   1
  14   4  10 3761.38 197.298   1
  15   4  10 -58.994  58.994   1
  16   4  10 18.3529 60.9479   1
  17   4  10 1246.74 139.083   1
  18   4  10-36.8503 83.1279   1
  19   4  10 390.418 88.1029   1
  20   4  10 276.522 88.7235   1
  21   4  10 115.995 89.6138   1
   1   5  10 2085.04  85.902   1
   2   5  10 96.7182 38.9909   1
   3   5  10 97.8052 40.8311   1
   4   5  10 507.488 48.0797   1
   5   5  10 660.318 69.0354   1
   6   5  10 302.594 37.4589   1
   7   5  10-40.2259 40.2259   1
   8   5  10 1417.45 105.463   1
   9   5  10 3202.60 106.791   1
  10   5  10  27.013  40.439   1
  11   5  10 579.377 49.7411   1
  12   5  10 940.338 58.3326   1
  13   5  10  200.69 55.0124   1
  14   5  10 21.6255 54.9419   1
  15   5  10 5.75333 74.7835   1
  16   5  10 9.87866 76.8523   1
  17   5  10 200.347  82.972   1
  18   5  10 234.535 86.2777   1
  19   5  10 59.8667 85.4267   1
  20   5  10 51.1032 87.4148   1
  21   5  10 36.2894 115.616   1
   0   6  1011132.60 910.592   1
   1   6  10 1339.71 114.505   1
   2   6  10 1781.85 81.5279   1
   3   6  10 36.6959 67.2021   1
   4   6  10 582.964 85.5612   1
   5   6  10 1055.42 87.4859   1
   6   6  10 1781.28 71.4966   1
   7   6  1011907.30 362.457   1
   8   6  10 661.827 71.1629   1
   9   6  10 289.748 37.4206   1
  10   6  10 329.738 39.8438   1
  11   6  10 40.5291 39.3207   1
  12   6  10 123.927 46.9022   1
  13   6  10 144.993 70.0267   1
  14   6  10 384.045 97.6227   1
  15   6  10 10.5176 75.0823   1
  16   6  10-77.8573 77.8573   1
  17   6  10 1054.96 147.814   1
  18   6  10-6.47831  82.452   1
  19   6  10 177.276 103.158   1
  20   6  10 106.012  118.17   1
   1   7  10 8707.73 359.905   1
   2   7  10 583.599 70.7879   1
   3   7  1014496.40 1671.44   1
   4   7  10  753.92  91.089   1
   5   7  1015915.80 737.835   1
   6   7  10 5129.32 229.884   1
   7   7  10 1181.35 79.3759   1
   8   7  10 768.542 45.7246   1
   9   7  10 597.204 42.6698   1
  10   7  10 2503.22 103.994   1
  11   7  10 3007.16 133.212   1
  12   7  10 230.197 71.0491   1
  13   7  10 4626.67 327.929   1
  14   7  10 955.188 88.1131   1
  15   7  10 757.284 101.853   1
  16   7  10-78.1872 78.1872   1
  17   7  10  558.53 105.403   1
  18   7  10 520.911 119.152   1
  19   7  10  992.33 136.027   1
  20   7  10  236.56 286.056   1
   0   8  10 4061.95 190.566   1
   1   8  10 2230.70 772.844   1
   2   8  10 1308.87 117.233   1
   3   8  10 5998.04 306.782   1
   4   8  10 214.667 38.0808   1
   5   8  10 1625.88 77.3907   1
   6   8  10 262.236 44.7415   1
   7   8  10 1.21408 41.9065   1
   8   8  10 1278.85 94.0195   1
   9   8  10 1499.18 113.972   1
  10   8  10 522.709 61.5924   1
  11   8  10 441.283 66.1355   1
  12   8  10 123.507 70.9186   1
  13   8  10 177.515 73.0325   1
  14   8  10-35.7871  72.076   1
  15   8  10 274.096 82.2647   1
  16   8  10 294.115 105.529   1
  17   8  10-41.4032 111.573   1
  18   8  10 597.495 120.467   1
  19   8  10 102.031 124.273   1
   1   9  10 938.398  62.911   1
   2   9  10 58.1435 49.3885   1
   3   9  10 1089.32 93.2749   1
   4   9  10 468.679 45.2512   1
   5   9  10-30.0079 41.6488   1
   6   9  10 489.992 50.5971   1
   7   9  10 534.025 60.7366   1
   8   9  10 102.027 78.3067   1
   9   9  10 60.1121 57.6345   1
  10   9  10 228.345 62.3869   1
  11   9  10 78.8355 65.2715   1
  12   9  10-6.50336  67.623   1
  13   9  10 37.0737 74.6212   1
  14   9  10 239.309 105.522   1
  15   9  10-34.8597 105.206   1
  16   9  10 77.6651 115.079   1
  17   9  10 72.3375 113.798   1
  18   9  10 157.851 120.241   1
  19   9  10 64.2839 124.215   1
   0  10  10 1010.91 92.6332   1
   1  10  10 1500.60 205.307   1
   2  10  10 5850.88  348.28   1
   3  10  10 2439.75 91.3936   1
   4  10  10 4281.63 212.568   1
   5  10  10 53.9192 52.9225   1
   6  10  10 7148.57 573.342   1
   7  10  10 74.2436 56.3526   1
   8  10  10 795.738 95.5956   1
   9  10  10 784.181 163.582   1
  10  10  10 33.0023 80.4162   1
  11  10  10 489.662 82.0997   1
  12  10  10 2230.54 158.553   1
  13  10  10 391.066 106.703   1
  14  10  10 1361.95 130.718   1
  15  10  10 263.287 105.994   1
  16  10  10 393.479  169.28   1
  17  10  10 74.9284 126.618   1
  18  10  10 49.5779 120.195   1
   1  11  10 746.333 110.258   1
   2  11  10 138.259 43.6506   1
   3  11  10 118.054 51.3346   1
   4  11  10 177.189 52.8719   1
   5  11  10 282.759 65.5111   1
   6  11  10  933.67 133.471   1
   7  11  10 322.076 62.4085   1
   8  11  10 287.282 64.5818   1
   9  11  10 17.9366 70.6888   1
  10  11  10 131.973 90.8301   1
  11  11  10  158.77 96.8832   1
  12  11  10-64.2112 98.9118   1
  13  11  10 542.792 110.983   1
  14  11  10 1032.70 122.797   1
  15  11  10  198.34 111.447   1
  16  11  10 182.656 118.018   1
  17  11  10 69.5019 121.372   1
  18  11  10-8.01928 126.253   1
   0  12  10 1149.07  70.975   1
   1  12  10  68.763 39.0211   1
   2  12  10 93.9124 57.4314   1
   3  12  10 328.177  54.908   1
   4  12  10 37.5427 54.3121   1
   5  12  10 133.199 68.1186   1
   6  12  10 231.468 109.961   1
   7  12  10 377.107 96.6629   1
   8  12  10 108.889 82.4286   1
   9  12  10 35.2068 91.5278   1
  10  12  10 31.7115 97.0298   1
  11  12  10 75.4646 97.2808   1
  12  12  10 89.3503 102.106   1
  13  12  10 28.1039 106.591   1
  14  12  10 68.9747  111.81   1
  15  12  10 7.74531 112.525   1
  16  12  10-42.4241 118.023   1
  17  12  10 65.3515 124.402   1
   1  13  10  385.51 61.1284   1
   2  13  10 748.637 69.7309   1
   3  13  10 92.0764 64.2999   1
   4  13  10 35.4713 58.2856   1
   5  13  10 824.042 121.356   1
   6  13  10 307.774 108.204   1
   7  13  10 292.225 77.3867   1
   8  13  10 194.582 96.2848   1
   9  13  10-17.3688 94.1222   1
  10  13  10 476.044 103.696   1
  11  13  10 134.632 103.172   1
  12  13  10 76.4344 120.845   1
  13  13  10 162.761 108.608   1
  14  13  10 55.9624 105.663   1
  15  13  10-14.6321 185.535   1
  16  13  10 54.1054  119.63   1
   0  14  10 1492.06 107.087   1
   1  14  10 88.9162 46.1061   1
   2  14  10 994.139 60.7467   1
   3  14  10 285.978 44.5687   1
   4  14  10 726.861 92.1562   1
   5  14  10 983.137 121.033   1
   6  14  10 1464.57  203.63   1
   7  14  10  487.01 151.496   1
   8  14  10 639.075 189.471   1
   9  14  10   27.91 123.092   1
  10  14  10 242.732 104.754   1
  11  14  10 4.74783 104.977   1
  12  14  10 1149.13 128.671   1
  13  14  10 263.764 115.989   1
  14  14  10 377.395 119.351   1
  15  14  10 50.3103 120.051   1
   1  15  10 441.706 53.0301   1
   2  15  10 90.1287 75.6505   1
   3  15  10 149.876 80.8198   1
   4  15  10 30.4284 81.8195   1
   5  15  10 8.77476 86.2395   1
   6  15  10 83.9008 110.593   1
   7  15  10 272.223  100.73   1
   8  15  10 53.1589 119.281   1
   9  15  10 37.9014 101.845   1
  10  15  10-79.1244  120.13   1
  11  15  10 86.7376 104.599   1
  12  15  10 76.3304 109.802   1
  13  15  10  90.268 188.402   1
  14  15  10 111.418 119.901   1
   1  16  10 79.2889 104.544   1
   2  16  10 347.196 82.2127   1
   3  16  10 42.1902 108.538   1
   4  16  10 47.8458 87.7941   1
   5  16  10 108.288 112.024   1
   6  16  10 137.921 115.551   1
   7  16  10   29.76 115.318   1
   8  16  10  167.03 122.489   1
   9  16  10 108.275 104.113   1
  10  16  10 39.1584 107.178   1
  11  16  10 58.7109 109.611   1
  12  16  10-24.5925 109.352   1
   4  17  10 127.749 113.149   1
   5  17  10 1087.87 138.725   1
   6  17  10 149.674 113.164   1
   7  17  10 405.209 127.764   1
   8  17  10 83.9682 124.135   1
   9  17  10 200.884 131.483   1
  10  17  10 233.936 142.553   1
  11  17  10 549.037 157.387   1
   6  18  10 7.18919 129.326   1
   7  18  10 241.409 126.103   1
   8  18  10 25.3084 130.169   1
   9  18  10 159.791 138.006   1
   1   1  1120976.70 552.395   1
   2   1  11 9224.47 254.747   1
   3   1  1112365.80  388.04   1
   4   1  11 8688.44  284.99   1
   5   1  11 3842.66 125.424   1
   6   1  11 480.249 50.5284   1
   7   1  11 330.393 51.4278   1
   8   1  11 9576.30 242.723   1
   9   1  11-33.2321 33.2321   1
  10   1  1111193.90  333.33   1
  11   1  11 1563.02 80.2584   1
  12   1  11 2080.00 76.6967   1
  13   1  11-6.12265 44.3486   1
  14   1  11 2488.72 176.249   1
  15   1  11 64.3297 66.1268   1
  16   1  11 692.558 70.3169   1
  17   1  11 2145.49  176.00   1
  18   1  11 47.1259 69.5471   1
  19   1  11 963.756  109.79   1
  20   1  11 253.808 74.2572   1
  21   1  11 144.432  72.988   1
   0   2  11 1453.93 103.764   1
   1   2  1115004.10 401.416   1
   2   2  11 1400.79 97.5188   1
   3   2  11 705.976 50.4976   1
   4   2  11 292.645 41.9744   1
   5   2  11 452.787 63.7259   1
   6   2  11  183.55 46.0488   1
   7   2  11 2471.25  119.18   1
   8   2  11  39.839 30.7309   1
   9   2  11 3602.90 142.912   1
  10   2  11  589.64   65.80   1
  11   2  11  68.605 39.7151   1
  12   2  11-37.8851 40.7083   1
  13   2  11 382.193 48.4679   1
  14   2  11 195.681 59.5537   1
  15   2  11 573.427 76.6783   1
  16   2  11-38.2003 62.0931   1
  17   2  11  568.04 73.2394   1
  18   2  11 273.275 71.3855   1
  19   2  11 774.659 91.0411   1
  20   2  11 17.9904 84.3451   1
  21   2  11 210.561 89.3048   1
   1   3  11  93.335 39.7881   1
   2   3  11 77.9092  39.667   1
   3   3  11 418.255 51.1397   1
   4   3  11 693.173 72.6274   1
   5   3  11 6004.39 251.512   1
   6   3  1116606.40 688.491   1
   7   3  11 7291.05 233.442   1
   8   3  11 1582.89 59.2229   1
   9   3  1112216.00 414.234   1
  10   3  11 1763.49 79.7571   1
  11   3  11 3507.01 118.941   1
  12   3  11-41.8794 41.8794   1
  13   3  11 2893.20 97.5348   1
  14   3  11 1681.99 87.8173   1
  15   3  11 1040.11 74.9397   1
  16   3  11 384.096 68.0895   1
  17   3  11 836.577 77.1247   1
  18   3  11 497.728 117.959   1
  19   3  11 32.1446 88.0831   1
  20   3  11 376.842 92.0167   1
  21   3  11 105.753 148.718   1
   0   4  11 5990.84 340.441   1
   1   4  11 554.003 61.9448   1
   2   4  11 4400.97 142.471   1
   3   4  11 7131.86 264.941   1
   4   4  1113833.60 642.155   1
   5   4  11  327.52 51.8375   1
   6   4  11 3766.41 168.827   1
   7   4  11 70.0848  38.204   1
   8   4  11 2709.77 158.014   1
   9   4  11 38.4331 35.1073   1
  10   4  11 1144.91 62.7473   1
  11   4  11-26.3667 40.6594   1
  12   4  11  537.53 47.3764   1
  13   4  11 265.256 48.2026   1
  14   4  11 1084.19 72.6161   1
  15   4  11 347.309 65.6921   1
  16   4  11 2005.38  195.87   1
  17   4  11 16.1258 82.7927   1
  18   4  11 1212.18  104.05   1
  19   4  11 92.2429 87.7132   1
  20   4  11 407.286  94.413   1
   1   5  11 6090.77 180.358   1
   2   5  11 394.506 62.9168   1
   3   5  11 2633.69 119.559   1
   4   5  1111907.30 510.564   1
   5   5  11 1499.04 75.9906   1
   6   5  1117234.90 702.268   1
   7   5  11 1126.30 95.5796   1
   8   5  11 5251.88 218.337   1
   9   5  11 3155.56 115.378   1
  10   5  11 821.162 52.5909   1
  11   5  11 633.204 52.3872   1
  12   5  11 19.9819 48.9072   1
  13   5  11 227.906 53.2372   1
  14   5  11 236.277 59.7403   1
  15   5  11  15.221 77.8659   1
  16   5  11 90.4015 79.8074   1
  17   5  11-30.7063 81.5881   1
  18   5  11 1793.88 220.251   1
  19   5  11 128.511 117.372   1
  20   5  11  163.47 91.1171   1
   0   6  11 9080.76 963.755   1
   1   6  11 3595.31  138.51   1
   2   6  11 5945.94 303.772   1
   3   6  11 1774.02 171.363   1
   4   6  11 3737.00 208.568   1
   5   6  11 774.217 83.3433   1
   6   6  11 4311.00 588.439   1
   7   6  11  469.43  53.488   1
   8   6  11 3059.84  184.92   1
   9   6  11   42.81 36.8591   1
  10   6  11 1760.30 69.1145   1
  11   6  11 137.588 42.8423   1
  12   6  11 1466.25 66.7872   1
  13   6  11 257.534 72.2392   1
  14   6  11 951.184 89.6027   1
  15   6  11-41.5435 77.2277   1
  16   6  11 928.388 94.0609   1
  17   6  11 347.884 86.4732   1
  18   6  11  777.92 98.0331   1
  19   6  11 333.467 93.5731   1
  20   6  11 51.6921 119.442   1
   1   7  11 606.333 77.3088   1
   2   7  11 133.177 49.1359   1
   3   7  11 294.591 78.5401   1
   4   7  11 2605.43 189.211   1
   5   7  11 1436.16 132.022   1
   6   7  11 1396.50 72.6825   1
   7   7  11 3821.18 162.422   1
   8   7  11 5387.05 228.188   1
   9   7  11 1028.00 65.2375   1
  10   7  11 530.637 48.3595   1
  11   7  11 2250.10 103.902   1
  12   7  11 1267.21 82.3571   1
  13   7  11 1121.31 94.3549   1
  14   7  11 117.047 77.5036   1
  15   7  11 417.787 83.8856   1
  16   7  11-39.4403 77.9175   1
  17   7  11 92.9749 86.2664   1
  18   7  11 461.066 126.447   1
  19   7  11 198.775 118.396   1
   0   8  11 1247.46  134.75   1
   1   8  11 31.6491 49.5076   1
   2   8  11 273.451 81.3009   1
   3   8  11 1679.85 221.727   1
   4   8  11 2082.23  96.526   1
   5   8  11 3164.84 180.504   1
   6   8  11 436.273 50.8227   1
   7   8  11 600.622 63.3959   1
   8   8  11 730.074 72.5983   1
   9   8  11 649.459 69.4019   1
  10   8  11 1200.74 88.1516   1
  11   8  11  372.38 67.5833   1
  12   8  11 108.458 73.3649   1
  13   8  11 46.1606  72.967   1
  14   8  11 68.7422 76.7682   1
  15   8  11 453.794 85.4499   1
  16   8  11  21.623 110.206   1
  17   8  11 488.953 118.071   1
  18   8  11 292.966 125.291   1
  19   8  11 329.031  122.70   1
   1   9  11 2664.97 142.511   1
   2   9  11 3058.83 235.946   1
   3   9  11 1138.92  102.95   1
   4   9  11 758.301 104.469   1
   5   9  11 143.981   52.41   1
   6   9  11 132.003 53.1395   1
   7   9  11 54.6813  55.884   1
   8   9  11 228.207 78.2191   1
   9   9  11-31.5644 59.2374   1
  10   9  11 3252.26 261.154   1
  11   9  11 122.726 68.9524   1
  12   9  11-74.1632 74.1632   1
  13   9  11-35.7977 76.4902   1
  14   9  11 317.532 104.734   1
  15   9  11 122.955 130.444   1
  16   9  11  37.501 154.499   1
  17   9  11 305.567 120.654   1
  18   9  11 40.5236 115.281   1
   0  10  11 683.795 148.646   1
   1  10  11 53.9849 56.1848   1
   2  10  11 359.881 46.7149   1
   3  10  11 1053.05 80.9902   1
   4  10  11 191.342  65.196   1
   5  10  11 1339.95 149.733   1
   6  10  11  133.63 57.5866   1
   7  10  11 307.706 65.7074   1
   8  10  11 773.401 167.606   1
   9  10  11 122.271 69.8205   1
  10  10  11 41.3045  66.578   1
  11  10  11 69.4632 75.0858   1
  12  10  11-17.0002 96.6358   1
  13  10  11  130.01 105.531   1
  14  10  11 65.1866 105.284   1
  15  10  11 213.737 115.554   1
  16  10  11 123.273 112.719   1
  17  10  11 173.557 118.678   1
  18  10  11 377.715 162.845   1
   1  11  11 6605.44  897.92   1
   2  11  11 433.068 55.9306   1
   3  11  11 3042.24 274.157   1
   4  11  11-38.3574 54.4598   1
   5  11  11 1747.32 199.337   1
   6  11  11 863.406 163.915   1
   7  11  11 1310.47 199.287   1
   8  11  11 2117.33  232.43   1
   9  11  11 59.6293 65.0394   1
  10  11  11 1724.12 112.486   1
  11  11  11 25.8142 96.3742   1
  12  11  11 52.4513 99.8246   1
  13  11  11 276.891 108.273   1
  14  11  11 164.203 111.377   1
  15  11  11 181.041 112.354   1
  16  11  11 244.563 114.778   1
  17  11  11 318.139 119.968   1
   0  12  11 236.796 62.4826   1
   1  12  11 123.528  52.421   1
   2  12  11 582.546 70.1424   1
   3  12  11 1945.59 132.048   1
   4  12  11 99.8631 59.3543   1
   5  12  11 21.3446 59.7171   1
   6  12  11 204.904 71.2829   1
   7  12  11 42.6782 64.1747   1
   8  12  11 62.2336 79.7618   1
   9  12  11 134.499 84.0875   1
  10  12  11 27.0869  96.644   1
  11  12  11 63.8115 103.348   1
  12  12  11 59.0332 104.892   1
  13  12  11 94.5986  107.59   1
  14  12  11 41.2578 107.078   1
  15  12  11 199.746 116.055   1
  16  12  11 159.766 120.126   1
   1  13  11 980.251 60.1723   1
   2  13  11  -1.135 59.3455   1
   3  13  11 157.063 65.6037   1
   4  13  11 294.841 65.2534   1
   5  13  11 969.549 86.3112   1
   6  13  11 562.418 85.9998   1
   7  13  11 1589.70 168.573   1
   8  13  11 83.1049   82.50   1
   9  13  11 2155.31 157.336   1
  10  13  11 151.374 104.208   1
  11  13  11 769.341 117.073   1
  12  13  11 103.367  109.75   1
  13  13  11 74.8122 111.136   1
  14  13  11 160.439 115.093   1
  15  13  11 102.391 120.641   1
   0  14  11 231.154 71.7153   1
   1  14  11 37.3423 47.3544   1
   2  14  11 336.098 49.9001   1
   3  14  11 111.215 47.3254   1
   4  14  11 1022.06 118.662   1
   5  14  11  129.76 74.0546   1
   6  14  11 478.039 82.8623   1
   7  14  11 122.648 82.3993   1
   8  14  11 526.706  105.96   1
   9  14  11 122.352 99.7207   1
  10  14  11 316.301 104.185   1
  11  14  11 123.685 104.281   1
  12  14  11 94.5224 107.968   1
  13  14  11 121.052 114.965   1
  14  14  11  123.75 118.112   1
   1  15  11 74.9794 49.7604   1
   2  15  11  274.15 118.245   1
   3  15  11 52.6644 81.2625   1
   4  15  11 256.145 86.8322   1
   5  15  11 50.8506 115.473   1
   6  15  11  785.95 120.717   1
   7  15  11 142.459 102.844   1
   8  15  11 127.191 99.5973   1
   9  15  11  102.13 102.561   1
  10  15  11 111.113 106.668   1
  11  15  11 64.0388 110.305   1
  12  15  11 131.383 114.349   1
  13  15  11-7.07133 114.235   1
   1  16  11 144.208 78.1677   1
   2  16  11 562.501 89.8966   1
   3  16  11 39.3521 87.1595   1
   4  16  11  313.44  94.543   1
   5  16  11 95.0546 96.4029   1
   6  16  11 129.078 114.326   1
   7  16  11 382.585 125.078   1
   8  16  11 267.803 132.066   1
   9  16  11 131.687 124.375   1
  10  16  11 511.895 218.833   1
  11  16  11 183.641 112.653   1
  12  16  11 254.208 116.726   1
   3  17  11-93.9942 173.519   1
   4  17  11 321.762 115.689   1
   5  17  11 195.189 119.282   1
   6  17  11 28.9057 115.623   1
   7  17  11 158.919 130.025   1
   8  17  11 231.091 129.989   1
   9  17  11 36.1113 129.985   1
  10  17  11 21.6757 137.256   1
   6  18  11 277.473 120.952   1
   7  18  11 292.498 128.412   1
   8  18  11 196.833 135.993   1
   0   0  12  32.529 83.6592   1
   1   0  12 1866.52 120.744   1
   2   0  12 3068.65 165.185   1
   3   0  12 2272.50 231.794   1
   4   0  12 247.143   65.25   1
   5   0  12 973.699 194.027   1
   6   0  1220543.80 1969.39   1
   7   0  12 3842.64 224.399   1
   8   0  1214662.40 624.076   1
   9   0  12 836.385 141.995   1
  10   0  12 6634.91 226.955   1
  11   0  12  324.99 60.3863   1
  12   0  12 4903.03 263.788   1
  13   0  12 868.933 143.941   1
  14   0  12 6599.70 499.197   1
  15   0  12 140.314 141.609   1
  16   0  12 2243.19 587.497   1
  17   0  12 507.936 294.216   1
  18   0  12 330.163 169.307   1
  19   0  12 280.988 170.272   1
  20   0  12 513.023 270.342   1
   1   1  12 876.568 55.4294   1
   2   1  12  528.51 52.0977   1
   3   1  12 2245.52 120.897   1
   4   1  12 42.7934 44.0333   1
   5   1  12 525.211 53.1829   1
   6   1  12 994.677 84.7123   1
   7   1  12 1740.79 84.3136   1
   8   1  12 209.715 42.8163   1
   9   1  12 801.796 63.1161   1
  10   1  12 755.238 51.7945   1
  11   1  12 857.544 71.9241   1
  12   1  12-0.14303 43.4535   1
  13   1  12 34.6092 50.0099   1
  14   1  12 1006.89 66.3362   1
  15   1  12 161.157 64.0346   1
  16   1  12 81.6719 66.6967   1
  17   1  12 235.842 70.8094   1
  18   1  12 284.473 82.8916   1
  19   1  12 442.262 77.7245   1
  20   1  12 99.9583 73.6154   1
   0   2  1214678.20 559.003   1
   1   2  12 674.763 53.4472   1
   2   2  1217056.40 576.733   1
   3   2  12 1629.80 78.6435   1
   4   2  12 5922.60 267.594   1
   5   2  12 1096.54  63.898   1
   6   2  12 1346.82 72.5385   1
   7   2  12  48.154 37.9608   1
   8   2  12 107.393  33.141   1
   9   2  12 38.3519 36.9054   1
  10   2  12 157.061 40.6742   1
  11   2  12-14.1093 41.0469   1
  12   2  12-41.8857 46.3656   1
  13   2  12 388.441 50.5569   1
  14   2  12 230.731 52.5676   1
  15   2  12 561.069 80.3501   1
  16   2  12-37.7803 65.5805   1
  17   2  12  36.249  68.313   1
  18   2  12  365.42 133.293   1
  19   2  12-48.9948 72.6015   1
  20   2  12 398.512 92.9961   1
   1   3  12 2386.60  100.50   1
   2   3  12 1522.09 120.277   1
   3   3  12 4322.94 140.564   1
   4   3  12 24.1651  67.692   1
   5   3  12 4649.39 150.181   1
   6   3  12 2071.13 98.1042   1
   7   3  12 6487.28 171.503   1
   8   3  12 1050.30 61.7024   1
   9   3  12 1961.27 70.4174   1
  10   3  12 2416.93 84.1334   1
  11   3  12 1438.86 80.3651   1
  12   3  12 483.349 48.2719   1
  13   3  12 521.584 52.6102   1
  14   3  12 1381.73 68.8804   1
  15   3  12 1995.08 114.901   1
  16   3  12 262.691  95.024   1
  17   3  12 555.411 74.9141   1
  18   3  12 428.393 105.241   1
  19   3  12 80.5487 123.352   1
  20   3  12 36.9336 88.0353   1
   0   4  1210682.90 752.191   1
   1   4  12 187.582  47.976   1
   2   4  12 7836.13 349.535   1
   3   4  12 2125.46 108.628   1
   4   4  12 235.482 50.5292   1
   5   4  12 1716.42 99.5133   1
   6   4  12 3295.39 197.697   1
   7   4  12 1111.08 106.594   1
   8   4  12-43.4319 46.5963   1
   9   4  12 1226.77 85.4211   1
  10   4  12 2117.90 94.0557   1
  11   4  12  184.25 44.2974   1
  12   4  12 413.261 54.0563   1
  13   4  12 203.299 50.1908   1
  14   4  12 349.722 62.6184   1
  15   4  12 120.237 64.4388   1
  16   4  12 271.146 85.5677   1
  17   4  12 504.334  107.36   1
  18   4  12 19.4049 85.7742   1
  19   4  12 437.589 93.2159   1
  20   4  12  115.88 90.3012   1
   1   5  12-36.4551 46.6643   1
   2   5  12 418.486 53.6451   1
   3   5  12 312.192 54.0151   1
   4   5  12 549.549 73.1519   1
   5   5  12 3.00156   51.56   1
   6   5  12 146.864  42.279   1
   7   5  12 277.773 48.6448   1
   8   5  12 310.617 46.9928   1
   9   5  12 27.7931 38.7839   1
  10   5  12 827.896 87.1244   1
  11   5  12 429.159 47.4303   1
  12   5  12 1068.34 71.1751   1
  13   5  12-45.4442 48.3649   1
  14   5  12   86.43 69.7717   1
  15   5  12 152.608 80.6224   1
  16   5  12 5.88138 82.4603   1
  17   5  12-51.2811 86.2961   1
  18   5  12 70.8018 86.5187   1
  19   5  12 240.947 89.9507   1
  20   5  12  80.659 161.318   1
   0   6  12 7193.85 525.619   1
   1   6  12 955.465 82.1014   1
   2   6  12 644.963 58.6662   1
   3   6  12 2857.32  214.54   1
   4   6  12 1738.97 101.431   1
   5   6  12 77.9338 41.3524   1
   6   6  12 16.6839 54.0934   1
   7   6  12 1291.14 123.302   1
   8   6  12 528.715 57.2507   1
   9   6  12-31.3035 41.2121   1
  10   6  12 2031.02 124.496   1
  11   6  12 688.478 56.8649   1
  12   6  12 869.089  67.411   1
  13   6  12 11.9046 68.0694   1
  14   6  12 51.5772 75.7295   1
  15   6  12-20.5638 80.8484   1
  16   6  12-33.6413 83.6202   1
  17   6  12  10.473 108.916   1
  18   6  12 44.1735   88.09   1
  19   6  12 103.539 89.0795   1
   1   7  12 4001.21 224.809   1
   2   7  12 59.8789 55.3361   1
   3   7  12 7475.34 464.302   1
   4   7  12 372.757 78.6962   1
   5   7  12 2913.23 1045.27   1
   6   7  12 1125.84 86.2158   1
   7   7  12 4234.90 150.745   1
   8   7  12 122.908 51.8877   1
   9   7  12 859.435 79.2394   1
  10   7  12 2327.17 120.873   1
  11   7  12 3453.22 251.172   1
  12   7  12 576.434 74.9968   1
  13   7  12 544.219 75.6036   1
  14   7  12 739.494 90.7069   1
  15   7  12 2406.87 195.613   1
  16   7  12 112.503 85.0452   1
  17   7  12 826.533 151.562   1
  18   7  12 371.474 118.707   1
  19   7  12 232.978  208.82   1
   0   8  12 2577.62  296.69   1
   1   8  12 1357.29 123.174   1
   2   8  12 7227.69 495.183   1
   3   8  12 4248.71 1003.64   1
   4   8  12 3288.39 229.376   1
   5   8  12-24.6035 44.0235   1
   6   8  12 214.705 50.4235   1
   7   8  12 198.133 50.1564   1
   8   8  12 77.1074 68.3494   1
   9   8  12 93.4901 63.3104   1
  10   8  12 227.885 64.8906   1
  11   8  12  91.346 66.8987   1
  12   8  12 6.70924 68.9982   1
  13   8  12 168.639 82.2763   1
  14   8  12-10.9349 81.2238   1
  15   8  12 458.736 89.6251   1
  16   8  12-9.85675 180.606   1
  17   8  12-36.2348 109.871   1
  18   8  12  277.63 118.838   1
   1   9  12 502.034 71.0709   1
   2   9  12 452.698 97.8538   1
   3   9  12 2116.17 210.795   1
   4   9  12-9.39905 47.3054   1
   5   9  12 293.824 49.3283   1
   6   9  12 20.4326 54.1881   1
   7   9  12 21.6765 59.7747   1
   8   9  12 124.681 62.5056   1
   9   9  12 383.565 68.0784   1
  10   9  12 178.243 84.7976   1
  11   9  12 379.479 71.7554   1
  12   9  12-3.75557 69.5697   1
  13   9  12  316.70 82.5839   1
  14   9  12 195.079 96.4805   1
  15   9  12 203.211 112.825   1
  16   9  12 72.1701 108.033   1
  17   9  12 7.27955 117.432   1
  18   9  12  139.44 118.085   1
   0  10  12 3312.21 560.278   1
   1  10  12 287.495 78.4928   1
   2  10  12 755.536 97.8057   1
   3  10  12 683.308  107.83   1
   4  10  12 225.565 58.0345   1
   5  10  12 149.037 70.7618   1
   6  10  12 2332.96 195.369   1
   7  10  12 1541.92 206.801   1
   8  10  12 3996.62 305.385   1
   9  10  12 33.3105 66.2272   1
  10  10  12 1491.49 156.262   1
  11  10  12 133.396 72.4171   1
  12  10  12 1029.28 190.652   1
  13  10  12 193.248 109.494   1
  14  10  12 1685.13 138.724   1
  15  10  12 342.184 195.128   1
  16  10  12 866.217 129.377   1
  17  10  12 164.815 116.514   1
   1  11  12  62.404 53.0152   1
   2  11  12 149.663 54.0043   1
   3  11  12  31.664 56.3951   1
   4  11  12 175.991 68.9998   1
   5  11  12 288.331 63.5026   1
   6  11  12 742.821 105.991   1
   7  11  12 53.1038 64.8958   1
   8  11  12 108.184  75.187   1
   9  11  12 220.483 73.4294   1
  10  11  12 37.4037 76.6473   1
  11  11  12 205.688 102.181   1
  12  11  12 89.3979 106.675   1
  13  11  12 206.341 106.321   1
  14  11  12  460.41 118.239   1
  15  11  12 149.041  116.31   1
  16  11  12 119.989 111.149   1
   0  12  12 2713.24 159.511   1
   1  12  12 14.1824 57.3626   1
   2  12  12 74.0701 56.8354   1
   3  12  12 33.0039 59.2975   1
   4  12  12 139.478 73.0815   1
   5  12  12 142.555 63.1391   1
   6  12  12 6.14507 65.1396   1
   7  12  12 49.3109 66.5416   1
   8  12  12-40.1587 69.6097   1
   9  12  12 36.6223 81.1968   1
  10  12  12 112.081 91.1636   1
  11  12  12 159.216 146.785   1
  12  12  12 -91.129 108.756   1
  13  12  12-71.8028 109.202   1
  14  12  12 180.575  114.85   1
  15  12  12 66.8268 112.106   1
  16  12  12-59.0055 117.302   1
   1  13  12 426.721 53.4961   1
   2  13  12 306.866 71.4515   1
   3  13  12 153.016 77.0883   1
   4  13  12 68.4116 62.7341   1
   5  13  12 512.233 83.1147   1
   6  13  12 746.266 78.5351   1
   7  13  12 413.428 83.9599   1
   8  13  12 210.113 92.7004   1
   9  13  12 384.773 92.5411   1
  10  13  12 237.448 145.661   1
  11  13  12 212.929 151.856   1
  12  13  12 167.194 111.426   1
  13  13  12 81.2836 111.841   1
  14  13  12 335.779 120.134   1
  15  13  12 40.5336 119.012   1
   0  14  12 1617.42 210.418   1
   1  14  12-2.08916 50.2452   1
   2  14  12 1423.99 76.7987   1
   3  14  12  198.46  71.795   1
   4  14  12 226.279  79.145   1
   5  14  12 203.292  79.634   1
   6  14  12 1350.35  123.30   1
   7  14  12 391.439 88.0972   1
   8  14  12 325.125 90.4641   1
   9  14  12 138.287 105.055   1
  10  14  12 127.276 109.712   1
  11  14  12 172.509  111.59   1
  12  14  12-63.4506 162.644   1
  13  14  12 241.609 117.365   1
  14  14  12 121.751 153.971   1
   1  15  12 203.943 53.7624   1
   2  15  12 149.837 82.9286   1
   3  15  12 17.9388 84.3089   1
   4  15  12 130.025 89.6301   1
   5  15  12 -6.0318  89.979   1
   6  15  12 21.4199 94.4514   1
   7  15  12 133.754 100.645   1
   8  15  12  259.11 108.914   1
   9  15  12 104.559 109.229   1
  10  15  12 202.264 110.488   1
  11  15  12  61.711 109.824   1
  12  15  12  257.78 113.287   1
   1  16  12 78.6771 172.803   1
   2  16  12 72.8409 106.554   1
   3  16  12 74.1946 87.2357   1
   4  16  12 188.425 92.6284   1
   5  16  12 119.303 95.1653   1
   6  16  12 179.312 101.132   1
   7  16  12 101.763 127.201   1
   8  16  12  101.45 126.811   1
   9  16  12 191.421 137.248   1
  10  16  12 209.695 120.387   1
  11  16  12 27.5098 110.083   1
   3  17  12 548.832 108.204   1
   4  17  12 93.4365 96.5567   1
   5  17  12 532.686 125.123   1
   6  17  12 53.5951 125.058   1
   7  17  12 517.835  135.71   1
   8  17  12 349.827 142.785   1
   9  17  12 378.303 139.183   1
   6  18  12 102.096 130.259   1
   1   1  1310901.00 301.441   1
   2   1  13 135.353 48.6458   1
   3   1  1313216.00 442.423   1
   4   1  13 3359.92 151.979   1
   5   1  1310819.50 466.466   1
   6   1  13 2359.67 170.572   1
   7   1  13 269.657 55.5858   1
   8   1  13 902.559 82.1962   1
   9   1  13 228.234 39.1954   1
  10   1  13 2981.91  170.83   1
  11   1  13 574.896 49.5738   1
  12   1  13 605.194 69.1117   1
  13   1  13 450.409 65.4381   1
  14   1  13 18.6206  51.931   1
  15   1  13 125.144  67.179   1
  16   1  13 53.3586 82.2619   1
  17   1  13-16.6762 69.3365   1
  18   1  13  511.17 85.9169   1
  19   1  13 506.417 79.1828   1
  20   1  13 42.4442 74.8257   1
   0   2  13 420.478 73.5933   1
   1   2  13 106.708 47.6125   1
   2   2  13 171.982 48.9647   1
   3   2  13 3891.24 191.472   1
   4   2  13 897.639 64.0768   1
   5   2  13 2598.25 132.314   1
   6   2  13 69.2932 51.6252   1
   7   2  13 32.1257 58.1423   1
   8   2  13 2473.21 155.253   1
   9   2  13  247.97 40.4929   1
  10   2  13-40.1744 40.1744   1
  11   2  13 143.978 45.2926   1
  12   2  13 37.1886 46.6141   1
  13   2  13 12.5104 48.2653   1
  14   2  13 546.528 63.4771   1
  15   2  13  136.98 68.1732   1
  16   2  13 138.568 99.2281   1
  17   2  13 240.322 87.6368   1
  18   2  13 66.0933 92.5776   1
  19   2  13 412.383 94.4172   1
  20   2  13 364.389 152.383   1
   1   3  13 190.492 50.5613   1
   2   3  13 3553.28 136.906   1
   3   3  13 267.488 52.2425   1
   4   3  13 2045.69  112.00   1
   5   3  13 2286.79 101.343   1
   6   3  13 3026.78 195.628   1
   7   3  13 2188.35  90.709   1
   8   3  13 67.3442 43.8569   1
   9   3  13 4195.27 143.733   1
  10   3  13 1424.57 79.8405   1
  11   3  13 3217.31 129.216   1
  12   3  13  751.20 54.7348   1
  13   3  13 8184.05  257.74   1
  14   3  13 869.201 93.6593   1
  15   3  13 1510.46 199.028   1
  16   3  13 1041.05  83.557   1
  17   3  13 693.049 77.8276   1
  18   3  13-17.4647  87.533   1
  19   3  13 198.609 90.6592   1
   0   4  13 8311.31 344.116   1
   1   4  13 1431.95 76.5583   1
   2   4  13 4812.43 157.626   1
   3   4  13-41.5476 47.2416   1
   4   4  1311927.70 329.694   1
   5   4  13 697.563 80.0733   1
   6   4  13 3086.55 139.578   1
   7   4  13 297.623 46.3935   1
   8   4  13 57.7289 47.2346   1
   9   4  13 1059.34 70.2819   1
  10   4  13 542.344 47.6914   1
  11   4  13 34.9711 44.4275   1
  12   4  13 2969.87 153.354   1
  13   4  13 58.8336   50.57   1
  14   4  13 3072.56 132.169   1
  15   4  13 153.136 67.2061   1
  16   4  13 870.855 120.653   1
  17   4  13-57.1153 86.3172   1
  18   4  13 683.377 120.999   1
  19   4  13 345.246 129.127   1
   1   5  1310772.20 381.632   1
   2   5  13 531.256 59.3794   1
   3   5  13 1510.99 90.9832   1
   4   5  13 151.023 71.8524   1
   5   5  13 -4.8967 54.3231   1
   6   5  13  266.83 45.0232   1
   7   5  13 331.647 58.7728   1
   8   5  13 492.384 53.7823   1
   9   5  13 437.479  44.912   1
  10   5  13 943.508 111.298   1
  11   5  13 629.192 55.5296   1
  12   5  13 13.6334 52.1267   1
  13   5  13 724.084 57.7294   1
  14   5  13 1029.50  136.04   1
  15   5  13 79.5318 83.2506   1
  16   5  13 262.625 89.1104   1
  17   5  13 38.2006 87.5888   1
  18   5  13 83.8983 110.155   1
  19   5  13 176.904 91.3055   1
   0   6  13 1330.84 165.337   1
   1   6  13 812.849 103.208   1
   2   6  13 1864.45  158.94   1
   3   6  13 1881.76 148.454   1
   4   6  13 3375.99 245.419   1
   5   6  13 349.901 99.4856   1
   6   6  13 2791.99 104.363   1
   7   6  13 229.325 48.9892   1
   8   6  13 1799.15 116.618   1
   9   6  13-17.5594  43.028   1
  10   6  13 4788.19 142.399   1
  11   6  13 142.095 52.5713   1
  12   6  13 5274.86 178.544   1
  13   6  13 70.1093 71.0613   1
  14   6  13 910.703 92.8784   1
  15   6  13 218.517 86.1641   1
  16   6  13 141.838 88.3417   1
  17   6  13  50.685 87.3032   1
  18   6  13 286.678 93.1821   1
  19   6  13 329.705 166.553   1
   1   7  13-29.2362 57.6744   1
   2   7  13 1082.36  123.20   1
   3   7  13 67.5771 60.1778   1
   4   7  13 1690.78 147.647   1
   5   7  13 125.968 46.5094   1
   6   7  13 338.186 58.6195   1
   7   7  13 234.383 59.2013   1
   8   7  13  454.33 62.5458   1
   9   7  13 356.466 45.4094   1
  10   7  13 300.314 90.3122   1
  11   7  13 2325.66 150.812   1
  12   7  13 4.70849 70.5408   1
  13   7  13 1849.49 107.757   1
  14   7  13  314.80 85.9617   1
  15   7  13 1011.68  100.19   1
  16   7  13 156.158 96.5411   1
  17   7  13  394.48  93.052   1
  18   7  13 203.626 121.716   1
   0   8  13 1516.65 187.479   1
   1   8  13 1097.32 163.545   1
   2   8  13 2266.61 183.064   1
   3   8  13 115.028 63.8914   1
   4   8  13 3006.71  954.21   1
   5   8  13 15.6614 55.0718   1
   6   8  13 851.063   99.97   1
   7   8  13 958.136 64.7176   1
   8   8  13 412.108 68.6064   1
   9   8  13 113.669 65.1514   1
  10   8  13 430.195 115.648   1
  11   8  13 62.6319 68.5895   1
  12   8  13 647.697 80.2987   1
  13   8  13 215.503 76.4426   1
  14   8  13 36.0446 85.7864   1
  15   8  13 172.725 88.6024   1
  16   8  13 192.433 100.991   1
  17   8  13 55.1292 112.873   1
  18   8  13 46.9895 120.589   1
   1   9  13 2110.54 184.007   1
   2   9  13 161.668 79.3783   1
   3   9  13 1615.09 123.245   1
   4   9  13 78.3358 48.3875   1
   5   9  13 290.545 53.8099   1
   6   9  13 2780.02 232.265   1
   7   9  13 67.5677 59.4028   1
   8   9  13 176.521 66.8784   1
   9   9  13 0.56854 66.0584   1
  10   9  13 78.9417 66.5513   1
  11   9  13 128.517 71.4718   1
  12   9  13  635.81 80.5615   1
  13   9  13-79.2547 79.2547   1
  14   9  13 41.1748 86.4948   1
  15   9  13 341.738 119.041   1
  16   9  13   97.12 117.041   1
  17   9  13 68.8984 116.391   1
   0  10  13 187.065 124.669   1
   1  10  13 549.491 176.048   1
   2  10  13 617.458 124.878   1
   3  10  13 16.1335 54.8234   1
   4  10  13 33.2907 72.4084   1
   5  10  13 34.9462 89.4968   1
   6  10  13 273.909 66.1992   1
   7  10  13 106.647 65.5044   1
   8  10  13 23.3862 65.4187   1
   9  10  13 474.267 70.9659   1
  10  10  13 75.3629 68.7945   1
  11  10  13 93.7264 73.7575   1
  12  10  13 9.06071 72.7767   1
  13  10  13 124.766 111.123   1
  14  10  13 125.319 107.721   1
  15  10  13 130.563 117.134   1
  16  10  13 86.8396 111.476   1
   1  11  13 1089.86 228.686   1
   2  11  13  198.53 57.7799   1
   3  11  13 2981.89 293.486   1
   4  11  13 704.009 74.8812   1
   5  11  13 3506.92 281.491   1
   6  11  13 12.1454 90.3535   1
   7  11  13 2188.89 216.264   1
   8  11  13 93.5081 68.5056   1
   9  11  13 430.254 112.366   1
  10  11  13 24.6813 73.0772   1
  11  11  13 342.594 93.8193   1
  12  11  13 141.468 120.361   1
  13  11  13 142.276 109.535   1
  14  11  13 57.9799 115.996   1
  15  11  13 97.4646 116.612   1
  16  11  13 205.408  121.86   1
   0  12  13 284.099 166.401   1
   1  12  13 381.599  68.727   1
   2  12  13 252.036 62.1321   1
   3  12  13 507.865 98.1082   1
   4  12  13 444.144  107.26   1
   5  12  13 79.2372 66.8433   1
   6  12  13 318.264 72.1676   1
   7  12  13 58.0319 69.3891   1
   8  12  13 1032.84 143.067   1
   9  12  13 2.22366 87.0903   1
  10  12  13 247.898 93.4973   1
  11  12  13 141.219 109.853   1
  12  12  13 44.0641 113.116   1
  13  12  13 95.5973 114.356   1
  14  12  13 138.195  112.62   1
  15  12  13 190.012 120.199   1
   1  13  13 372.039 71.4599   1
   2  13  13  166.68 71.8301   1
   3  13  13 561.557 75.3795   1
   4  13  13 276.171 98.2549   1
   5  13  13 999.719  200.95   1
   6  13  13-12.2924 68.2807   1
   7  13  13 610.005 90.5586   1
   8  13  13 344.461 89.8765   1
   9  13  13  383.23 93.9005   1
  10  13  13 168.084 95.3258   1
  11  13  13 765.559 122.241   1
  12  13  13 18.5895 112.185   1
  13  13  13  376.40 121.227   1
  14  13  13  241.57 165.647   1
   0  14  13 595.081 85.8045   1
   1  14  13 84.3754 51.4879   1
   2  14  13 495.823 58.1047   1
   3  14  13  55.523 73.8016   1
   4  14  13  473.85 83.5661   1
   5  14  13 190.608 95.0429   1
   6  14  13 286.696 107.467   1
   7  14  13  249.46 89.1324   1
   8  14  13 260.564 91.8428   1
   9  14  13  195.31 93.6974   1
  10  14  13 279.817 157.366   1
  11  14  13 62.3752 111.545   1
  12  14  13 242.238 116.934   1
  13  14  13  170.68 120.685   1
   1  15  13 127.109 54.1698   1
   2  15  13 151.234 77.7513   1
   3  15  13 83.0352  107.94   1
   4  15  13 80.9948 111.281   1
   5  15  13 87.2575 94.3142   1
   6  15  13 41.1292 167.363   1
   7  15  13 53.3187 102.253   1
   8  15  13 106.394 94.3312   1
   9  15  13 62.0025 107.027   1
  10  15  13 296.469 113.339   1
  11  15  13 200.717 116.927   1
   1  16  13 120.446 83.6037   1
   2  16  13 183.906 86.3028   1
   3  16  13 132.993 89.4723   1
   4  16  13 235.865 94.7918   1
   5  16  13 212.243 96.1044   1
   6  16  13 111.341 104.519   1
   7  16  13 190.699 108.887   1
   8  16  13 322.006 135.961   1
   9  16  13 24.9616 135.522   1
   3  17  13 216.022  97.363   1
   4  17  13 71.0726  95.803   1
   5  17  13 97.5303 196.114   1
   6  17  13 88.3061 127.158   1
   7  17  13 208.314 134.168   1
   0   0  1413106.10 717.576   1
   1   0  14-27.4082 71.0476   1
   2   0  14 2074.80  214.49   1
   3   0  14 1907.40 136.262   1
   4   0  14 2425.28 237.994   1
   5   0  14 8310.42 343.923   1
   6   0  14 7328.05 309.542   1
   7   0  1411809.00 811.865   1
   8   0  1411056.60 977.926   1
   9   0  14 1374.96 93.2459   1
  10   0  14 718.537 101.428   1
  11   0  14 83.3784 69.6766   1
  12   0  14 1408.81 170.637   1
  13   0  14 1157.12 127.131   1
  14   0  14 3240.33 330.982   1
  15   0  14 356.549 128.242   1
  16   0  14 2736.57  566.17   1
  17   0  14 230.443 175.946   1
  18   0  14 303.684 145.001   1
  19   0  14 404.266 366.992   1
   1   1  14 23.8889  48.261   1
   2   1  14-28.9608 47.8712   1
   3   1  14  183.92 52.5409   1
   4   1  14 2.59523 51.3644   1
   5   1  14 3889.87  156.85   1
   6   1  14 150.261 56.2856   1
   7   1  14-43.5852 55.7206   1
   8   1  14 18.5456 42.8498   1
   9   1  14 1150.44 98.1568   1
  10   1  14 470.303 71.0353   1
  11   1  14 272.613 72.1755   1
  12   1  14 485.136 55.9787   1
  13   1  14 2242.46 124.556   1
  14   1  14-12.5807 53.8405   1
  15   1  14-14.0388 56.5503   1
  16   1  14 53.0393 72.5358   1
  17   1  14 115.415 73.4293   1
  18   1  14 38.7421 82.0547   1
  19   1  14 147.103 129.102   1
   0   2  14-19.7159 73.4761   1
   1   2  14 1404.94 76.0533   1
   2   2  14 240.406 53.8621   1
   3   2  14 3845.68 137.332   1
   4   2  14 1750.40 99.9015   1
   5   2  14 8522.18 447.426   1
   6   2  14 49.6308 55.9612   1
   7   2  14 4993.27 270.311   1
   8   2  14 380.128  49.359   1
   9   2  14 574.607 46.6817   1
  10   2  14 21.5593 43.3011   1
  11   2  14 72.3568 45.7081   1
  12   2  14 115.443 49.2452   1
  13   2  14 295.993 54.0476   1
  14   2  14 29.8812 54.7745   1
  15   2  14  387.85 66.0169   1
  16   2  14 94.1966 71.6051   1
  17   2  14 173.374 88.1885   1
  18   2  14 141.122 96.3168   1
  19   2  14 123.941  91.407   1
   1   3  14 2984.21 114.476   1
   2   3  14 33.8044 52.3218   1
   3   3  14 2256.94  125.37   1
   4   3  14 141.363 54.6098   1
   5   3  14 1192.59 126.837   1
   6   3  14 736.215 67.0925   1
   7   3  14 3840.72 194.279   1
   8   3  14 1208.51 71.6821   1
   9   3  14 1539.12 86.3742   1
  10   3  14 386.884 55.9192   1
  11   3  14 781.618   66.89   1
  12   3  14 597.561 76.3832   1
  13   3  14 140.235 52.8943   1
  14   3  14 83.5636 57.8064   1
  15   3  14 2598.52 150.387   1
  16   3  14 192.718 73.0357   1
  17   3  14 534.284 132.643   1
  18   3  14  40.961 115.416   1
  19   3  14 13.3894 90.6383   1
   0   4  14 6516.86 370.598   1
   1   4  14 2599.11 115.339   1
   2   4  14-43.0378 54.7011   1
   3   4  14 5494.08 175.261   1
   4   4  14 188.742  56.761   1
   5   4  14 5259.55 344.109   1
   6   4  14 589.893 100.786   1
   7   4  14 1075.41 110.768   1
   8   4  14 2589.44 159.411   1
   9   4  14 1130.13 77.8133   1
  10   4  14 153.345 45.4083   1
  11   4  14-46.2197 46.2197   1
  12   4  14 58.2197 49.1093   1
  13   4  14 737.677 59.7712   1
  14   4  14 131.249 56.7653   1
  15   4  14 933.942 171.611   1
  16   4  14 281.288 215.286   1
  17   4  14 247.821 89.6817   1
  18   4  14 165.215 93.8129   1
   1   5  14 306.172 59.2198   1
   2   5  14 88.6434 57.1851   1
   3   5  14-51.8127 56.9854   1
   4   5  14  932.94 72.8915   1
   5   5  14  841.53 86.2374   1
   6   5  14-22.8881 61.3827   1
   7   5  14  150.92 48.3865   1
   8   5  14-48.2892 48.2892   1
   9   5  14 199.541 43.3899   1
  10   5  14-19.1075  44.924   1
  11   5  14-47.0985 47.0985   1
  12   5  14 127.161 50.8756   1
  13   5  14 535.333  62.786   1
  14   5  14 384.722 78.7865   1
  15   5  14 49.9398 85.1325   1
  16   5  14 110.067 86.5185   1
  17   5  14 4.67856 88.1391   1
  18   5  14 145.556 93.1278   1
   0   6  14 802.577 100.594   1
   1   6  14 375.677 62.9221   1
   2   6  14 399.902 62.8992   1
   3   6  14 6053.17  386.27   1
   4   6  14 2715.02  153.09   1
   5   6  14 4408.28 324.634   1
   6   6  14 469.301 52.0924   1
   7   6  14  638.00  57.075   1
   8   6  14-51.0236 51.0236   1
   9   6  14 232.855 44.5637   1
  10   6  14 237.051 49.0404   1
  11   6  14-6.74069 51.6435   1
  12   6  14 1485.04  150.91   1
  13   6  14 200.858 73.8157   1
  14   6  14 39.0023 75.5226   1
  15   6  14 469.938 109.899   1
  16   6  14 114.503 90.6048   1
  17   6  14  346.08   93.98   1
  18   6  14 120.986 90.2855   1
   1   7  14 1850.80 151.541   1
   2   7  14-1.95318 61.2916   1
   3   7  14 835.324 75.2447   1
   4   7  14-56.8168  62.815   1
   5   7  14 467.846 55.0293   1
   6   7  14 103.755 49.6624   1
   7   7  14 1446.98 140.224   1
   8   7  14 324.097 78.2888   1
   9   7  14 4022.88 162.422   1
  10   7  14 246.553 70.4036   1
  11   7  14 1110.87 92.0302   1
  12   7  14 21.2817 71.5813   1
  13   7  14 584.273 80.8621   1
  14   7  14 268.131 79.8658   1
  15   7  14 1300.15 124.796   1
  16   7  14 214.025 91.0365   1
  17   7  14 1007.60  102.87   1
   0   8  14 84.1546 92.5636   1
   1   8  14 10.8127  63.351   1
   2   8  14 1057.76 135.774   1
   3   8  14 163.142 76.6378   1
   4   8  14 2041.09 271.371   1
   5   8  14 2840.66 527.484   1
   6   8  14-39.4565 83.4703   1
   7   8  14 462.184 100.232   1
   8   8  14-90.4007 91.6406   1
   9   8  14 184.302 95.1777   1
  10   8  14 312.968 73.8206   1
  11   8  14 1.35998 94.6853   1
  12   8  14 389.598 76.6307   1
  13   8  14 31.7812 76.3934   1
  14   8  14  245.65 84.6699   1
  15   8  14 2.26369 86.6312   1
  16   8  14 79.8001 94.2859   1
  17   8  14 65.9437 114.529   1
   1   9  14 197.834 80.6633   1
   2   9  14 628.686 95.1348   1
   3   9  14 1420.19 202.349   1
   4   9  14 39.3445 55.5069   1
   5   9  14 49.1946 61.2166   1
   6   9  14-64.8189 79.9181   1
   7   9  14 52.5634 77.9382   1
   8   9  14-10.2624 62.8525   1
   9   9  14  303.52 72.9124   1
  10   9  14 48.1044 71.3644   1
  11   9  14  678.79 90.4128   1
  12   9  14 21.5088 77.3124   1
  13   9  14 234.049 80.9801   1
  14   9  14-12.4182 85.8765   1
  15   9  14 103.766 110.995   1
  16   9  14 199.068 117.302   1
   0  10  14 2696.90 726.869   1
   1  10  14-56.3273 70.9144   1
   2  10  14 4461.89 2559.29   1
   3  10  14-19.6469 59.4457   1
   4  10  14 45.1018 61.3977   1
   5  10  14 381.339 76.1607   1
   6  10  14 2507.74 198.103   1
   7  10  14 1001.77 114.097   1
   8  10  14 3418.98 294.842   1
   9  10  14  216.46 74.8262   1
  10  10  14 1337.33 154.818   1
  11  10  14-4.47194 74.9681   1
  12  10  14 221.133 79.8747   1
  13  10  14 102.728 193.828   1
  14  10  14 613.503 123.742   1
  15  10  14 289.878 115.056   1
  16  10  14 1016.18 137.564   1
   1  11  14 148.498 249.602   1
   2  11  14 62.5507 69.0887   1
   3  11  14 90.9531  103.48   1
   4  11  14 156.269 104.415   1
   5  11  14-8.13902 89.2654   1
   6  11  14 114.039 86.2363   1
   7  11  14 1.52649 70.4779   1
   8  11  14 117.933 72.5003   1
   9  11  14  31.219 71.7896   1
  10  11  14 283.801  88.971   1
  11  11  14 133.813 95.7442   1
  12  11  14  106.49 95.3511   1
  13  11  14 140.415 117.288   1
  14  11  14-101.355 113.088   1
  15  11  14 128.172  135.97   1
   0  12  14 381.383  172.62   1
   1  12  14-32.6975 65.5034   1
   2  12  14 41.5812 60.7808   1
   3  12  14 251.828 68.7024   1
   4  12  14 64.9209 69.5499   1
   5  12  14-7.99098  66.211   1
   6  12  14 60.4977 70.1206   1
   7  12  14 216.716 103.289   1
   8  12  14 64.6511  72.474   1
   9  12  14 124.267 89.7029   1
  10  12  14 188.897 96.1196   1
  11  12  14 101.187 98.3701   1
  12  12  14 93.0607 112.912   1
  13  12  14  157.55 116.685   1
  14  12  14 161.884 119.719   1
   1  13  14 831.095 92.9579   1
   2  13  14 78.9642 73.8562   1
   3  13  14 69.7162 75.4156   1
   4  13  14 -31.356 67.8765   1
   5  13  14-17.2169 70.3431   1
   6  13  14 23.4063 71.6002   1
   7  13  14 412.425 90.0238   1
   8  13  14 33.7675 88.2054   1
   9  13  14 278.322 93.4149   1
  10  13  14 57.9801 95.0193   1
  11  13  14 95.6125 125.267   1
  12  13  14 242.334 114.729   1
  13  13  14  113.60  133.21   1
   0  14  14 1072.74 116.136   1
   1  14  14 59.0622 53.9804   1
   2  14  14 313.596 78.3453   1
   3  14  14-6.90902 74.8571   1
   4  14  14 79.7899 78.9397   1
   5  14  14 110.373 98.6536   1
   6  14  14 401.395 92.8214   1
   7  14  14 206.977 90.7217   1
   8  14  14 833.626 103.302   1
   9  14  14 167.698 95.0663   1
  10  14  14 286.202 115.151   1
  11  14  14 197.916 115.988   1
   1  15  14 220.806 58.8586   1
   2  15  14 65.2124  58.368   1
   3  15  14 192.101 93.4259   1
   4  15  14 193.177   93.63   1
   5  15  14 282.743 100.988   1
   6  15  14 74.7117 101.112   1
   7  15  14 356.285 108.781   1
   8  15  14 24.9985 108.805   1
   9  15  14 227.512 109.053   1
  10  15  14  99.586  114.23   1
   0  16  14-161.224 254.378   1
   1  16  14 106.006 114.699   1
   2  16  14 150.477 98.5229   1
   3  16  14 152.105 103.776   1
   4  16  14 186.766 98.9688   1
   5  16  14 149.028 158.602   1
   6  16  14 233.059 104.973   1
   7  16  14 95.0033 110.836   1
   8  16  14 222.719 141.404   1
   3  17  14 80.7039 102.977   1
   4  17  14 42.5279 100.136   1
   5  17  14  96.726 103.673   1
   1   1  15 169.863 55.1949   1
   2   1  15 1440.46 113.628   1
   3   1  15 1533.04 81.1014   1
   4   1  15 2417.69 110.329   1
   5   1  15 4327.67 163.571   1
   6   1  15 1004.31 91.1392   1
   7   1  15 2793.38 155.185   1
   8   1  15 1039.99  89.411   1
   9   1  15 1222.69 80.6529   1
  10   1  15 412.603 47.7101   1
  11   1  15 2304.75 133.109   1
  12   1  15 3.17338 47.6832   1
  13   1  15 1951.44 135.951   1
  14   1  15-53.8361 53.8361   1
  15   1  15 14.2306 58.1895   1
  16   1  15 188.046 77.0029   1
  17   1  15 274.426 105.456   1
  18   1  15 628.359 133.386   1
   0   2  15 70.9017 80.8678   1
   1   2  15 665.721 64.2526   1
   2   2  15 57.3246 55.0717   1
   3   2  15-10.5554 53.4823   1
   4   2  15 2824.22 117.929   1
   5   2  15 199.286 60.3836   1
   6   2  15-2.61761 59.4067   1
   7   2  15 518.216 66.6279   1
   8   2  15 620.363 54.6571   1
   9   2  15-17.7795  39.838   1
  10   2  15 8.25444 44.0963   1
  11   2  15 54.5487 46.9003   1
  12   2  15  296.93 51.7629   1
  13   2  15  48.375 53.2198   1
  14   2  15 18.9984  63.812   1
  15   2  15 22.2468 59.6246   1
  16   2  15 688.583 171.281   1
  17   2  15 30.5415 76.0083   1
  18   2  15 56.4737  102.29   1
   1   3  15 1951.05   93.28   1
   2   3  15 5.73701 55.9386   1
   3   3  15 2051.64 97.8082   1
   4   3  15 740.006 73.6287   1
   5   3  15  477.48 66.1139   1
   6   3  15 1027.70 81.5703   1
   7   3  15 197.539 66.6163   1
   8   3  15 2174.12 91.5999   1
   9   3  15 226.833 48.7098   1
  10   3  15 776.597 74.3039   1
  11   3  15 554.023 52.9843   1
  12   3  15  214.45 52.2321   1
  13   3  15 819.437  91.785   1
  14   3  15 288.481 62.4505   1
  15   3  15 593.526 94.9678   1
  16   3  15 523.119 79.7118   1
  17   3  15 241.409  96.702   1
  18   3  15 133.125 95.5324   1
   0   4  15 8.75604 82.7046   1
   1   4  15 707.455 69.8617   1
   2   4  15 1598.06 98.0977   1
   3   4  15 288.306 61.9081   1
   4   4  15 2865.29 146.819   1
   5   4  15 116.033 62.2372   1
   6   4  15 2585.79 166.557   1
   7   4  15 167.708  50.129   1
   8   4  15 862.122 69.7847   1
   9   4  15-5.23732 42.3923   1
  10   4  15 2317.06 112.051   1
  11   4  15-16.9805 48.9615   1
  12   4  15 2860.23 157.137   1
  13   4  15-9.86773 54.1944   1
  14   4  15 806.432 82.8729   1
  15   4  15 68.6319 78.1577   1
  16   4  15 36.3317 90.7148   1
  17   4  15 204.958 101.269   1
  18   4  15-17.0471 94.1178   1
   1   5  15 424.765 66.8294   1
   2   5  15 592.692 68.9065   1
   3   5  15 8.02185 60.9344   1
   4   5  15 147.978 61.7519   1
   5   5  15 393.378 76.2303   1
   6   5  15 1640.96  126.58   1
   7   5  15 1224.52 103.578   1
   8   5  15 588.863  61.536   1
   9   5  15 1465.08 123.495   1
  10   5  15 732.007 78.6444   1
  11   5  15  701.44 57.1891   1
  12   5  15 273.997 54.5776   1
  13   5  15 42.8069 73.0846   1
  14   5  15-14.8788 76.2109   1
  15   5  15 249.864 96.7701   1
  16   5  15  266.20 108.913   1
  17   5  15 155.125 96.0622   1
   0   6  15 390.127 93.4429   1
   1   6  15 5.10454 64.8222   1
   2   6  15 950.421 107.791   1
   3   6  15 162.223 65.8862   1
   4   6  15 1829.45 178.502   1
   5   6  15-63.8798 63.8798   1
   6   6  15-15.0888 48.8675   1
   7   6  15-15.2851 52.0189   1
   8   6  15 15.3891 54.7973   1
   9   6  15-44.3301 44.3301   1
  10   6  15 877.927 118.454   1
  11   6  15 -30.153 68.2757   1
  12   6  15 1380.41 93.8716   1
  13   6  15-1.29648  73.081   1
  14   6  15 1196.51  94.781   1
  15   6  15 149.936 90.6866   1
  16   6  15 244.146 93.1988   1
  17   6  15 217.143 112.715   1
   1   7  15 1046.80 190.291   1
   2   7  15-40.1911 64.7068   1
   3   7  15 220.199 68.6061   1
   4   7  15-11.4599 68.8105   1
   5   7  15-46.2359 69.5311   1
   6   7  15 940.415 102.711   1
   7   7  15 224.666 57.2897   1
   8   7  15 618.001 63.9476   1
   9   7  15 5.25035 64.2662   1
  10   7  15 397.238 73.2807   1
  11   7  15-16.2171 70.9322   1
  12   7  15 63.2814 75.0352   1
  13   7  15 129.516 78.7174   1
  14   7  15 111.793 80.3968   1
  15   7  15 245.161  94.124   1
  16   7  15  278.71 95.2432   1
  17   7  15  206.66 122.615   1
   0   8  15 130.971 96.9277   1
   1   8  15 36.9495 75.4491   1
   2   8  15 251.341 70.2431   1
   3   8  15 187.941 132.772   1
   4   8  15 709.829  100.49   1
   5   8  15 136.378 54.6576   1
   6   8  15 217.122 55.1606   1
   7   8  15 265.642 125.931   1
   8   8  15 256.017 68.3417   1
   9   8  15 22.7193 70.6473   1
  10   8  15 35.8123 70.9244   1
  11   8  15 62.9142 73.8891   1
  12   8  15 746.138 141.314   1
  13   8  15 266.943 80.2542   1
  14   8  15 401.388 85.9039   1
  15   8  15 124.359 92.6072   1
  16   8  15 140.473 94.0351   1
   1   9  15-69.7192 69.7192   1
   2   9  15 -57.364 69.9322   1
   3   9  15 61.0582 72.7172   1
   4   9  15 410.447 99.7561   1
   5   9  15  260.13 81.4808   1
   6   9  15 654.511 74.2496   1
   7   9  15 26.0871 65.2371   1
   8   9  15 615.692 77.6718   1
   9   9  15 336.225 105.064   1
  10   9  15 60.9287 74.0471   1
  11   9  15 145.815 78.5645   1
  12   9  15 62.7824 86.8971   1
  13   9  15 272.598  82.664   1
  14   9  15 188.693 90.1802   1
  15   9  15 141.274 121.811   1
   0  10  15-11.3153 102.419   1
   1  10  15 41.0229 98.4752   1
   2  10  15 161.653 80.0378   1
   3  10  15-52.8736 59.8079   1
   4  10  15 806.217 145.135   1
   5  10  15 198.464 77.8777   1
   6  10  15 1403.56 231.408   1
   7  10  15 6.94096 70.0136   1
   8  10  15 637.303 130.537   1
   9  10  15 103.112 76.1609   1
  10  10  15 668.957 137.498   1
  11  10  15 6.03944 76.7321   1
  12  10  15 206.031 82.8332   1
  13  10  15 192.071  101.39   1
  14  10  15 191.471 114.042   1
  15  10  15-74.4064 117.389   1
   1  11  15-2.84955 90.5801   1
   2  11  15 96.8926 65.6074   1
   3  11  15 1353.24 226.941   1
   4  11  15 233.063  70.408   1
   5  11  15 2386.87 278.916   1
   6  11  15 85.8141 115.417   1
   7  11  15  930.80  109.79   1
   8  11  15 103.194 74.3359   1
   9  11  15 681.704 82.9514   1
  10  11  15 227.078 79.7876   1
  11  11  15 624.753 104.074   1
  12  11  15 136.989 96.6575   1
  13  11  15 551.916 123.308   1
  14  11  15   98.16 119.734   1
   0  12  15 55.4477 170.286   1
   1  12  15-79.0377 79.0377   1
   2  12  15 94.1682  66.273   1
   3  12  15 22.6011 107.051   1
   4  12  15 72.5272 76.9447   1
   5  12  15 7.40714 95.8016   1
   6  12  15 94.7582  76.933   1
   7  12  15 84.3035 99.1997   1
   8  12  15 171.258 75.7688   1
   9  12  15 172.687 93.7083   1
  10  12  15  124.61 95.1092   1
  11  12  15 90.5127 99.9147   1
  12  12  15 200.834 102.837   1
  13  12  15 87.5419 117.562   1
   1  13  15-25.0112 70.5146   1
   2  13  15-5.83625 99.6217   1
   3  13  15 383.015 162.022   1
   4  13  15-12.6191  146.48   1
   5  13  15 1214.74 230.989   1
   6  13  15-6.38944 91.2173   1
   7  13  15 515.233 93.6439   1
   8  13  15 128.527 91.1594   1
   9  13  15 543.335 99.1906   1
  10  13  15 273.347 101.269   1
  11  13  15  210.26 102.788   1
  12  13  15 298.083 120.605   1
   0  14  15  123.31 82.0123   1
   1  14  15 17.3703 60.5054   1
   2  14  15 171.662 81.4736   1
   3  14  15 32.0931 78.7957   1
   4  14  15 719.486 97.2724   1
   5  14  15  199.95 101.257   1
   6  14  15 508.608  137.08   1
   7  14  15 108.145 92.9506   1
   8  14  15 1076.66 118.892   1
   9  14  15 229.069 100.683   1
  10  14  15 348.809 105.831   1
   1  15  15-11.9363 57.8253   1
   2  15  15 53.2926 57.6516   1
   3  15  15 111.889 95.9544   1
   4  15  15 193.362 115.526   1
   5  15  15 202.192 170.839   1
   6  15  15 205.746 254.316   1
   7  15  15 235.364 142.642   1
   8  15  15 294.842 116.885   1
   0  16  15 11.8439 119.535   1
   1  16  15 154.868 206.778   1
   2  16  15 197.081 95.2695   1
   3  16  15 147.972 95.7403   1
   4  16  15 350.216 104.162   1
   5  16  15 128.335 102.854   1
   6  16  15 205.947  111.12   1
   0   0  1617177.80 932.151   1
   1   0  16  225.40 87.5066   1
   2   0  16 9291.36 504.784   1
   3   0  16 2527.44 261.099   1
   4   0  16  203.79 88.2216   1
   5   0  16 383.057 95.0888   1
   6   0  16 6137.98 411.309   1
   7   0  16-5.81666 85.8006   1
   8   0  16 1902.08 352.255   1
   9   0  16 688.386 70.9617   1
  10   0  16-77.3546 84.2588   1
  11   0  16-56.0429 65.2304   1
  12   0  16 234.014   89.53   1
  13   0  16-56.9284 87.4432   1
  14   0  16-85.3723 85.3723   1
  15   0  16-7.63013 84.7705   1
  16   0  16 831.359  166.97   1
  17   0  16 174.235  208.42   1
   1   1  16 393.681  63.543   1
   2   1  16-50.3814 58.0665   1
   3   1  16-10.0148 57.9577   1
   4   1  16 153.641 60.5055   1
   5   1  16 883.474 73.1576   1
   6   1  16 0.41601 62.1536   1
   7   1  16 1275.79 81.8385   1
   8   1  16  453.72 70.3055   1
   9   1  16-17.9756 40.2146   1
  10   1  16-38.5257 44.5462   1
  11   1  16 334.988 53.5406   1
  12   1  16 -49.554 49.9522   1
  13   1  16 265.015 59.3151   1
  14   1  16 184.729 62.9421   1
  15   1  16-26.1726 60.0187   1
  16   1  16 82.5536 64.2122   1
  17   1  16  276.18 92.8656   1
   0   2  16 6019.00 386.474   1
   1   2  16 236.761 62.8306   1
   2   2  16 2261.41 106.411   1
   3   2  16 50.9643 60.0205   1
   4   2  16 197.988 63.6825   1
   5   2  16 290.976 63.1461   1
   6   2  16 1492.99 125.207   1
   7   2  16 178.374 65.5233   1
   8   2  16 1468.26 75.1834   1
   9   2  16 79.6438 41.8904   1
  10   2  16 2213.96 82.8479   1
  11   2  16 336.745 58.7947   1
  12   2  16 1532.47 105.196   1
  13   2  16 48.4767 55.8343   1
  14   2  16  596.77 62.0291   1
  15   2  16 62.3698  61.612   1
  16   2  16-0.58315 88.8824   1
  17   2  16 50.6802 111.496   1
   1   3  16 817.682 94.0334   1
   2   3  16-20.1038 58.4119   1
   3   3  16 733.226 72.3082   1
   4   3  16-58.6931 58.6931   1
   5   3  16 271.627  65.204   1
   6   3  16 184.962 65.9875   1
   7   3  16 1033.28 80.6298   1
   8   3  16 300.449 51.3804   1
   9   3  16 1484.54 97.6818   1
  10   3  16-38.6006 46.2233   1
  11   3  16 174.314 50.2548   1
  12   3  16 92.5087 52.5746   1
  13   3  16 13.2834   55.53   1
  14   3  16 77.2325 57.6271   1
  15   3  16 328.379 63.9676   1
  16   3  16 104.688 104.671   1
  17   3  16 554.769 139.774   1
   0   4  16 24.0642 89.3987   1
   1   4  16 278.039 73.8117   1
   2   4  16 171.957 63.9026   1
   3   4  16 164.713 64.8129   1
   4   4  16 2795.74 127.699   1
   5   4  16 125.128 64.8716   1
   6   4  16 1627.07 95.8107   1
   7   4  16-48.5671 48.5671   1
   8   4  16 2453.14 148.683   1
   9   4  16 42.0631 50.7139   1
  10   4  16 2090.31 83.3401   1
  11   4  16 145.858 51.4476   1
  12   4  16 958.764 64.2869   1
  13   4  16 213.559 57.9221   1
  14   4  16 577.822 75.5885   1
  15   4  16 67.8943 84.3905   1
  16   4  16 398.077 122.148   1
  17   4  16 179.338 127.358   1
   1   5  16 817.607  77.573   1
   2   5  16 97.9767 64.9065   1
   3   5  16 66.3705 64.2815   1
   4   5  16 206.414 63.3947   1
   5   5  16-40.0589 63.9773   1
   6   5  16 44.4392 71.0172   1
   7   5  16 129.369 52.8409   1
   8   5  16-1.96089 53.8811   1
   9   5  16-47.3647 62.5461   1
  10   5  16 120.721 49.0806   1
  11   5  16 240.861 55.0166   1
  12   5  16 352.671 68.6577   1
  13   5  16 20.7783 74.3703   1
  14   5  16 86.3599 95.4588   1
  15   5  16 21.2686 81.8416   1
  16   5  16-24.3904  114.65   1
  17   5  16 366.701 148.752   1
   0   6  16 2318.49 377.998   1
   1   6  16 48.4119 67.3511   1
   2   6  16 2348.91 124.823   1
   3   6  16 424.211 98.4614   1
   4   6  16 704.311 121.557   1
   5   6  16 236.803 71.6121   1
   6   6  16-5.25595 52.4209   1
   7   6  16 193.461 60.1515   1
   8   6  16 1183.72 136.354   1
   9   6  16-58.1916 58.1916   1
  10   6  16 355.216 54.4442   1
  11   6  16-16.5667 70.7031   1
  12   6  16 8.69242 75.1692   1
  13   6  16 43.7329 78.4367   1
  14   6  16 14.5776 79.4933   1
  15   6  16 156.077 84.0894   1
  16   6  16 171.843 95.7971   1
   1   7  16 2356.90 254.122   1
   2   7  16 297.521  72.312   1
   3   7  16 1004.28 144.796   1
   4   7  16-20.8857 69.7503   1
   5   7  16 48.6773 72.0297   1
   6   7  16-52.2616 52.2616   1
   7   7  16 1635.91 119.769   1
   8   7  16-2.82016 57.9571   1
   9   7  16 2250.28 123.257   1
  10   7  16-23.6103 70.3723   1
  11   7  16 1644.21 148.928   1
  12   7  16 311.356 87.2381   1
  13   7  16 534.066 84.0598   1
  14   7  16 24.4183 91.5042   1
  15   7  16  748.12 129.695   1
  16   7  16 191.092 99.0807   1
   0   8  16 749.268 325.474   1
   1   8  16 31.8896 80.9672   1
   2   8  16-30.3243 70.4198   1
   3   8  16-60.3416 73.4703   1
   4   8  16 181.317 87.1286   1
   5   8  16-54.3418 54.3418   1
   6   8  16 197.308 60.2613   1
   7   8  16 12.9078 65.3873   1
   8   8  16 524.404  72.465   1
   9   8  16 64.6649 93.2919   1
  10   8  16 1974.83 213.575   1
  11   8  16 234.668 78.1919   1
  12   8  16 1101.11 91.7772   1
  13   8  16 142.112 82.4837   1
  14   8  16 487.521 88.1809   1
  15   8  16 163.497 96.0723   1
   1   9  16-64.8608 75.5338   1
   2   9  16-8.17971  75.368   1
   3   9  16 143.927 76.7902   1
   4   9  16-3.69762 58.4914   1
   5   9  16 326.325 86.8495   1
   6   9  16 11.7358 65.5601   1
   7   9  16-12.1808 69.6766   1
   8   9  16 24.5667 70.9715   1
   9   9  16 274.644 77.7159   1
  10   9  16 184.025 79.5658   1
  11   9  16 134.601 78.3687   1
  12   9  16 76.1949 81.5439   1
  13   9  16 220.706 84.7307   1
  14   9  16 34.2989 82.0856   1
   0  10  16 3749.22 1066.40   1
   1  10  16-82.4144 97.5567   1
   2  10  16 1830.93 345.212   1
   3  10  16 -36.481 108.011   1
   4  10  16 613.976 85.0556   1
   5  10  16 306.935 100.762   1
   6  10  16 774.141 103.237   1
   7  10  16 22.4583 80.7971   1
   8  10  16  753.60 97.3276   1
   9  10  16 144.537 80.0848   1
  10  10  16 90.5257  79.867   1
  11  10  16 73.6756 81.1887   1
  12  10  16 30.2682 80.3042   1
  13  10  16 21.8769 102.157   1
  14  10  16 130.644 121.315   1
   1  11  16 109.513 134.083   1
   2  11  16-7.83402 91.4746   1
   3  11  16 -66.909  66.909   1
   4  11  16-42.4183  71.557   1
   5  11  16 180.137 73.6214   1
   6  11  16-45.1041 88.5092   1
   7  11  16-14.1837 96.1515   1
   8  11  16 14.9165 78.0098   1
   9  11  16 69.9774 78.0254   1
  10  11  16 7.08278 79.2115   1
  11  11  16 124.873 98.8291   1
  12  11  16  182.34 121.622   1
  13  11  16 301.766 108.026   1
   0  12  16-3.90237 179.403   1
   1  12  16-73.4635 127.545   1
   2  12  16 234.685 80.1261   1
   3  12  16 -40.101 93.4871   1
   4  12  16 1.49999 72.8433   1
   5  12  16 55.0899 94.8093   1
   6  12  16 78.4608 77.3069   1
   7  12  16 65.0932 79.0914   1
   8  12  16 237.488 79.6861   1
   9  12  16 128.046 97.4048   1
  10  12  16 128.888 96.1957   1
  11  12  16 151.842 126.411   1
  12  12  16 227.817 107.299   1
   1  13  16-76.8731 76.8731   1
   2  13  16 8.72135  79.969   1
   3  13  16-10.7718 81.8785   1
   4  13  16  -96.98 135.239   1
   5  13  16 109.496 82.8407   1
   6  13  16 14.8926 117.265   1
   7  13  16 268.173 95.7067   1
   8  13  16 59.8158 117.505   1
   9  13  16 238.038 100.652   1
  10  13  16 121.232 100.561   1
   0  14  16  333.80 90.3148   1
   1  14  16-60.4655 60.4655   1
   2  14  16-10.8822  149.95   1
   3  14  16-80.6539 80.6539   1
   4  14  16-17.2521 109.371   1
   5  14  16 117.196 110.659   1
   6  14  16 455.554 114.109   1
   7  14  16 101.513 181.257   1
   8  14  16 870.655 151.383   1
   9  14  16 148.584 102.131   1
   1  15  16  62.594 62.9389   1
   2  15  16-91.3034 92.5838   1
   3  15  16 104.539 191.279   1
   4  15  16 79.6613  201.46   1
   5  15  16 115.113 105.503   1
   6  15  16 126.421 122.221   1
   0  16  16 126.986 177.557   1
   1  16  16  172.00 92.8728   1
   2  16  16 138.938 232.149   1
   3  16  16 156.435 102.538   1
   1   1  17 374.667 66.4298   1
   2   1  17 319.154 63.7826   1
   3   1  17 297.476 64.4306   1
   4   1  17 265.573 64.9115   1
   5   1  17  233.61 64.5348   1
   6   1  17 502.239 71.7387   1
   7   1  17 250.938 68.5897   1
   8   1  17-52.8601 65.6143   1
   9   1  17 1545.05 72.1785   1
  10   1  17 208.081 48.1574   1
  11   1  17 1924.57 90.0604   1
  12   1  17 233.744 60.7358   1
  13   1  17 2199.43 157.391   1
  14   1  17 6.81533 66.9615   1
  15   1  17 339.775  93.592   1
  16   1  17  248.71 102.327   1
   0   2  17 283.774  93.004   1
   1   2  17 286.571 65.3356   1
   2   2  17 59.6566 61.5412   1
   3   2  17 193.103 65.6638   1
   4   2  17-39.4236 62.3036   1
   5   2  17 75.5526 62.7338   1
   6   2  17 -65.639  65.639   1
   7   2  17-9.62105 67.6354   1
   8   2  17 531.313 57.3958   1
   9   2  17 53.4595 45.0593   1
  10   2  17 60.5892  46.947   1
  11   2  17-22.7721 49.7855   1
  12   2  17 173.772 53.2803   1
  13   2  17  43.106 56.2601   1
  14   2  17 15.9227 65.8517   1
  15   2  17 39.9999 63.2797   1
  16   2  17 188.643 95.7354   1
   1   3  17 5123.86 176.016   1
   2   3  17 457.267 69.7361   1
   3   3  17 3233.84 138.449   1
   4   3  17 765.824 93.7781   1
   5   3  17 3484.28 184.852   1
   6   3  17-32.1335  68.395   1
   7   3  17 516.924 75.0762   1
   8   3  17-51.6014 51.6014   1
   9   3  17 112.759 56.7772   1
  10   3  17 10.4726 48.5546   1
  11   3  17-21.7223 50.2436   1
  12   3  17 2.80375  80.965   1
  13   3  17-58.4863 69.5763   1
  14   3  17 429.514 81.8629   1
  15   3  17  66.079 120.732   1
  16   3  17 111.986 86.3151   1
   0   4  17 2114.46 188.938   1
   1   4  17 123.365 64.7203   1
   2   4  17 476.916 70.0612   1
   3   4  17 495.572 71.6337   1
   4   4  17 2025.53 172.455   1
   5   4  17-63.0771 65.7496   1
   6   4  17 165.882 71.3325   1
   7   4  17-67.3047 68.0662   1
   8   4  17 1391.73 76.7995   1
   9   4  17-25.8703 58.1942   1
  10   4  17 1226.82 96.2983   1
  11   4  17  394.09 56.0657   1
  12   4  17 1584.69 89.1863   1
  13   4  17 -47.451 57.0704   1
  14   4  17  383.06 114.972   1
  15   4  17 52.1618 83.9985   1
  16   4  17 287.784  88.635   1
   1   5  17  137.28 68.0472   1
   2   5  17-12.7777 68.5756   1
   3   5  17 224.464 71.0101   1
   4   5  17 76.2775 70.3768   1
   5   5  17 243.504 73.6287   1
   6   5  17 320.275 74.1996   1
   7   5  17 40.4667 54.1226   1
   8   5  17-10.7567 54.5914   1
   9   5  17 1106.00 99.1657   1
  10   5  17-50.2691 50.2691   1
  11   5  17 785.482 62.1008   1
  12   5  17 352.633 79.8664   1
  13   5  17 152.996 126.665   1
  14   5  17  709.99 96.2958   1
  15   5  17 329.426 87.9956   1
  16   5  17  231.74 150.977   1
   0   6  17 368.332 109.365   1
   1   6  17-28.9837 68.9519   1
   2   6  17 854.412 125.604   1
   3   6  17-28.1758 68.3734   1
   4   6  17 1676.30  169.14   1
   5   6  17-21.7784 71.5464   1
   6   6  17 440.978 77.5805   1
   7   6  17 -11.061 56.1788   1
   8   6  17 48.3625 58.2986   1
   9   6  17-19.1926 61.7647   1
  10   6  17 174.875 71.0073   1
  11   6  17 6.32728 73.8488   1
  12   6  17 516.171  106.16   1
  13   6  17 61.9126 77.9508   1
  14   6  17 658.118 90.8989   1
  15   6  17 47.5954 86.4011   1
   1   7  17 2103.74 247.206   1
   2   7  17 278.925 77.8978   1
   3   7  17 1513.98 96.3191   1
   4   7  17 120.659 73.2022   1
   5   7  17 450.361 120.989   1
   6   7  17-54.0968 54.0968   1
   7   7  17 139.649  59.698   1
   8   7  17-4.22921 65.9681   1
   9   7  17 79.5733 69.5229   1
  10   7  17-72.6998 72.6998   1
  11   7  17-16.9781 82.8641   1
  12   7  17 107.865 78.7997   1
  13   7  17 25.6985 78.8723   1
  14   7  17 91.5321 83.7677   1
  15   7  17 223.991 211.934   1
   0   8  17 425.024 120.003   1
   1   8  17-21.1603 76.5909   1
   2   8  17-2.11724 73.8928   1
   3   8  17-23.2758 83.1277   1
   4   8  17 697.637 123.011   1
   5   8  17 326.093 62.5113   1
   6   8  17-71.1162 71.1162   1
   7   8  17 14.9394 67.1654   1
   8   8  17-3.46125  68.212   1
   9   8  17-6.53177 104.332   1
  10   8  17 28.7302 76.9014   1
  11   8  17 50.5485 79.4282   1
  12   8  17 133.864 94.9443   1
  13   8  17 61.9343 83.3963   1
  14   8  17 83.9311 84.3873   1
   1   9  17 408.744 123.384   1
   2   9  17-78.9534 78.9534   1
   3   9  17 31.8674 79.3304   1
   4   9  17-63.4983 70.9944   1
   5   9  17 19.4249 65.5206   1
   6   9  17 80.4897 69.2164   1
   7   9  17  126.70 70.2628   1
   8   9  17 -47.725  70.383   1
   9   9  17 104.572 76.1896   1
  10   9  17 75.9422 76.9719   1
  11   9  17 194.466 81.6662   1
  12   9  17 69.3733 80.8493   1
  13   9  17 317.455 86.9413   1
   0  10  17-85.1839 128.369   1
   1  10  17  -79.16   79.16   1
   2  10  17 -56.802 96.0066   1
   3  10  17 25.8493 99.4314   1
   4  10  17 593.292 84.4678   1
   5  10  17 2.44398 68.5355   1
   6  10  17 32.0157 72.1855   1
   7  10  17 77.5399 75.5509   1
   8  10  17 117.775 76.8567   1
   9  10  17 95.1537 99.8585   1
  10  10  17 270.771 83.7038   1
  11  10  17-63.4102 81.9745   1
  12  10  17 213.954 87.0528   1
   1  11  17-93.9236 97.4939   1
   2  11  17 -79.929 99.4525   1
   3  11  17 15.8202 109.423   1
   4  11  17-70.5891 70.5891   1
   5  11  17 467.085 100.562   1
   6  11  17 8.42986 102.963   1
   7  11  17 270.912 79.4781   1
   8  11  17 47.1236 108.136   1
   9  11  17 853.364 162.641   1
  10  11  17 87.7276   82.83   1
  11  11  17 527.954  108.01   1
   0  12  17-184.334 184.334   1
   1  12  17-125.454 125.454   1
   2  12  17  -78.35   78.35   1
   3  12  17-74.2296 74.2296   1
   4  12  17-37.2583 76.7627   1
   5  12  17 68.1547 108.042   1
   6  12  17 82.1735 117.388   1
   7  12  17 48.4465 86.3301   1
   8  12  17 416.316 94.0913   1
   9  12  17 145.001 97.8459   1
  10  12  17 242.063 103.537   1
   1  13  17 158.277 83.1445   1
   2  13  17-22.1017 82.9843   1
   3  13  17 612.447 148.709   1
   4  13  17-87.0631 87.0631   1
   5  13  17 600.715 224.359   1
   6  13  17 115.683 82.4899   1
   7  13  17 561.002 99.6789   1
   8  13  17 252.392 99.9317   1
   9  13  17 168.668 102.754   1
   0  14  17-120.298 120.298   1
   1  14  17 -61.797  61.797   1
   2  14  17 135.975 97.0767   1
   3  14  17-124.598 124.598   1
   4  14  17 157.437 176.166   1
   5  14  17 83.2053 107.716   1
   6  14  17 421.407 114.773   1
   7  14  17 115.568 111.576   1
   1  15  17-95.1518 95.1518   1
   2  15  17-21.0851  76.701   1
   3  15  17 29.9724 221.152   1
   0   0  18 6665.01 422.757   1
   1   0  18 187.428 119.674   1
   2   0  18 3661.31 204.187   1
   3   0  18 111.473 94.5895   1
   4   0  18 639.735 102.528   1
   5   0  18 4233.18 544.105   1
   6   0  18 4173.63 356.199   1
   7   0  18 2473.57 174.479   1
   8   0  18 3779.78 237.607   1
   9   0  18 996.447  80.084   1
  10   0  18 1909.91 152.319   1
  11   0  18-86.5869 86.5869   1
  12   0  18 175.029 77.9659   1
  13   0  18 144.447 132.653   1
  14   0  18-66.5237 132.826   1
  15   0  18 354.715 96.0726   1
   1   1  18 124.332 66.8867   1
   2   1  18-31.2809 64.1243   1
   3   1  18 137.966 65.9216   1
   4   1  18 107.306 66.3569   1
   5   1  18 804.473  79.708   1
   6   1  18-67.1332 67.1332   1
   7   1  18 799.045 82.3247   1
   8   1  18 89.0858 72.1688   1
   9   1  18 166.025 49.6471   1
  10   1  18 284.895 50.9944   1
  11   1  18 102.419 52.3487   1
  12   1  18 10.6416 54.8635   1
  13   1  18  10.728 58.3176   1
  14   1  18 2.85132 72.1534   1
  15   1  18 76.5623 79.2207   1
   0   2  18 336.826 101.175   1
   1   2  18 46.1795 63.0108   1
   2   2  18 104.807  67.856   1
   3   2  18 1769.24 96.5044   1
   4   2  18 312.502 71.6842   1
   5   2  18 1936.97 104.105   1
   6   2  18 55.7619 70.7499   1
   7   2  18 728.107 84.1286   1
   8   2  18 148.739  55.523   1
   9   2  18-46.3345 46.3345   1
  10   2  18 76.4184  49.921   1
  11   2  18-50.9691 50.9691   1
  12   2  18 441.435 59.7315   1
  13   2  18 19.5322  58.168   1
  14   2  18 451.539 93.8373   1
  15   2  18  161.04 78.1784   1
   1   3  18 1021.20 84.1921   1
   2   3  18  266.65 71.4392   1
   3   3  18 1184.69 87.0918   1
   4   3  18 19.1829 67.7743   1
   5   3  18 105.882 69.8889   1
   6   3  18 477.627 74.5097   1
   7   3  18 269.324 74.2198   1
   8   3  18 10.1709 54.3446   1
   9   3  18 683.317 80.7178   1
  10   3  18-49.9596 49.9596   1
  11   3  18 560.544 58.2736   1
  12   3  18  60.294 57.3946   1
  13   3  18 99.6907  77.405   1
  14   3  18 54.6126 78.0142   1
  15   3  18 82.0779 139.829   1
   0   4  18 212.652 144.605   1
   1   4  18 30.7496 70.6394   1
   2   4  18-34.2993 68.5476   1
   3   4  18 973.545 83.7437   1
   4   4  18 502.627 76.5902   1
   5   4  18 167.971 70.4796   1
   6   4  18-72.0806 72.0806   1
   7   4  18 1030.43 90.2741   1
   8   4  18-23.6199 55.0382   1
   9   4  18 1017.59 91.5111   1
  10   4  18 9.88838 50.8087   1
  11   4  18 65.8695 54.5337   1
  12   4  18 86.6292 57.6265   1
  13   4  18 80.2951 76.3287   1
  14   4  18  146.71  84.172   1
  15   4  18 471.197  119.43   1
   1   5  18 569.814 79.4466   1
   2   5  18 164.689  73.674   1
   3   5  18-8.61319 70.8163   1
   4   5  18 6.04857 70.3923   1
   5   5  18-51.8516 69.3042   1
   6   5  18 362.094 80.3416   1
   7   5  18 3.25329  54.623   1
   8   5  18-53.5559 62.7787   1
   9   5  18-55.9006 59.9425   1
  10   5  18-38.3918 52.0304   1
  11   5  18  6.9214 67.2131   1
  12   5  18 112.705 80.3866   1
  13   5  18-41.4202 79.2425   1
  14   5  18 50.8935 85.2428   1
   0   6  18 115.204 107.233   1
   1   6  18 615.396 83.8004   1
   2   6  18 137.574 75.4524   1
   3   6  18 235.777 78.5458   1
   4   6  18  38.855 72.3598   1
   5   6  18 1051.66 112.977   1
   6   6  18-74.2784 75.8869   1
   7   6  18 523.941  73.912   1
   8   6  18 58.3503 60.8014   1
   9   6  18 650.045 88.2903   1
  10   6  18 21.2787 70.2168   1
  11   6  18 26.7476 90.4548   1
  12   6  18  49.259 81.5188   1
  13   6  18 237.243 85.1532   1
  14   6  18 -55.054 85.9781   1
   1   7  18 1407.36 159.526   1
   2   7  18 200.403 78.8924   1
   3   7  18 1100.06 169.232   1
   4   7  18 40.8517 77.3366   1
   5   7  18  357.48 82.4524   1
   6   7  18 3.75281 59.2354   1
   7   7  18 716.638 69.9814   1
   8   7  18 125.889 67.5025   1
   9   7  18 1134.45 135.656   1
  10   7  18-42.4093 78.1725   1
  11   7  18 1053.96 100.295   1
  12   7  18 99.5723 82.6296   1
  13   7  18 555.456 91.1035   1
   0   8  18 460.558 171.462   1
   1   8  18-78.0692 78.0692   1
   2   8  18 311.482 120.181   1
   3   8  18 51.1384 77.8597   1
   4   8  18 106.025 79.6444   1
   5   8  18 162.581 63.1743   1
   6   8  18 5.60827 66.2306   1
   7   8  18 147.186 70.6208   1
   8   8  18-53.6329 70.3642   1
   9   8  18-11.3864 71.2018   1
  10   8  18 318.578 80.7753   1
  11   8  18-16.6815 79.8258   1
  12   8  18 269.264 86.7582   1
  13   8  18  159.70 87.1164   1
   1   9  18 128.394 81.4535   1
   2   9  18 52.4219 83.3064   1
   3   9  18 209.512 110.727   1
   4   9  18 16.8155 99.0013   1
   5   9  18 336.165 115.824   1
   6   9  18 7.37644 71.8898   1
   7   9  18-8.43135 128.884   1
   8   9  18  195.51 75.8042   1
   9   9  18 92.1643 77.4421   1
  10   9  18 60.3819 82.0438   1
  11   9  18  96.139 85.8865   1
  12   9  18 210.186 88.9437   1
   0  10  18 949.667 296.282   1
   1  10  18-64.5371  97.313   1
   2  10  18 528.493 204.364   1
   3  10  18-88.8438 122.793   1
   4  10  18 790.098 204.943   1
   5  10  18 196.708 81.9789   1
   6  10  18 927.615 86.8836   1
   7  10  18 265.753  81.063   1
   8  10  18 622.796 112.904   1
   9  10  18 42.3416 103.855   1
  10  10  18 444.559 100.946   1
  11  10  18 132.768 87.0988   1
   1  11  18-132.035 132.035   1
   2  11  18-15.0475 170.482   1
   3  11  18-43.6402  71.195   1
   4  11  18-19.0088 74.0833   1
   5  11  18 47.6753  110.52   1
   6  11  18 232.103  81.486   1
   7  11  18 87.6189 80.9363   1
   8  11  18 22.9551 105.974   1
   9  11  18 152.244 86.0667   1
  10  11  18 49.1803 86.8867   1
   0  12  18-185.717 185.717   1
   1  12  18-135.993 135.993   1
   2  12  18-82.9519 82.9519   1
   3  12  18-104.377 104.377   1
   4  12  18  93.629 78.9129   1
   5  12  18 14.0816 169.306   1
   6  12  18-86.6209 134.408   1
   7  12  18 123.652  123.14   1
   8  12  18 45.3133 86.9666   1
   1  13  18-81.6069 81.6069   1
   2  13  18-89.3631 89.3631   1
   3  13  18 23.5719 111.865   1
   4  13  18-80.7727 92.0985   1
   5  13  18-93.1844 93.1844   1
   6  13  18-3.59838 131.181   1
   0  14  18 133.971 138.878   1
   1  14  18-65.3091 87.0551   1
   2  14  18-84.7027 147.986   1
   3  14  18-36.7388 120.846   1
   1   1  19 1678.87 120.812   1
   2   1  19 162.252 68.9605   1
   3   1  19 526.685 74.2276   1
   4   1  19 351.614 74.9094   1
   5   1  19 73.1303 83.9914   1
   6   1  19 1506.60 98.0544   1
   7   1  19 130.087 77.3455   1
   8   1  19 573.395 81.6632   1
   9   1  19-47.4529 47.4529   1
  10   1  19-28.8996 50.9517   1
  11   1  19 10.6012 53.0694   1
  12   1  19-53.5125 56.7614   1
  13   1  19 42.8977 64.9399   1
  14   1  19 138.887 98.6584   1
   0   2  19-12.3312 102.192   1
   1   2  19  37.554 68.5436   1
   2   2  19 388.605 75.7058   1
   3   2  19 5.48147 91.3875   1
   4   2  19 64.5527 68.5525   1
   5   2  19 432.335  76.217   1
   6   2  19  512.77 78.1351   1
   7   2  19-40.7147 75.3096   1
   8   2  19-55.2704 55.2704   1
   9   2  19 -46.738  46.738   1
  10   2  19 11.0016 51.9796   1
  11   2  19 42.2128   54.31   1
  12   2  19-48.8265 58.5483   1
  13   2  19-22.1693 61.6175   1
  14   2  19 92.5774 91.1179   1
   1   3  19 519.451 78.8321   1
   2   3  19 340.988 76.7344   1
   3   3  19 531.091 77.8484   1
   4   3  19 1450.44 93.7467   1
   5   3  19 613.525 83.8981   1
   6   3  19 899.044 88.4662   1
   7   3  19 1703.31 144.478   1
   8   3  19 331.363 61.3667   1
   9   3  19 590.197 67.8202   1
  10   3  19 253.476 55.4217   1
  11   3  19 1339.17 72.9321   1
  12   3  19 34.8633 58.7253   1
  13   3  19 532.085 117.381   1
  14   3  19 271.451 127.741   1
   0   4  19 1768.42 146.618   1
   1   4  19-38.4287 74.3118   1
   2   4  19 2386.19 118.293   1
   3   4  19-19.6863 73.7399   1
   4   4  19  416.35 76.9727   1
   5   4  19-73.2572 73.2572   1
   6   4  19 459.201 81.2858   1
   7   4  19 -76.645  76.645   1
   8   4  19 208.369 61.5421   1
   9   4  19 -60.199  60.199   1
  10   4  19  326.23 56.8754   1
  11   4  19  117.25 63.9182   1
  12   4  19 280.032 83.7348   1
  13   4  19-41.2348 83.5463   1
   1   5  19 802.148 116.443   1
   2   5  19 385.717 80.3669   1
   3   5  19 864.746 107.214   1
   4   5  19 579.164 81.1658   1
   5   5  19 -30.924 75.2836   1
   6   5  19 47.0165 79.6204   1
   7   5  19-56.9121 56.9121   1
   8   5  19 62.5616 74.5472   1
   9   5  19 181.179  65.681   1
  10   5  19 399.973 58.4417   1
  11   5  19-5.23962 79.5147   1
  12   5  19-37.1739 80.8699   1
  13   5  19 28.8954  84.761   1
   0   6  19 1310.27 275.597   1
   1   6  19 -66.739 76.5925   1
   2   6  19 1005.25 102.168   1
   3   6  19 50.8487 77.2133   1
   4   6  19 1292.90 156.486   1
   5   6  19-65.9776 76.8143   1
   6   6  19 366.061 87.0139   1
   7   6  19-18.7745 61.1157   1
   8   6  19 254.344 70.3451   1
   9   6  19-31.2287 72.5719   1
  10   6  19 266.216 75.8209   1
  11   6  19-65.0127 79.3244   1
  12   6  19  410.44  89.573   1
  13   6  19 184.404  114.98   1
   1   7  19 426.087  86.988   1
   2   7  19  261.27 83.8425   1
   3   7  19 172.645 81.6878   1
   4   7  19 312.509 83.8298   1
   5   7  19 415.419 88.0753   1
   6   7  19 221.276 63.3861   1
   7   7  19 32.3374 68.9273   1
   8   7  19 256.764 124.531   1
   9   7  19 576.862 129.291   1
  10   7  19 127.771 79.6526   1
  11   7  19 242.262 89.0879   1
  12   7  19 34.0672  87.152   1
   0   8  19 -22.886 117.892   1
   1   8  19-40.0254 83.1176   1
   2   8  19-5.61796 84.6102   1
   3   8  19 -66.403 85.0819   1
   4   8  19 18.4816 81.4529   1
   5   8  19-67.1823 77.0325   1
   6   8  19-70.6439 70.6439   1
   7   8  19 27.6193 72.6843   1
   8   8  19-7.52985 75.0032   1
   9   8  19-77.2751 77.2751   1
  10   8  19 127.097 83.1951   1
  11   8  19 43.8104 84.7865   1
   1   9  19  35.308  86.921   1
   2   9  19-38.3439 122.317   1
   3   9  19-37.2074 102.394   1
   4   9  19-70.1508 109.247   1
   5   9  19 43.7362 71.1734   1
   6   9  19 534.086  99.119   1
   7   9  19-75.3614 75.3614   1
   8   9  19 175.072 104.243   1
   9   9  19   25.08 79.5341   1
  10   9  19  60.161 85.6503   1
   0  10  19-45.0935 129.493   1
   1  10  19-123.196 125.549   1
   2  10  19-39.8935  191.31   1
   3  10  19 11.5385 146.937   1
   4  10  19-84.7072 84.7072   1
   5  10  19-73.4604 78.3658   1
   6  10  19 19.5321 85.1403   1
   7  10  19-31.7423 77.3255   1
   8  10  19 26.2754 82.2792   1
   9  10  19 2.13826 91.8001   1
   1  11  19 10.6487 147.078   1
   2  11  19-140.659 151.227   1
   3  11  19-6.54508 113.544   1
   4  11  19-99.0429 99.0429   1
   5  11  19 32.8759 112.434   1
   6  11  19 106.776 83.2766   1
   7  11  19 187.295 118.111   1
   8  11  19 76.0359 85.3461   1
   0  12  19-45.1334 199.341   1
   1  12  19-138.935 138.935   1
   2  12  19-85.6755 85.6755   1
   3  12  19-79.0026 93.4591   1
   4  12  19-45.4675 132.229   1
   5  12  19 20.7303 83.6741   1
   6  12  19-8.25624 119.562   1
   1  13  19-93.0681 93.0681   1
   2  13  19-140.366 140.366   1
   3  13  19 94.7231 157.124   1
   0   0  20-82.4445 140.161   1
   1   0  20 404.769 110.517   1
   2   0  20 -97.343  97.343   1
   3   0  20 111.466 101.818   1
   4   0  20 105.075 105.804   1
   5   0  20 74.6038  104.58   1
   6   0  20 541.086 114.373   1
   7   0  20 723.478 125.375   1
   8   0  20 1343.89 144.853   1
   9   0  20 4.99626 71.2337   1
  10   0  20 2345.97 132.006   1
  11   0  20 26.0879 81.8445   1
  12   0  20 1242.07 107.493   1
  13   0  20 19.7183 92.5594   1
   1   1  20 660.437 81.3968   1
   2   1  20 35.5268 72.5673   1
   3   1  20 228.966 74.6434   1
   4   1  20 -35.607 73.9885   1
   5   1  20 97.7074 77.5965   1
   6   1  20-40.6375 74.2616   1
   7   1  20 68.6356 79.5934   1
   8   1  20 73.2877 79.1526   1
   9   1  20 -14.776 50.3865   1
  10   1  20 12.7511 55.1435   1
  11   1  20-44.6689 57.5561   1
  12   1  20 32.6778 61.9841   1
  13   1  20 23.4833 81.7957   1
   0   2  20 3419.30 219.217   1
   1   2  20 53.8704 74.8216   1
   2   2  20 2388.67 118.104   1
   3   2  20-33.5667 72.7474   1
   4   2  20 869.199  86.155   1
   5   2  20 133.602 77.6194   1
   6   2  20-44.5226 77.0212   1
   7   2  20 32.5851 79.5411   1
   8   2  20 48.7861  59.378   1
   9   2  20-8.28621 50.9514   1
  10   2  20 68.0716 55.1634   1
  11   2  20 17.7418 78.0196   1
  12   2  20 138.788 64.3671   1
  13   2  20  207.96 143.884   1
   1   3  20 537.199 83.5393   1
   2   3  20 317.694 78.3254   1
   3   3  20 542.205 84.0894   1
   4   3  20 88.6328 75.3534   1
   5   3  20-45.5106 76.2814   1
   6   3  20 55.9383  80.261   1
   7   3  20 62.3538 82.4559   1
   8   3  20-62.3474 62.3474   1
   9   3  20 213.458 65.8246   1
  10   3  20-35.0952 55.6014   1
  11   3  20 662.877 65.0964   1
  12   3  20 18.5061 62.6824   1
   0   4  20 1191.51 278.047   1
   1   4  20 18.4772 74.9514   1
   2   4  20 854.031 88.0786   1
   3   4  20 15.2622 77.2207   1
   4   4  20  338.56 82.5412   1
   5   4  20 5.10092 78.2173   1
   6   4  20 66.3147 81.6539   1
   7   4  20-83.5127 83.5127   1
   8   4  20-60.7148 60.7148   1
   9   4  20 218.565 66.9659   1
  10   4  20 53.8565 56.6407   1
  11   4  20 235.766 61.2238   1
  12   4  20 162.278   84.35   1
   1   5  20 74.9225 80.3761   1
   2   5  20 58.0745 80.5855   1
   3   5  20 41.6959 79.1549   1
   4   5  20-78.8604 78.8604   1
   5   5  20 42.6116 80.9201   1
   6   5  20-82.6572 82.6572   1
   7   5  20-35.3945 60.4613   1
   8   5  20  30.046 63.5416   1
   9   5  20-6.52419 66.1168   1
  10   5  20 -63.853  63.853   1
  11   5  20 48.4783 81.6628   1
  12   5  20 127.678 110.783   1
   0   6  20 421.729 124.707   1
   1   6  20 49.9973 83.7328   1
   2   6  20 241.499 85.5939   1
   3   6  20 2.78175 89.9983   1
   4   6  20-11.8742 83.4278   1
   5   6  20-47.9299 82.7204   1
   6   6  20-85.4746 85.4746   1
   7   6  20 92.1605 64.1873   1
   8   6  20 48.8329 74.2443   1
   9   6  20 16.6516 78.4951   1
  10   6  20 19.8538 80.2593   1
  11   6  20 155.814 84.4959   1
   1   7  20 1274.91 186.569   1
   2   7  20 192.909 85.3544   1
   3   7  20 1308.32 127.487   1
   4   7  20  51.737 86.5511   1
   5   7  20 266.738 89.0046   1
   6   7  20  -31.16 68.5483   1
   7   7  20-53.3853 70.3929   1
   8   7  20-73.2676 73.2676   1
   9   7  20 -58.152 75.6534   1
  10   7  20 102.782  79.998   1
   0   8  20 1501.33 370.056   1
   1   8  20 54.9613 88.9078   1
   2   8  20 903.341 125.991   1
   3   8  20 5.30395 86.4871   1
   4   8  20 582.685 103.828   1
   5   8  20-103.832 103.832   1
   6   8  20 137.187 75.3507   1
   7   8  20 1.07454 75.0964   1
   8   8  20 2.68779 77.4157   1
   9   8  20  9.7961 81.3901   1
   1   9  20 85.5589 91.9507   1
   2   9  20-65.5335  110.23   1
   3   9  20-18.4935 156.018   1
   4   9  20-173.887 173.887   1
   5   9  20 89.4128 74.3994   1
   6   9  20-43.8011 75.4602   1
   7   9  20 167.133 91.5194   1
   8   9  20 45.5672 97.1291   1
   0  10  20-202.715 202.715   1
   1  10  20-26.9771 112.196   1
   2  10  20-110.567 110.567   1
   3  10  20-92.4573 183.905   1
   4  10  20 2.66374 117.223   1
   5  10  20 -1.1476  83.056   1
   6  10  20 289.082 84.8357   1
   7  10  20-29.5666  151.70   1
   1  11  20-122.644 149.888   1
   2  11  20-141.123 141.123   1
   3  11  20-126.186 126.186   1
   4  11  20 -91.946 97.7872   1
   5  11  20-78.8108 113.767   1
   1   1  21 1396.44 98.5798   1
   2   1  21 149.145 77.5285   1
   3   1  21 542.001 84.4343   1
   4   1  21 189.205 80.3587   1
   5   1  21 539.973 88.3082   1
   6   1  21 98.3806 83.0804   1
   7   1  21 91.7446 87.0434   1
   8   1  21-86.8584 86.8584   1
   9   1  21-39.6309 53.9556   1
  10   1  21-58.7074 58.7074   1
  11   1  21-62.9712 62.9712   1
   0   2  21-110.937 110.937   1
   1   2  21 97.2754 78.5744   1
   2   2  21-92.7129 92.7129   1
   3   2  21 110.807 78.8327   1
   4   2  21 209.541  82.327   1
   5   2  21-8.55658 82.1625   1
   6   2  21 10.8979  82.897   1
   7   2  21-56.3618 82.2254   1
   8   2  21-41.7164 65.6268   1
   9   2  21-55.6451 55.6451   1
  10   2  21-57.8623 57.8623   1
  11   2  21 2.75639 63.6599   1
   1   3  21 18.5858 81.5961   1
   2   3  21 126.467 81.7827   1
   3   3  21-68.1963 79.4213   1
   4   3  21 138.088 86.8185   1
   5   3  21 169.288 83.8751   1
   6   3  21-1.66372 83.9745   1
   7   3  21  165.91 89.6421   1
   8   3  21 137.591  65.992   1
   9   3  21 227.507 69.3762   1
  10   3  21-32.5855  59.509   1
  11   3  21 239.074 72.8444   1
   0   4  21 871.931 136.413   1
   1   4  21-18.3016 81.4117   1
   2   4  21 506.768 90.1736   1
   3   4  21-8.42402 81.7996   1
   4   4  21 627.465 92.4004   1
   5   4  21 62.0937 85.7659   1
   6   4  21 60.0083 87.6407   1
   7   4  21 56.7225 90.7004   1
   8   4  21 148.489 68.0189   1
   9   4  21-68.4988 68.4988   1
  10   4  21-8.81157 61.8734   1
   1   5  21  619.35 94.1377   1
   2   5  21 39.2992 84.7002   1
   3   5  21 867.729 95.2297   1
   4   5  21 135.941 86.2882   1
   5   5  21 200.411 87.6774   1
   6   5  21 107.256 89.2837   1
   7   5  21-64.1617 64.1617   1
   8   5  21-50.3504 66.4701   1
   9   5  21 157.635 72.3074   1
  10   5  21 115.387 84.5454   1
   0   6  21 321.686  133.44   1
   1   6  21 1.24804 84.1178   1
   2   6  21  349.29 89.3224   1
   3   6  21 2.67586 87.7838   1
   4   6  21 122.029 111.068   1
   5   6  21-75.9971 85.7274   1
   6   6  21 179.965 91.6842   1
   7   6  21-27.7917 67.6775   1
   8   6  21 163.225 79.9757   1
   9   6  21-2.86425 81.7988   1
   1   7  21-9.38278  88.913   1
   2   7  21-16.5266 90.9604   1
   3   7  21-10.9766 90.6155   1
   4   7  21-83.4723 89.4076   1
   5   7  21-88.5093 88.5093   1
   6   7  21 54.4556 77.2094   1
   7   7  21-7.08521  74.816   1
   8   7  21 17.2663 78.9372   1
   0   8  21 51.8062 128.611   1
   1   8  21-91.5071 91.5071   1
   2   8  21 3.41505 92.2553   1
   3   8  21 108.864 94.7146   1
   4   8  21-104.121 201.818   1
   5   8  21-75.1214 75.1214   1
   6   8  21-40.0333 77.5184   1
   7   8  21 63.9281 80.7538   1
   1   9  21 29.9058 98.8386   1
   2   9  21 15.0773 126.195   1
   3   9  21-76.7369 167.606   1
   4   9  21-89.2571 118.433   1
   5   9  21-40.9681 79.3218   1
   0  10  21-11.8412  213.19   1
   1  10  21 -140.22  140.22   1
   2  10  21-91.3692 141.513   1
   3  10  21-141.557 141.557   1
   0   0  22 4.30902 176.563   1
   1   0  22 31.2664 122.942   1
   2   0  22 116.228 124.125   1
   3   0  22 679.656 130.719   1
   4   0  22 570.501 132.813   1
   5   0  22 450.942 135.141   1
   6   0  22 410.527 136.071   1
   7   0  22 728.438  150.23   1
   8   0  22-16.2803 139.846   1
   9   0  22 55.8533 111.236   1
   1   1  22 25.7261 87.6352   1
   2   1  22 -6.1047 83.9731   1
   3   1  22 124.233 86.0041   1
   4   1  22-58.9416 87.4752   1
   5   1  22 22.8983 90.9673   1
   6   1  22 74.8999 101.095   1
   7   1  22 204.485 96.2803   1
   8   1  22 46.4008 95.6615   1
   9   1  22-31.6326 62.7271   1
   0   2  22 223.961 128.063   1
   1   2  22-69.9107 86.8459   1
   2   2  22  227.13 89.2011   1
   3   2  22 242.123  90.716   1
   4   2  22 145.696 88.8123   1
   5   2  22  426.44 96.1393   1
   6   2  22 117.725 94.0835   1
   7   2  22 49.9568 93.6891   1
   8   2  22-46.8635 69.2796   1
   9   2  22-5.54682 62.2066   1
   1   3  22  143.61  88.604   1
   2   3  22 45.7509 86.9319   1
   3   3  22 223.966 91.3275   1
   4   3  22-21.2539 88.7095   1
   5   3  22 65.0892 89.9086   1
   6   3  22  -67.38 89.8132   1
   7   3  22-53.0769   94.53   1
   8   3  22 9.59678  82.838   1
   0   4  22-123.145 123.145   1
   1   4  22-44.7763 88.3129   1
   2   4  22 156.987 91.4163   1
   3   4  22 62.3151 92.6358   1
   4   4  22 275.924 93.9238   1
   5   4  22 414.835  97.165   1
   6   4  22 189.912 95.5929   1
   7   4  22 234.083  102.24   1
   8   4  22-16.6439 71.9922   1
   1   5  22 29.1058 90.6143   1
   2   5  22 166.217 93.0913   1
   3   5  22 153.746 92.4383   1
   4   5  22 5.81226 92.4019   1
   5   5  22 59.9814 95.9602   1
   6   5  22-96.8337 96.8337   1
   7   5  22-7.57642  71.353   1
   0   6  22 4.39729  130.01   1
   1   6  22 62.0142 94.2279   1
   2   6  22-1.50704 94.4853   1
   3   6  22 285.435 100.751   1
   4   6  22-54.8147  95.571   1
   5   6  22 75.6771 98.8358   1
   6   6  22-21.0699 99.3625   1
   1   7  22  304.40 101.692   1
   2   7  22 -56.445 97.3778   1
   3   7  22 711.541  108.21   1
   4   7  22 65.0262 98.3333   1
   5   7  22 277.413  152.32   1
   0   8  22-3.63984 330.743   1
   1   8  22-98.5339 98.5339   1
   2   8  22 191.579 104.467   1
   3   8  22 -91.043 161.441   1
   1   1  23 110.378   98.73   1
   2   1  23 9.33193 98.1078   1
   3   1  23-30.4925 99.4768   1
   4   1  23 260.489 102.286   1
   5   1  23 118.371 103.784   1
   6   1  23 148.894 109.688   1
   0   2  23 18.1367 135.788   1
   1   2  23-5.55465  99.214   1
   2   2  23-26.3796 97.1928   1
   3   2  23 46.1809 100.744   1
   4   2  23 305.854 103.542   1
   5   2  23-9.11249 104.185   1
   6   2  23 60.0179 105.476   1
   1   3  23 400.785 104.998   1
   2   3  23 63.4851 97.6593   1
   3   3  23 470.607 104.769   1
   4   3  23 107.396 102.019   1
   5   3  23 180.761 107.211   1
   0   4  23 234.548 149.605   1
   1   4  23 32.2313 99.3192   1
   2   4  23 317.099 104.351   1
   3   4  23-44.6733 97.3593   1
   4   4  23 252.304 106.035   1
   1   5  23-70.3487 104.155   1
   2   5  23 200.969 103.401   1
   3   5  23-22.6722 106.147   1
   0   0   0    0.00    0.00   1
;
_shelx_hkl_checksum     92191
_shelx_res_file
;
TITL shelxt_a.res in Pbcn
    shelx.res
    created by SHELXL-2018/1 at 12:21:40 on 13-Mar-2018
CELL  0.71073  19.1033  17.4144  19.0533   90.000   90.000   90.000
ZERR    4.00   0.0050   0.0040   0.0053    0.000    0.000    0.000
LATT   1
SYMM  1/2 - X, 1/2 - Y, 1/2 + Z
SYMM  - X,   Y, 1/2 - Z
SYMM  1/2 + X, 1/2 - Y, - Z
SFAC  C    H    N    O    Cl   Br Ni
UNIT  228 216 32 52 8 16 8
temp 23
l.s. 15
acta
conf
bond $h
htab
htab o1a o1b
HTAB C7A O14_a
EQIV $1 -x+1, y, -z+1/2
HTAB C9A O1A_$1
EQIV $2 -x+1, -y+1, -z
HTAB C9A O14_a_$2
HTAB C11A O14A_b_$2
HTAB C14A N1A_$1
EQIV $3 x-1/2, y+1/2, -z+1/2
HTAB C7B O11A_b_$3
HTAB C9B_a Br1_$3
HTAB C14B_a N1B_$1
HTAB C9C_b O1B_$1
EQIV $4 -x+3/2, y+1/2, z
HTAB C13C_b Br1_$4
HTAB C14C_b Br1_$4
HTAB O1S Cl1
HTAB O1S O12_a
HTAB O1S O13_a
HTAB O1S O13A_b
HTAB C1S O13_a
simu .01 o11 > o14a
simu .01 c8b > c14c
dfix 21.0 .005 cl1 o11 cl1 o12 cl1 o13 cl1 o14
dfix 21.633 .005 o11 o12 o11 o13 o11 o14 o12 o13 o12 o14 o13 o14
dfix 21.0 .005 cl1 o11a cl1 o12a cl1 o13a cl1 o14a
dfix 21.633 .005 o11a o12a o11a o13a o11a o14a o12a o13a o12a o14a o13a o14a
dfix 0.82 o1a h1a
isor .01 c1s
twin 0 0 -1 0 -1 0 -1 0 0
WGHT    0.076700    9.371800
BASF   0.00165
FVAR       1.00511   1.40236   0.60237   0.75033
NI1   7    0.500000    0.559701    0.250000    10.50000    0.03920    0.04882 =
         0.03988    0.00000    0.00262    0.00000
BR1   6    0.875431    0.641785    0.184129    11.00000    0.04057    0.10813 =
         0.13511   -0.01394    0.02093   -0.00316
O1A   4    0.571779    0.645320    0.272377    11.00000    0.03752    0.05550 =
         0.05785   -0.01800    0.00719   -0.00197
H1A   2    0.566706    0.685520    0.294102    11.00000    0.10736
N1A   3    0.543932    0.563922    0.150173    11.00000    0.04593    0.05443 =
         0.03950   -0.00225    0.00039    0.00074
N2A   3    0.428369    0.476303    0.216534    11.00000    0.04912    0.04887 =
         0.05253   -0.00015    0.00285   -0.00414
C1A   1    0.639765    0.641713    0.253606    11.00000    0.03767    0.04550 =
         0.06012    0.00164    0.00343    0.00055
C2A   1    0.692792    0.666261    0.298356    11.00000    0.04832    0.06702 =
         0.06683   -0.01564   -0.00282   -0.00217
AFIX  43
H2AA  2    0.681286    0.683694    0.343027    11.00000   -1.20000
AFIX   0
C3A   1    0.762459    0.665303    0.277793    11.00000    0.04369    0.05770 =
         0.08948   -0.01708   -0.00625    0.00010
AFIX  43
H3AA  2    0.797194    0.682336    0.308245    11.00000   -1.20000
AFIX   0
C4A   1    0.779377    0.639435    0.213214    11.00000    0.03875    0.05171 =
         0.09187   -0.00410    0.01452    0.00158
C5A   1    0.729562    0.612362    0.167806    11.00000    0.04355    0.05952 =
         0.07125   -0.00364    0.01783    0.00288
AFIX  43
H5AA  2    0.742734    0.593314    0.124161    11.00000   -1.20000
AFIX   0
C6A   1    0.658292    0.613347    0.187191    11.00000    0.03795    0.05064 =
         0.05038    0.00039    0.00723    0.00260
C7A   1    0.606906    0.585302    0.137333    11.00000    0.05213    0.06399 =
         0.04335   -0.00140    0.00983    0.00287
AFIX  43
H7AA  2    0.621250    0.582503    0.090759    11.00000   -1.20000
AFIX   0
C8A   1    0.504987    0.534242    0.088770    11.00000    0.05927    0.09520 =
         0.04399   -0.01398   -0.00022   -0.01043
AFIX  23
H8AA  2    0.520105    0.482112    0.079184    11.00000   -1.20000
H8AB  2    0.516229    0.565325    0.048055    11.00000   -1.20000
AFIX   0
C9A   1    0.425466    0.534740    0.099836    11.00000    0.04997    0.09057 =
         0.04987   -0.01344   -0.00875   -0.00369
AFIX  23
H9AA  2    0.411465    0.585451    0.115535    11.00000   -1.20000
H9AB  2    0.402788    0.525256    0.055118    11.00000   -1.20000
AFIX   0
C10A  1    0.400113    0.477163    0.151418    11.00000    0.04378    0.06153 =
         0.06329   -0.00579   -0.00305    0.00264
C11A  1    0.348304    0.424115    0.133511    11.00000    0.06751    0.08433 =
         0.08044   -0.02179   -0.00426   -0.01035
AFIX  43
H11A  2    0.328428    0.425746    0.088979    11.00000   -1.20000
AFIX   0
C12A  1    0.326236    0.369569    0.180624    11.00000    0.07360    0.07674 =
         0.11262   -0.01990    0.00292   -0.01729
AFIX  43
H12A  2    0.291893    0.334153    0.168416    11.00000   -1.20000
AFIX   0
C13A  1    0.356038    0.368553    0.246101    11.00000    0.07021    0.05568 =
         0.10368   -0.00578    0.02395   -0.01253
AFIX  43
H13A  2    0.342541    0.332136    0.279138    11.00000   -1.20000
AFIX   0
C14A  1    0.406304    0.422452    0.262002    11.00000    0.05895    0.06205 =
         0.07302   -0.00345    0.01195    0.00493
AFIX  43
H14A  2    0.426067    0.421569    0.306602    11.00000   -1.20000
AFIX   0
NI2   7    0.500000    0.852336    0.250000    10.50000    0.03853    0.04530 =
         0.07703    0.00000   -0.00495    0.00000
BR2   6    0.456418    0.754073    0.626839    11.00000    0.09796    0.17715 =
         0.06691    0.00015    0.02499   -0.03343
O1B   4    0.534369    0.768043    0.320156    11.00000    0.05144    0.05291 =
         0.05528   -0.00757    0.00654    0.01381
N1B   3    0.404156    0.837533    0.299880    11.00000    0.03883    0.07944 =
         0.07024   -0.01616   -0.00087    0.00891
C1B   1    0.516145    0.765112    0.388730    11.00000    0.05381    0.04903 =
         0.05672   -0.00824    0.00503    0.00487
C2B   1    0.563833    0.743378    0.439577    11.00000    0.05990    0.08225 =
         0.06461   -0.00625    0.00859    0.01757
AFIX  43
H2BA  2    0.609303    0.731075    0.426250    11.00000   -1.20000
AFIX   0
C3B   1    0.545719    0.739477    0.509484    11.00000    0.07159    0.07751 =
         0.06636   -0.00684    0.00321    0.00687
AFIX  43
H3BA  2    0.578777    0.725434    0.542938    11.00000   -1.20000
AFIX   0
C4B   1    0.478672    0.756453    0.529178    11.00000    0.06536    0.08228 =
         0.06043   -0.00999    0.01100   -0.02353
C5B   1    0.430591    0.777345    0.481487    11.00000    0.05055    0.07726 =
         0.07672   -0.01775    0.01912   -0.01191
AFIX  43
H5BA  2    0.385214    0.788122    0.496166    11.00000   -1.20000
AFIX   0
C6B   1    0.447373    0.783320    0.409574    11.00000    0.04381    0.05584 =
         0.07354   -0.01584    0.00961   -0.00647
C7B   1    0.393440    0.807703    0.360151    11.00000    0.03837    0.07626 =
         0.08698   -0.03032    0.00502    0.00209
AFIX  43
H7BA  2    0.347101    0.800911    0.373764    11.00000   -1.20000
AFIX   0
PART   1
C8B   1    0.341797    0.854035    0.260568    41.00000    0.04806    0.06625 =
         0.10259   -0.01068   -0.00747    0.00729
AFIX  23
H8BA  2    0.300765    0.841264    0.288191    41.00000   -1.20000
H8BB  2    0.340919    0.823569    0.217958    41.00000   -1.20000
AFIX   0
C9B   1    0.341248    0.938667    0.242441    41.00000    0.05812    0.06858 =
         0.10781   -0.00685   -0.01548    0.00791
AFIX  23
H9BA  2    0.293708    0.953252    0.230515    41.00000   -1.20000
H9BB  2    0.354464    0.967433    0.283973    41.00000   -1.20000
AFIX  66
N2B   3    0.457365    0.939327    0.184191    41.00000    0.07050    0.05164 =
         0.11135    0.01051   -0.02820   -0.00565
C10B  1    0.387554    0.961826    0.184404    41.00000    0.07079    0.05821 =
         0.11382    0.00757   -0.02545    0.00711
C11B  1    0.363442    1.013944    0.134720    41.00000    0.08324    0.07141 =
         0.12791    0.01889   -0.02626    0.01464
AFIX  43
H11B  2    0.316734    1.028997    0.134862    41.00000   -1.20000
AFIX  65
C12B  1    0.409141    1.043564    0.084821    41.00000    0.09812    0.08088 =
         0.13275    0.02783   -0.02859    0.01397
AFIX  43
H12B  2    0.393009    1.078435    0.051579    41.00000   -1.20000
AFIX  65
C13B  1    0.478953    1.021065    0.084607    41.00000    0.10065    0.08015 =
         0.13200    0.02829   -0.03019   -0.00851
AFIX  43
H13B  2    0.509529    1.040883    0.051222    41.00000   -1.20000
AFIX  65
C14B  1    0.503066    0.968947    0.134292    41.00000    0.08263    0.06247 =
         0.11719    0.02312   -0.03502   -0.00761
AFIX  43
H14B  2    0.549774    0.953894    0.134149    41.00000   -1.20000
AFIX   0
PART   2
same .005 c8b > c14b
C8C   1    0.340404    0.876527    0.258792   -41.00000    0.05226    0.06709 =
         0.10528   -0.00924   -0.01250    0.01039
AFIX  23
H8CA  2    0.298029    0.848864    0.270933   -41.00000   -1.20000
H8CB  2    0.335150    0.928550    0.276206   -41.00000   -1.20000
AFIX   0
C9C   1    0.345074    0.880185    0.179569   -41.00000    0.05912    0.06602 =
         0.10907   -0.00190   -0.01716    0.00972
AFIX  23
H9CA  2    0.356268    0.829295    0.162178   -41.00000   -1.20000
H9CB  2    0.299344    0.893832    0.161295   -41.00000   -1.20000
AFIX  66
N2C   3    0.464541    0.934638    0.177883   -41.00000    0.07427    0.05677 =
         0.11428    0.01224   -0.02925   -0.00241
C10C  1    0.396802    0.934626    0.151248   -41.00000    0.07500    0.06433 =
         0.11808    0.01091   -0.02344    0.00596
C11C  1    0.379482    0.982620    0.095603   -41.00000    0.08353    0.07161 =
         0.12602    0.01778   -0.02692    0.00994
AFIX  43
H11C  2    0.334160    0.982612    0.077782   -41.00000   -1.20000
AFIX  65
C12C  1    0.429900    1.030626    0.066592   -41.00000    0.09338    0.07772 =
         0.13209    0.02599   -0.02824    0.00934
AFIX  43
H12C  2    0.418312    1.062737    0.029362   -41.00000   -1.20000
AFIX  65
C13C  1    0.497640    1.030638    0.093227   -41.00000    0.09476    0.07408 =
         0.12786    0.02507   -0.03260   -0.00334
AFIX  43
H13C  2    0.531373    1.062758    0.073817   -41.00000   -1.20000
AFIX  65
C14C  1    0.514961    0.982645    0.148872   -41.00000    0.08747    0.06357 =
         0.12022    0.01997   -0.03073   -0.00681
AFIX  43
H14C  2    0.560283    0.982653    0.166693   -41.00000   -1.20000
AFIX   0
PART   0
CL1   5    0.730204    0.412613    0.041560    11.00000    0.09793    0.11481 =
         0.08789   -0.00204   -0.01206    0.02064
PART   1
O11   4    0.791737    0.447146    0.065316    31.00000    0.15912    0.13677 =
         0.14056    0.05929   -0.04455   -0.01613
O12   4    0.735844    0.396008   -0.030292    31.00000    0.18054    0.13908 =
         0.08549   -0.00435    0.01271    0.04657
O13   4    0.721935    0.341710    0.077900    31.00000    0.10274    0.17456 =
         0.15806    0.04431   -0.01693   -0.00613
O14   4    0.672087    0.458257    0.054395    31.00000    0.16694    0.21269 =
         0.15703   -0.03119   -0.02490    0.10870
PART   2
O11A  4    0.778596    0.421215    0.095990   -31.00000    0.16865    0.14742 =
         0.15402    0.06218   -0.09251   -0.00282
O12A  4    0.665374    0.389379    0.068336   -31.00000    0.15595    0.20026 =
         0.16780    0.02815    0.05111    0.00049
O13A  4    0.754603    0.360432   -0.008009   -31.00000    0.17517    0.15678 =
         0.13730   -0.00809    0.01475    0.06306
O14A  4    0.720862    0.485381    0.008981   -31.00000    0.14104    0.14926 =
         0.10817    0.03398   -0.02031    0.03474
PART   0
O1S   4    0.744859    0.232205   -0.058205    10.50000    0.09096    0.09763 =
         0.09271   -0.01222    0.00539    0.03282
AFIX 147
H1S   2    0.739358    0.275191   -0.041527    10.50000   -1.50000
AFIX   0
C1S   1    0.738530    0.179171   -0.007004    10.50000    0.12001    0.08930 =
         0.08362    0.01898    0.01467    0.06772
AFIX 137
H1S1  2    0.783439    0.156617    0.002282    10.50000   -1.50000
H1S2  2    0.706437    0.139927   -0.021727    10.50000   -1.50000
H1S3  2    0.721208    0.203222    0.034875    10.50000   -1.50000
AFIX   0
HKLF 4
REM  shelxt_a.res in Pbcn
REM R1 =  0.0607 for    3693 Fo > 4sig(Fo)  and  0.1100 for all    6170 data
REM    492 parameters refined using    332 restraints
END
WGHT      0.0767      9.3619
REM Instructions for potential hydrogen bonds
HTAB O1A O1B
HTAB C7A O14
HTAB C9A O1A_$1
HTAB C9A O14_$2
HTAB C11A O14A_$2
HTAB C14A N1A_$1
EQIV $5 x, -y+1, z+1/2
HTAB C3B O12A_$5
HTAB C7B O13_$3
HTAB C7B O11A_$3
HTAB C9B Br1_$3
HTAB C14B N1B_$1
HTAB C9C O1B_$1
HTAB C13C Br1_$4
HTAB C14C Br1_$4
HTAB O1S Cl1
HTAB O1S O12
HTAB O1S O13
HTAB O1S O13A
HTAB C1S O13
REM Highest difference peak  0.895,  deepest hole -0.893,  1-sigma level  0.104
Q1    1   0.4498  0.8179  0.6181  11.00000  0.05    0.89
Q2    1   0.4209  0.7275  0.6022  11.00000  0.05    0.64
Q3    1   0.7108  0.5069  0.0208  11.00000  0.05    0.60
Q4    1   0.8722  0.5988  0.2212  11.00000  0.05    0.56
Q5    1   0.7258  0.2027  0.0046  11.00000  0.05    0.48
Q6    1   0.7662  0.1814 -0.0020  11.00000  0.05    0.45
Q7    1   0.5016  0.7258  0.6191  11.00000  0.05    0.44
Q8    1   0.6458  0.4271  0.0598  11.00000  0.05    0.36
Q9    1   0.7164  0.4269  0.1169  11.00000  0.05    0.34
Q10   1   0.8622  0.6177  0.1375  11.00000  0.05    0.34
Q11   1   0.7199  0.3125  0.0958  11.00000  0.05    0.34
Q12   1   0.7295  0.4730  0.1204  11.00000  0.05    0.34
Q13   1   0.7458  0.1261 -0.0204  11.00000  0.05    0.33
Q14   1   0.3363  0.3603  0.0683  11.00000  0.05    0.31
Q15   1   0.3839  1.1392  0.1429  11.00000  0.05    0.31
Q16   1   0.4604  1.0604  0.1264  11.00000  0.05    0.30
Q17   1   0.3284  0.9413  0.0109  11.00000  0.05    0.29
Q18   1   0.7627  0.6141  0.3027  11.00000  0.05    0.29
Q19   1   0.6654  0.6424  0.2812  11.00000  0.05    0.29
Q20   1   0.6821  0.6623  0.3705  11.00000  0.05    0.28
;
_shelx_res_checksum     12766
