# Supplementary material for: The crystal structure of bis­[(E)-4-bromo-2-({[2-(pyridin-2-yl)eth­yl]imino}­meth­yl)phenol]nickel(II) bis­[(E)-4-bromo-2-({[2-(pyridin-2-yl)eth­yl]imino}­meth­yl)phenolato]nickel(II) bis(perchlorate) methanol monosolvate, a structure containing strong inter-species hydrogen bonds
Source: Acta Crystallogr E Crystallogr Commun. 2018 Jul 20;74(Pt 8):1121–5. doi: 10.1107/S2056989018010277 (PMC6072980; doi:10.1107/S2056989018010277)
Supplement: Supplementary file 2 [file e-74-01121-Isup2.hkl]

data_I                                                                          
_shelx_title ' shelxt_a.res in Pbcn'                                            
_shelx_refln_list_code          4                                               
_shelx_F_calc_maximum      632.13                                               
_exptl_crystal_F_000      3144.00                                               
_reflns_d_resolution_high  0.7954                                               
                                                                                
loop_                                                                           
 _space_group_symop_operation_xyz                                               
 'x, y, z'                                                                      
 '-x+1/2, -y+1/2, z+1/2'                                                        
 '-x, y, -z+1/2'                                                                
 'x+1/2, -y+1/2, -z'                                                            
 '-x, -y, -z'                                                                   
 'x-1/2, y-1/2, -z-1/2'                                                         
 'x, -y, z-1/2'                                                                 
 '-x-1/2, y-1/2, z'                                                             
                                                                                
_cell_length_a    19.1033                                                       
_cell_length_b    17.4144                                                       
_cell_length_c    19.0533                                                       
_cell_angle_alpha  90.000                                                       
_cell_angle_beta   90.000                                                       
_cell_angle_gamma  90.000                                                       
                                                                                
_shelx_F_squared_multiplier     1.000                                           
                                                                                
loop_                                                                           
 _refln_index_h                                                                 
 _refln_index_k                                                                 
 _refln_index_l                                                                 
 _refln_F_squared_calc                                                          
 _refln_F_squared_meas                                                          
 _refln_F_squared_sigma                                                         
 _refln_observed_status                                                         
   2   0   0     219140.36     163339.08      6016.24 o                         
   4   0   0      32457.58      35943.84      1860.54 o                         
   6   0   0        735.27       1105.72        73.71 o                         
   8   0   0      79151.59      76011.12      3906.55 o                         
  10   0   0       2559.97       2861.95       175.90 o                         
  12   0   0       2611.08       3082.93       192.46 o                         
  14   0   0       3270.73       4639.40       286.30 o                         
  16   0   0      10686.20      10917.52       604.68 o                         
  18   0   0       8307.14       8761.47       510.81 o                         
  20   0   0         39.32        230.21       144.95 o                         
  22   0   0       1668.95       1762.03       204.06 o                         
   1   1   0       1388.11       1105.52        59.76 o                         
   3   1   0        129.45        111.16        19.21 o                         
   5   1   0      12518.76      12164.44       447.39 o                         
   7   1   0      28298.90      30804.21      1124.50 o                         
   9   1   0       5901.38       5280.22       204.50 o                         
  11   1   0       6561.47       6378.39       248.22 o                         
  13   1   0      20112.43      21456.21       794.21 o                         
  15   1   0        951.69       1083.32        86.86 o                         
  17   1   0        420.57        492.30       134.42 o                         
  19   1   0        437.76        441.25       102.15 o                         
  21   1   0       1255.80       1237.95       129.61 o                         
  23   1   0        269.21        539.98       118.72 o                         
   0   2   0       3480.05       4817.41       174.01 o                         
   2   2   0      36577.36      32206.25       960.29 o                         
   4   2   0      11192.67      12823.09       567.41 o                         
   6   2   0       5355.36       6613.91       246.66 o                         
   8   2   0      19456.84      19289.91       707.36 o                         
  10   2   0      38685.33      39003.09      1424.46 o                         
  12   2   0      30634.84      28510.02      1120.63 o                         
  14   2   0       8394.64       7442.31       295.95 o                         
  16   2   0         13.49         34.09        71.82 o                         
  18   2   0        343.15        328.06        92.56 o                         
  20   2   0        210.45        245.21       104.12 o                         
  22   2   0         39.69         62.83       111.04 o                         
   1   3   0     101472.04     100274.37      3862.92 o                         
   3   3   0      10146.85      10604.92       315.95 o                         
   5   3   0      13112.25      10517.71       875.16 o                         
   7   3   0      12477.44      10619.27       392.22 o                         
   9   3   0      45055.54      45317.08      1651.55 o                         
  11   3   0        264.84        208.97        59.52 o                         
  13   3   0         34.36        101.68        50.15 o                         
  15   3   0       4748.35       5017.76       251.08 o                         
  17   3   0      10657.97      10378.24       410.77 o                         
  19   3   0        290.86        416.89       104.37 o                         
  21   3   0          3.91        -41.62       106.19 o                         
  23   3   0       1667.93       1779.92       225.78 o                         
   0   4   0       6447.13       8050.54       418.99 o                         
   2   4   0     399589.69     372884.62      9577.65 o                         
   4   4   0      94925.75     102820.27      3051.56 o                         
   6   4   0       3638.62       5392.60       204.26 o                         
   8   4   0      91474.86      92818.28      3373.74 o                         
  10   4   0       8886.39       7974.89       303.09 o                         
  12   4   0        887.03        775.29        91.81 o                         
  14   4   0       8762.88       9543.61       371.01 o                         
  16   4   0       4849.36       5141.60       230.21 o                         
  18   4   0        973.72        770.06       101.75 o                         
  20   4   0       1750.62       1930.82       239.64 o                         
  22   4   0        163.47        116.66       164.93 o                         
   1   5   0      50175.81      52036.42      1892.41 o                         
   3   5   0        521.03        484.41        43.67 o                         
   5   5   0       2107.70       2067.03        67.07 o                         
   7   5   0         53.70         58.62        25.41 o                         
   9   5   0        550.90        424.89        41.32 o                         
  11   5   0       1766.90       1923.04       100.31 o                         
  13   5   0       3274.63       3022.11       143.89 o                         
  15   5   0       2300.07       2886.62       155.44 o                         
  17   5   0        197.25        204.10        82.29 o                         
  19   5   0        437.65        810.26       178.08 o                         
  21   5   0        727.42        602.12       185.26 o                         
  23   5   0         78.17        355.07       185.09 o                         
   0   6   0      22215.98      22736.10      1169.75 o                         
   2   6   0      36446.21      39679.06      1176.27 o                         
   4   6   0      70147.32      70050.31      3603.09 o                         
   6   6   0        522.73        337.72       111.81 o                         
   8   6   0      17136.42      15860.36       618.59 o                         
  10   6   0      23977.88      25469.09       936.62 o                         
  12   6   0       1087.48       1403.19       235.67 o                         
  14   6   0       5254.22       5257.06       224.28 o                         
  16   6   0       6399.63       6219.58       316.57 o                         
  18   6   0        167.43         58.53       157.57 o                         
  20   6   0        968.04       1040.37       199.41 o                         
  22   6   0          9.26         28.04       180.30 o                         
   1   7   0      20221.16      23002.76       837.03 o                         
   3   7   0         24.57         74.77        51.33 o                         
   5   7   0       1565.35       1923.49       126.83 o                         
   7   7   0      59703.94      63051.14      2292.23 o                         
   9   7   0      72370.12      77424.44      3224.78 o                         
  11   7   0        683.49       1061.91        89.98 o                         
  13   7   0        802.19       1234.80        90.51 o                         
  15   7   0       3640.88       3795.89       287.12 o                         
  17   7   0       7219.32       7647.40       479.43 o                         
  19   7   0        210.06        207.17       171.90 o                         
  21   7   0        130.99        262.66       183.44 o                         
   0   8   0      39032.89      40614.47      2089.47 o                         
   2   8   0       3781.35       2053.59      1395.89 o                         
   4   8   0       2671.06       2919.41       177.48 o                         
   6   8   0        237.67        498.91        73.75 o                         
   8   8   0         59.28        299.63        38.19 o                         
  10   8   0      10371.05       8728.10       447.57 o                         
  12   8   0      10479.25      11274.75       621.63 o                         
  14   8   0         22.14         95.51       109.15 o                         
  16   8   0        140.48         13.56       131.14 o                         
  18   8   0        171.42        279.77       155.42 o                         
  20   8   0       2392.12       2102.22       235.01 o                         
  22   8   0        110.36        326.42       195.06 o                         
   1   9   0       3557.08       3152.29       124.40 o                         
   3   9   0      18936.00      18335.79       546.67 o                         
   5   9   0       1821.72       1914.21       142.59 o                         
   7   9   0        269.55        428.25        79.47 o                         
   9   9   0       2303.62       1689.47       165.81 o                         
  11   9   0        382.44        347.84       112.94 o                         
  13   9   0         51.58         18.10       117.64 o                         
  15   9   0       2193.69       2125.10       198.10 o                         
  17   9   0         53.61        222.17       159.96 o                         
  19   9   0        109.72        194.77       181.78 o                         
  21   9   0         53.69        152.65       193.91 o                         
   0  10   0     140879.72     146109.64      7505.04 o                         
   2  10   0      56015.01      61757.70      2243.56 o                         
   4  10   0       3653.17       4144.88       244.09 o                         
   6  10   0      12248.80      13723.36       730.87 o                         
   8  10   0       8235.04       7872.78       444.34 o                         
  10  10   0        734.12        730.05       125.41 o                         
  12  10   0        139.60         26.91       112.12 o                         
  14  10   0       2140.78       1915.62       196.47 o                         
  16  10   0       5219.73       4765.84       353.71 o                         
  18  10   0        418.88        504.07       182.51 o                         
  20  10   0         13.36        160.24       189.75 o                         
   1  11   0      12062.66      10608.78       393.83 o                         
   3  11   0        637.39       1101.23        71.73 o                         
   5  11   0         40.35         17.25        77.64 o                         
   7  11   0         21.31         -4.38        92.00 o                         
   9  11   0       4815.16       5486.71       340.18 o                         
  11  11   0       2740.77       2885.15       243.42 o                         
  13  11   0       1050.52        974.72       158.78 o                         
  15  11   0         18.49       -148.89       148.89 o                         
  17  11   0        773.68        701.99       173.33 o                         
  19  11   0          6.21        -85.29       183.36 o                         
   0  12   0        981.19       1373.49       112.78 o                         
   2  12   0          8.83         21.17        31.88 o                         
   4  12   0       4649.12       4248.33       261.85 o                         
   6  12   0       1291.83       1313.57       137.37 o                         
   8  12   0         85.96         73.67       104.00 o                         
  10  12   0        114.98         56.50       121.69 o                         
  12  12   0         93.37        134.47       134.47 o                         
  14  12   0        869.35        760.16       164.13 o                         
  16  12   0        361.32        262.22       163.35 o                         
  18  12   0        201.02        372.27       192.55 o                         
  20  12   0         87.43         89.25       199.75 o                         
   1  13   0       3652.60       2786.79       164.91 o                         
   3  13   0        820.30        600.18        98.66 o                         
   5  13   0       2100.25       2102.63       167.24 o                         
   7  13   0       1687.14       2239.48       181.72 o                         
   9  13   0        178.99        216.57       118.90 o                         
  11  13   0         35.44         63.72       127.45 o                         
  13  13   0        251.95         97.61       148.54 o                         
  15  13   0        236.32        174.15       165.65 o                         
  17  13   0        357.27        264.76       187.89 o                         
  19  13   0          0.40        146.77       207.20 o                         
   2  14   0       1059.24       1226.14       115.45 o                         
   6  14   0       1385.97       1820.87       164.04 o                         
   8  14   0       3887.04       4464.48       309.78 o                         
  10  14   0        148.85        310.88       136.79 o                         
  12  14   0          5.79        -20.79       141.37 o                         
  14  14   0       1337.83       1004.57       188.36 o                         
  16  14   0       1242.50       1189.35       203.88 o                         
  18  14   0        208.13        109.06       196.30 o                         
   3  15   0       2665.44       1873.31       179.90 o                         
   5  15   0        652.66        701.85       118.96 o                         
   7  15   0        464.93        604.65       132.14 o                         
   9  15   0         36.44         84.71       129.07 o                         
  11  15   0        228.40        223.62       146.37 o                         
  13  15   0        303.01        453.16       164.78 o                         
  15  15   0          9.67         29.54       173.03 o                         
  17  15   0         26.75        167.20       202.40 o                         
   6  16   0       1269.79       1077.78       139.57 o                         
   8  16   0          0.57         -7.85       129.42 o                         
  10  16   0        268.81        302.10       147.08 o                         
  12  16   0         11.86        324.58       166.35 o                         
  14  16   0         87.85        239.32       180.54 o                         
  16  16   0         70.90         53.34       200.02 o                         
   7  17   0       3002.41       3062.83       263.54 o                         
   9  17   0       1552.79       1869.85       194.78 o                         
  11  17   0        569.55        404.89       156.34 o                         
  13  17   0        232.31        201.37       180.39 o                         
  15  17   0        761.22        663.77       221.26 o                         
  10  18   0         81.45        211.36       159.51 o                         
  12  18   0         41.66         76.09       173.31 o                         
   1   1   1      10816.95      12012.89       486.68 o                         
   2   1   1       1818.45       1293.12        24.73 o                         
   3   1   1      29198.92      31438.51       809.67 o                         
   4   1   1      34584.35      40132.71      1034.12 o                         
   5   1   1      20328.23      21811.77       562.17 o                         
   6   1   1      10092.16       8124.11       212.34 o                         
   7   1   1       1216.53       1362.18       104.87 o                         
   8   1   1      10011.85       8990.66       236.75 o                         
   9   1   1        291.54        285.93        24.64 o                         
  10   1   1       3080.43       3596.56       103.80 o                         
  11   1   1      48012.37      47827.85      1232.80 o                         
  12   1   1        549.45        491.87        37.63 o                         
  13   1   1      21272.62      20065.37       525.22 o                         
  14   1   1          0.51        -35.48        38.65 o                         
  15   1   1        278.68        248.23        47.82 o                         
  16   1   1        737.43       1006.62        63.91 o                         
  17   1   1        191.72        228.04        56.26 o                         
  18   1   1       2407.61       2489.00       115.96 o                         
  19   1   1       4024.78       4114.46       152.15 o                         
  20   1   1          6.51         62.97        69.33 o                         
  21   1   1       1898.36       1761.90       106.51 o                         
  22   1   1        357.13        365.18        79.08 o                         
  23   1   1        272.85        326.74        79.71 o                         
   0   2   1      13341.61      11243.77       481.16 o                         
   1   2   1      14417.59      10428.72       237.40 o                         
   2   2   1       3256.05       3397.77        78.11 o                         
   3   2   1      24980.16      22604.45       474.40 o                         
   4   2   1       9066.87       8686.73       322.39 o                         
   5   2   1      39769.41      41331.23      1063.63 o                         
   6   2   1      14827.12      14060.60       364.80 o                         
   7   2   1        239.40        225.63        19.19 o                         
   8   2   1      16448.08      16303.91       440.24 o                         
   9   2   1       6543.13       7155.95       191.98 o                         
  10   2   1        776.57       1114.47        48.53 o                         
  11   2   1       3531.98       3108.77        95.14 o                         
  12   2   1      23805.01      25574.11       665.19 o                         
  13   2   1        459.30        374.12        39.35 o                         
  14   2   1        304.98        211.82        41.75 o                         
  15   2   1        993.48        788.09        56.02 o                         
  16   2   1      11096.04      11298.12       310.19 o                         
  17   2   1        221.73        383.13        59.95 o                         
  18   2   1         63.32        114.81        61.03 o                         
  19   2   1        113.00        171.84        67.54 o                         
  20   2   1       5334.91       5202.91       181.26 o                         
  21   2   1        156.14        248.19        77.50 o                         
  22   2   1         34.93         98.80        75.42 o                         
  23   2   1        173.75        285.57        85.33 o                         
   1   3   1      45051.45      40613.48      1695.46 o                         
   2   3   1       6271.77       8025.59       212.08 o                         
   3   3   1      77858.51      77849.19      1511.36 o                         
   4   3   1       5120.47       4196.68        98.72 o                         
   5   3   1      45678.02      45891.99      1179.70 o                         
   6   3   1       8882.65       8662.78       227.03 o                         
   7   3   1       1525.45       1410.76        46.11 o                         
   8   3   1        164.07        136.39        20.86 o                         
   9   3   1       1683.20       1743.01        76.66 o                         
  10   3   1       3776.75       3350.54        98.40 o                         
  11   3   1        833.38       1264.51        56.95 o                         
  12   3   1       1851.57       2222.18        80.16 o                         
  13   3   1       2959.05       3069.12       103.36 o                         
  14   3   1        913.12        732.76        54.30 o                         
  15   3   1         36.86          6.57        43.28 o                         
  16   3   1        803.27        686.84        63.55 o                         
  17   3   1        355.16        364.94        60.34 o                         
  18   3   1        149.14         93.51        61.57 o                         
  19   3   1       3878.53       4231.49       157.13 o                         
  20   3   1         77.06        118.53        72.79 o                         
  21   3   1       2083.14       2220.76       109.06 o                         
  22   3   1        142.56        231.09       102.31 o                         
  23   3   1        145.06        100.64       120.24 o                         
   0   4   1       1830.82       1521.05        48.59 o                         
   1   4   1       6935.55       2438.79      2236.58 o                         
   2   4   1      59435.52      61719.38      1586.14 o                         
   3   4   1      38147.08      43160.88      1530.94 o                         
   4   4   1      39664.90      39714.60       832.02 o                         
   5   4   1         67.83        154.27        19.81 o                         
   6   4   1      20239.36      20479.13       529.33 o                         
   7   4   1       3977.33       4429.30       121.04 o                         
   8   4   1       7891.65      10115.04       266.66 o                         
   9   4   1        871.20        746.96        51.02 o                         
  10   4   1      13184.98      14374.19       378.03 o                         
  11   4   1         36.15         30.40        27.69 o                         
  12   4   1      12013.46      11751.27       313.58 o                         
  13   4   1         21.97         28.61        35.56 o                         
  14   4   1       1286.67       1382.89        64.67 o                         
  15   4   1        425.58        482.62        51.30 o                         
  16   4   1         28.60         11.01        49.80 o                         
  17   4   1        884.87        881.40        66.74 o                         
  18   4   1       2234.11       2349.85       115.92 o                         
  19   4   1        168.23        170.62        66.99 o                         
  20   4   1       2971.47       2464.95       137.82 o                         
  21   4   1        442.31        421.85       123.14 o                         
  22   4   1        656.79        288.51       125.74 o                         
  23   4   1         82.67        167.59       120.50 o                         
   1   5   1        950.94        881.65       113.96 o                         
   2   5   1      21885.66      22122.19       569.95 o                         
   3   5   1       8888.91       7490.60       195.53 o                         
   4   5   1       5569.74       4435.99       138.34 o                         
   5   5   1        157.81        300.82        16.79 o                         
   6   5   1       1052.38        999.01        35.77 o                         
   7   5   1      20085.63      21051.86       544.39 o                         
   8   5   1       2712.28       2403.05       109.85 o                         
   9   5   1      25476.57      24378.66       673.62 o                         
  10   5   1       6679.31       5862.61       201.87 o                         
  11   5   1       8467.11       9193.52       246.66 o                         
  12   5   1          0.57         66.79        33.87 o                         
  13   5   1       4516.19       4121.21       126.70 o                         
  14   5   1       3832.86       4338.15       134.23 o                         
  15   5   1       1784.96       1809.52        83.81 o                         
  16   5   1         17.14         29.79        50.25 o                         
  17   5   1       4124.48       4244.30       256.07 o                         
  18   5   1         22.84         12.21        75.14 o                         
  19   5   1       1031.42       1063.40       128.37 o                         
  20   5   1          9.56         76.78       110.56 o                         
  21   5   1       1447.09       1471.57       221.55 o                         
  22   5   1        195.06        223.05       122.83 o                         
  23   5   1        548.43        534.31       130.72 o                         
   0   6   1      30091.13      36408.28      1081.40 o                         
   1   6   1       8852.90       7312.35       189.87 o                         
   2   6   1       9559.89      10465.75       221.03 o                         
   3   6   1      17615.28      16705.00       792.17 o                         
   4   6   1      47240.24      49850.12      1479.54 o                         
   5   6   1        579.46        721.63        49.09 o                         
   6   6   1      28094.60      29451.58       619.13 o                         
   7   6   1          6.14         11.06        17.55 o                         
   8   6   1        914.07       1070.11        43.21 o                         
   9   6   1        362.80        316.11        58.34 o                         
  10   6   1       4592.21       4318.23       125.28 o                         
  11   6   1         63.40         66.35        29.90 o                         
  12   6   1      20628.30      19445.91       510.18 o                         
  13   6   1       1930.51       2105.55        83.22 o                         
  14   6   1       3102.26       2534.67        97.03 o                         
  15   6   1        523.66        980.36        60.95 o                         
  16   6   1         73.95          3.89        62.46 o                         
  17   6   1        169.70        129.39        94.23 o                         
  18   6   1        644.29        837.47       125.33 o                         
  19   6   1        421.33        241.26       117.26 o                         
  20   6   1       4474.88       4618.85       326.37 o                         
  21   6   1         26.86         74.20       128.25 o                         
  22   6   1        898.73        841.60       140.43 o                         
  23   6   1         23.69        193.04       132.09 o                         
   1   7   1      24045.62      19694.76      3344.62 o                         
   2   7   1         76.13         99.66        14.22 o                         
   3   7   1       6743.93       6234.09       211.31 o                         
   4   7   1        262.44        375.61        27.27 o                         
   5   7   1       3082.91       3315.43       116.74 o                         
   6   7   1       1067.72       1246.98        59.85 o                         
   7   7   1       1583.43       2100.36       100.27 o                         
   8   7   1       3642.77       3462.32       100.34 o                         
   9   7   1        297.44        452.85        48.95 o                         
  10   7   1        105.87        112.94        27.64 o                         
  11   7   1        586.06        554.05        38.03 o                         
  12   7   1         25.96        -16.75        33.31 o                         
  13   7   1        812.75        774.14        49.42 o                         
  14   7   1        485.64        337.11        55.36 o                         
  15   7   1        556.92        522.83        93.63 o                         
  16   7   1        118.77         85.69        96.63 o                         
  17   7   1        325.61        355.92       108.73 o                         
  18   7   1         54.17         52.19       107.63 o                         
  19   7   1        734.37        701.59       127.38 o                         
  20   7   1         37.70        181.28       135.60 o                         
  21   7   1        403.18        362.84       188.42 o                         
  22   7   1         35.48        156.60       132.76 o                         
   0   8   1       4904.38       4928.77       186.03 o                         
   1   8   1       2105.49       2395.33        67.31 o                         
   2   8   1       2823.22       2766.96        68.05 o                         
   3   8   1        763.07        693.41        28.71 o                         
   4   8   1       3711.68       2965.83       104.47 o                         
   5   8   1        985.09        770.34        62.88 o                         
   6   8   1       1674.21       1533.45        64.21 o                         
   7   8   1       1249.31        944.50        89.32 o                         
   8   8   1        865.22        670.54        59.01 o                         
   9   8   1        351.70        445.14        31.03 o                         
  10   8   1       2571.49       2333.36        79.55 o                         
  11   8   1         29.48         80.25        33.75 o                         
  12   8   1       8688.30       7745.38       366.43 o                         
  13   8   1       2430.30       2355.95       151.98 o                         
  14   8   1        124.16        -51.65        79.08 o                         
  15   8   1        861.07        738.64        94.99 o                         
  16   8   1        537.68        499.99       104.10 o                         
  17   8   1          8.09        -45.49       104.88 o                         
  18   8   1       1576.75       1858.57       153.24 o                         
  19   8   1        279.37        145.31       118.25 o                         
  20   8   1       2366.03       2461.91       175.25 o                         
  21   8   1         27.12        207.44       132.30 o                         
  22   8   1         52.10        347.41       139.11 o                         
   1   9   1       4392.00       3693.10       101.13 o                         
   2   9   1       2584.62       1927.72       183.15 o                         
   3   9   1       9083.15       8916.31       271.23 o                         
   4   9   1        138.87        130.33        18.10 o                         
   5   9   1       9704.43       9742.73       256.07 o                         
   6   9   1       8196.59       8183.60       315.57 o                         
   7   9   1        105.71        197.99        44.70 o                         
   8   9   1        358.65        541.39        91.40 o                         
   9   9   1        113.70        120.43        38.35 o                         
  10   9   1         26.20        108.41        59.40 o                         
  11   9   1      10472.81      10389.43       407.65 o                         
  12   9   1         14.09         33.69       102.65 o                         
  13   9   1      12243.29      13228.43       514.37 o                         
  14   9   1       1646.92       1923.90       254.20 o                         
  15   9   1        169.53        306.76       100.60 o                         
  16   9   1        107.07        106.13       106.31 o                         
  17   9   1        457.12        502.07       112.90 o                         
  18   9   1        213.95         93.17       116.44 o                         
  19   9   1        391.75        520.62       128.63 o                         
  20   9   1        111.18        128.76       128.12 o                         
  21   9   1        624.26        523.76       138.42 o                         
   0  10   1        132.82        487.25        97.07 o                         
   1  10   1        591.97       1058.99        79.97 o                         
   2  10   1       4133.04       5577.73       247.17 o                         
   3  10   1       5224.86       4364.97       168.91 o                         
   4  10   1       9844.87      11309.99       343.65 o                         
   5  10   1       1104.83       1167.99        75.77 o                         
   6  10   1       3673.24       4019.92       175.70 o                         
   7  10   1       2986.06       2630.97       137.16 o                         
   8  10   1         75.62        -23.40        60.43 o                         
   9  10   1        307.62        376.59        99.18 o                         
  10  10   1        846.30       1126.58       101.71 o                         
  11  10   1        647.78        651.50        89.23 o                         
  12  10   1       1781.21       2150.19       134.61 o                         
  13  10   1        661.77        678.82        96.41 o                         
  14  10   1          5.24         -6.62        90.51 o                         
  15  10   1         44.30         41.35        99.31 o                         
  16  10   1        125.37         19.22       113.59 o                         
  17  10   1         18.76         64.08       108.46 o                         
  18  10   1          1.63         21.42       118.03 o                         
  19  10   1         24.93         46.06       123.80 o                         
  20  10   1        470.71        423.10       135.98 o                         
  21  10   1         28.70         50.38       135.30 o                         
   1  11   1       7594.19       6904.89       184.21 o                         
   2  11   1        486.04        538.54        28.32 o                         
   3  11   1       7624.92       7158.92       272.06 o                         
   4  11   1         12.58         71.53        25.19 o                         
   5  11   1       3777.27       3998.35       176.72 o                         
   6  11   1        451.60        578.98        68.47 o                         
   7  11   1       1347.72       1495.13       119.20 o                         
   8  11   1        307.77        448.40        70.64 o                         
   9  11   1        778.22        861.70        88.03 o                         
  10  11   1         13.48         65.66        77.39 o                         
  11  11   1       7977.94       8153.62       335.87 o                         
  12  11   1         65.50         52.27        88.12 o                         
  13  11   1       1632.61       1759.63       146.24 o                         
  14  11   1          6.67        -50.03        95.37 o                         
  15  11   1       1783.12       1827.52       145.48 o                         
  16  11   1         15.55       -108.10       108.10 o                         
  17  11   1        118.99        164.80       119.43 o                         
  18  11   1        230.35        267.00       125.86 o                         
  19  11   1        591.52        614.23       137.49 o                         
  20  11   1         21.36         68.15       185.55 o                         
   0  12   1       1866.60       1345.93        75.27 o                         
   1  12   1        425.89        429.46        29.63 o                         
   2  12   1        105.73        121.11        25.20 o                         
   3  12   1          5.88         57.34        34.57 o                         
   4  12   1       4967.46       5712.97       232.70 o                         
   5  12   1        550.55        561.44        67.24 o                         
   6  12   1       3037.37       3211.93       158.03 o                         
   7  12   1         35.90        103.57        68.04 o                         
   8  12   1        691.46        835.52        96.64 o                         
   9  12   1       1028.38       1183.87       100.44 o                         
  10  12   1        220.44        214.67        83.72 o                         
  11  12   1       1330.28       1211.93       111.09 o                         
  12  12   1       1833.10       1932.56       132.22 o                         
  13  12   1          1.12        -40.76        97.07 o                         
  14  12   1        269.03        191.94       111.23 o                         
  15  12   1          1.51        -30.65       103.98 o                         
  16  12   1       1830.03       1876.67       154.67 o                         
  17  12   1         36.79        -65.53       121.09 o                         
  18  12   1         14.52        -24.70       126.40 o                         
  19  12   1         17.18         52.24       135.93 o                         
  20  12   1        325.40        332.23       140.48 o                         
   1  13   1       5954.00       5997.23       205.45 o                         
   2  13   1        210.33        323.29       103.41 o                         
   3  13   1      11825.07      12841.10       683.67 o                         
   4  13   1        265.98        396.31        90.82 o                         
   5  13   1       4330.88       5011.44       215.94 o                         
   6  13   1        964.54        816.38        82.62 o                         
   7  13   1        101.52         36.85        72.69 o                         
   8  13   1        285.39        200.00       107.37 o                         
   9  13   1        141.85         65.70        81.96 o                         
  10  13   1        499.71        543.31        92.47 o                         
  11  13   1        673.60        487.18        98.27 o                         
  12  13   1        395.59        417.86       153.79 o                         
  13  13   1       2341.02       2168.46       148.72 o                         
  14  13   1         21.26         21.03       107.03 o                         
  15  13   1        128.29        172.91       115.76 o                         
  16  13   1          7.80         -2.56       117.31 o                         
  17  13   1         69.79         56.74       127.78 o                         
  18  13   1          0.19        103.05       133.83 o                         
  19  13   1        572.22        500.44       147.15 o                         
   1  14   1        503.32        431.97        55.49 o                         
   2  14   1       4412.43       4483.47       189.72 o                         
   3  14   1         49.71         52.12        56.69 o                         
   4  14   1       2956.89       3048.87       210.01 o                         
   5  14   1        714.43        459.07        74.72 o                         
   6  14   1        610.52        770.10        86.63 o                         
   7  14   1        153.60        137.33        78.27 o                         
   8  14   1       1644.60       1783.58       154.12 o                         
   9  14   1         45.17         86.86        88.75 o                         
  10  14   1       1837.68       1856.24       259.43 o                         
  11  14   1        193.74        154.14        97.66 o                         
  12  14   1        863.81        768.62       115.27 o                         
  13  14   1        196.67        168.13       109.59 o                         
  14  14   1        492.37        482.66       118.65 o                         
  15  14   1         44.41          0.72       119.11 o                         
  16  14   1         42.35        135.95       124.23 o                         
  17  14   1          9.59        -77.70       126.43 o                         
  18  14   1        182.79        182.20       136.89 o                         
   2  15   1          4.28         46.54       108.60 o                         
   3  15   1       1755.26       1867.32       138.56 o                         
   4  15   1        276.23       3279.26      2057.72 o                         
   5  15   1        521.10        762.42        83.39 o                         
   6  15   1         12.72        162.21        81.40 o                         
   7  15   1          3.07        131.20        84.12 o                         
   8  15   1         23.10         38.99        90.49 o                         
   9  15   1        235.06        337.61        95.10 o                         
  10  15   1        443.72        442.74       102.41 o                         
  11  15   1        343.11        409.90       104.26 o                         
  12  15   1          1.04        115.84       107.57 o                         
  13  15   1         25.56        136.73       109.67 o                         
  14  15   1          6.80         10.41       114.65 o                         
  15  15   1         55.90        151.13       124.91 o                         
  16  15   1         18.12        190.38       129.65 o                         
  17  15   1          2.39        131.98       141.09 o                         
   4  16   1       1655.42       1741.62       187.56 o                         
   5  16   1         79.18       3924.78      2552.55 o                         
   6  16   1        404.66        473.49       119.99 o                         
   7  16   1          3.20        197.66        86.35 o                         
   8  16   1         13.71         35.06        89.80 o                         
   9  16   1         76.83        121.95        93.05 o                         
  10  16   1        255.47        268.35       102.01 o                         
  11  16   1          7.98         55.76       104.21 o                         
  12  16   1       2288.52       2178.59       154.93 o                         
  13  16   1        103.58        305.26       115.11 o                         
  14  16   1        163.07        310.63       122.70 o                         
  15  16   1         60.95         35.87       131.31 o                         
  16  16   1          4.94        175.17       139.34 o                         
   7  17   1          0.93         10.75        98.08 o                         
   8  17   1         33.93        135.13        98.85 o                         
   9  17   1         14.19         70.79       101.27 o                         
  10  17   1         28.11        122.23       103.63 o                         
  11  17   1         13.18         64.14       110.89 o                         
  12  17   1         71.14         15.52       118.51 o                         
  13  17   1         10.64         87.17       124.01 o                         
  14  17   1         18.06        280.08       136.46 o                         
  15  17   1          0.36        225.57       141.27 o                         
   9  18   1          0.04        255.68       158.83 o                         
  10  18   1        305.37        410.30       114.37 o                         
  11  18   1          5.29        163.74       118.18 o                         
  12  18   1        144.30        313.40       186.75 o                         
  13  18   1         44.64        264.87       138.28 o                         
   0   0   2     271787.34     220972.44     14210.86 o                         
   1   0   2       8962.62       8410.58       480.43 o                         
   2   0   2      71413.45      93548.90      2797.64 o                         
   3   0   2      65620.69      69082.03      2056.66 o                         
   4   0   2     114730.22     123347.90      3668.01 o                         
   5   0   2      84109.98      83674.39      6077.81 o                         
   6   0   2      74662.45      73344.35      2672.47 o                         
   7   0   2     110000.75     106893.54      5847.13 o                         
   8   0   2      46147.16      46698.23      1700.06 o                         
   9   0   2         27.64        112.02        42.34 o                         
  10   0   2      15623.43      14176.52       525.56 o                         
  11   0   2       6275.23       6131.05       238.87 o                         
  12   0   2       1174.30       1451.62        88.51 o                         
  13   0   2       3430.39       3551.10       157.87 o                         
  14   0   2       6287.03       6346.88       256.66 o                         
  15   0   2        413.93        326.09        68.65 o                         
  16   0   2       7840.01       7976.50       323.20 o                         
  17   0   2        539.31        872.56       128.50 o                         
  18   0   2       2306.29       2256.87       156.69 o                         
  19   0   2       3721.21       3617.02       236.99 o                         
  20   0   2        266.40        241.06        99.07 o                         
  21   0   2        305.21        282.01       191.50 o                         
  22   0   2        854.31        871.22       120.79 o                         
  23   0   2         38.73        215.44       108.92 o                         
   1   1   2        433.47        644.81        19.22 o                         
   2   1   2       3562.90       2511.30       240.30 o                         
   3   1   2      20984.57      19145.89       402.26 o                         
   4   1   2        296.53        330.49        24.53 o                         
   5   1   2       2116.97       1995.67        57.61 o                         
   6   1   2      16675.97      19474.03       503.27 o                         
   7   1   2       1643.88       1697.25        52.73 o                         
   8   1   2       2488.84       2527.84        74.36 o                         
   9   1   2       9847.76      10668.47       330.64 o                         
  10   1   2        668.28       1418.50        73.96 o                         
  11   1   2      11359.99      12090.00       319.68 o                         
  12   1   2         68.10         63.63        32.18 o                         
  13   1   2       2198.79       1772.39       110.21 o                         
  14   1   2       2670.76       2599.59        96.14 o                         
  15   1   2       1003.86       1018.20        71.38 o                         
  16   1   2       1142.14       1266.62        70.27 o                         
  17   1   2       1116.87       1121.41        70.28 o                         
  18   1   2       1271.12       1337.34        80.37 o                         
  19   1   2        183.32        207.75        66.68 o                         
  20   1   2         28.18         20.10        70.08 o                         
  21   1   2        483.46        559.02        79.95 o                         
  22   1   2        445.55        497.44        79.29 o                         
  23   1   2         73.61        189.98        75.54 o                         
   0   2   2       4555.53       6632.30       361.24 o                         
   1   2   2        451.29        655.73        20.18 o                         
   2   2   2      52003.22      52238.35      1098.80 o                         
   3   2   2       4352.32       4380.20       110.89 o                         
   4   2   2        206.81        423.95        23.27 o                         
   5   2   2      94445.16      91926.02      2554.10 o                         
   6   2   2       1054.97       1531.62       137.68 o                         
   7   2   2      73856.05      71151.82      1827.28 o                         
   8   2   2       1766.61       1538.08        54.08 o                         
   9   2   2      17445.03      16750.24       436.23 o                         
  10   2   2        424.76        483.05        49.86 o                         
  11   2   2        552.36        535.86        35.90 o                         
  12   2   2       1841.88       1904.76       125.31 o                         
  13   2   2          2.72         20.67        36.51 o                         
  14   2   2        717.87        851.03       101.19 o                         
  15   2   2        805.39       1010.15        59.26 o                         
  16   2   2        325.63        286.67        54.10 o                         
  17   2   2        802.48        819.65        66.11 o                         
  18   2   2        478.92        467.45        66.78 o                         
  19   2   2        364.27        472.70        70.93 o                         
  20   2   2        444.20        447.68        75.32 o                         
  21   2   2         18.23         50.97        74.13 o                         
  22   2   2          1.08        133.62        75.44 o                         
  23   2   2          5.04        151.28        87.99 o                         
   1   3   2      35806.14      35638.67       749.05 o                         
   2   3   2      60258.42      60147.99      1262.44 o                         
   3   3   2       8352.57      10157.70       199.14 o                         
   4   3   2        149.46        122.75        16.42 o                         
   5   3   2        188.69        170.73        34.26 o                         
   6   3   2      25293.29      27590.74       711.40 o                         
   7   3   2      13685.81      14953.45       389.01 o                         
   8   3   2        493.77        578.84        29.74 o                         
   9   3   2      48070.06      48212.71      1241.55 o                         
  10   3   2       9351.77       8897.14       238.65 o                         
  11   3   2        722.80        802.09        51.90 o                         
  12   3   2       2032.21       2293.19        81.32 o                         
  13   3   2        138.16        254.63        39.60 o                         
  14   3   2       6741.16       5622.71       164.90 o                         
  15   3   2       1732.20       1562.22        74.62 o                         
  16   3   2          1.49        -50.32        50.32 o                         
  17   3   2       5398.04       5888.67       183.79 o                         
  18   3   2       1556.40       1750.06        92.08 o                         
  19   3   2        523.91        501.22        70.78 o                         
  20   3   2          1.28         47.50        70.67 o                         
  21   3   2         14.94         98.14        74.97 o                         
  22   3   2        613.77        630.19        98.06 o                         
  23   3   2       1342.16       1245.06       174.18 o                         
   0   4   2     291054.75     301443.75     10946.52 o                         
   1   4   2      95890.38      36392.34     25167.58 o                         
   2   4   2      17647.42      17978.16       378.58 o                         
   3   4   2      93083.04      95471.09      1852.28 o                         
   4   4   2      18816.80      19887.98       568.14 o                         
   5   4   2      24763.60      24473.29       631.03 o                         
   6   4   2       8149.51       7195.11       189.99 o                         
   7   4   2        222.91        341.27        22.61 o                         
   8   4   2      11283.35      12122.57       317.55 o                         
   9   4   2      29719.11      29504.43       763.57 o                         
  10   4   2        303.55        198.55        28.22 o                         
  11   4   2       9213.13       9957.65       267.03 o                         
  12   4   2         43.89         41.87        32.84 o                         
  13   4   2       2822.94       2817.78        98.22 o                         
  14   4   2       3488.99       3831.25       123.03 o                         
  15   4   2       2317.21       2173.65        93.67 o                         
  16   4   2       5756.34       5643.57       172.88 o                         
  17   4   2         51.19         22.90        55.71 o                         
  18   4   2        746.38        731.84        69.95 o                         
  19   4   2        314.16        283.66        68.09 o                         
  20   4   2        111.98        183.22        86.16 o                         
  21   4   2        866.99        925.07       136.86 o                         
  22   4   2         28.14        120.78       120.63 o                         
  23   4   2        204.44        268.55       124.45 o                         
   1   5   2         85.21         63.12        15.30 o                         
   2   5   2       2908.33       2991.99        65.86 o                         
   3   5   2        668.01        696.13        76.43 o                         
   4   5   2       1596.21       1439.08        63.41 o                         
   5   5   2         67.18        229.79        14.54 o                         
   6   5   2        229.41        336.08        19.49 o                         
   7   5   2       2786.37       2107.92        64.85 o                         
   8   5   2       5722.04       5984.42       161.92 o                         
   9   5   2        120.59         92.30        24.03 o                         
  10   5   2        434.91        671.94        38.31 o                         
  11   5   2       1730.13       1983.86        70.79 o                         
  12   5   2         27.22         22.51        33.00 o                         
  13   5   2         13.40        -18.92        34.54 o                         
  14   5   2       1171.62       1449.08        71.22 o                         
  15   5   2         88.49         89.66        46.74 o                         
  16   5   2        596.56        434.46        55.42 o                         
  17   5   2        238.90        243.55        57.42 o                         
  18   5   2        412.02        301.27        78.30 o                         
  19   5   2        303.17        280.21       115.84 o                         
  20   5   2         12.92        -26.92       130.55 o                         
  21   5   2        399.62        459.48       123.63 o                         
  22   5   2        200.05        289.46       124.55 o                         
  23   5   2          7.98        199.36       127.04 o                         
   0   6   2      97628.12      92747.71      4770.09 o                         
   1   6   2        383.24        351.29        27.92 o                         
   2   6   2       2660.48       2363.31        54.01 o                         
   3   6   2      31072.02      29880.19       890.25 o                         
   4   6   2        496.91        670.30       120.82 o                         
   5   6   2       4398.83       4866.08       153.62 o                         
   6   6   2       5639.62       4842.47       215.80 o                         
   7   6   2       9141.30       8244.77       218.48 o                         
   8   6   2       2228.04       2068.57        65.66 o                         
   9   6   2      14180.26      13957.36       365.86 o                         
  10   6   2        131.26        219.86        28.30 o                         
  11   6   2       3643.16       3313.40       101.95 o                         
  12   6   2         93.36         39.03        34.19 o                         
  13   6   2        723.60        630.00        45.35 o                         
  14   6   2       1011.22       1026.54        77.47 o                         
  15   6   2        945.94        732.08        55.35 o                         
  16   6   2       2528.87       2157.84       146.16 o                         
  17   6   2         10.11         12.25        79.55 o                         
  18   6   2         19.46         34.93       104.96 o                         
  19   6   2          2.37         -4.35       110.65 o                         
  20   6   2        365.14        387.55       127.90 o                         
  21   6   2        176.77        125.86       124.44 o                         
  22   6   2          1.26        136.70       129.45 o                         
   1   7   2      25067.61      18474.17      2866.09 o                         
   2   7   2      28214.91      18165.54      4539.88 o                         
   3   7   2       5933.64       7193.75       325.72 o                         
   4   7   2       8486.07       7788.62       305.50 o                         
   5   7   2       2745.67       3043.25       231.61 o                         
   6   7   2        945.24        831.28        66.78 o                         
   7   7   2      18669.79      16810.42       389.84 o                         
   8   7   2         48.99         -6.90        20.10 o                         
   9   7   2      37702.69      38476.79       992.86 o                         
  10   7   2       5821.52       6116.85       169.75 o                         
  11   7   2       5433.68       5816.75       163.67 o                         
  12   7   2        131.85         45.01        32.33 o                         
  13   7   2        514.51        549.08        45.14 o                         
  14   7   2       2732.94       2803.64       121.97 o                         
  15   7   2       5072.88       5134.82       573.02 o                         
  16   7   2        307.21        482.99       101.19 o                         
  17   7   2       5256.45       4998.25       322.86 o                         
  18   7   2        870.31        727.69       119.74 o                         
  19   7   2       1097.72        947.22       129.78 o                         
  20   7   2         55.05        107.09       119.23 o                         
  21   7   2         86.88         38.55       124.94 o                         
  22   7   2        619.80        519.22       133.63 o                         
   0   8   2        625.34        643.65        34.19 o                         
   1   8   2        209.36        512.34        24.90 o                         
   2   8   2      10351.19       9955.97       211.10 o                         
   3   8   2       6673.20       6493.80       171.46 o                         
   4   8   2      14909.36      15196.37       457.59 o                         
   5   8   2      24536.08      24012.22       847.78 o                         
   6   8   2        154.88        180.69        41.25 o                         
   7   8   2      10226.56       9441.52       630.37 o                         
   8   8   2       1210.87       1353.03       157.49 o                         
   9   8   2        339.99        346.48        29.26 o                         
  10   8   2       1719.34       1949.53        71.07 o                         
  11   8   2          5.63        -42.45        42.45 o                         
  12   8   2       1534.78       1368.42        76.78 o                         
  13   8   2        694.21        900.51        96.83 o                         
  14   8   2         43.93         11.94        77.41 o                         
  15   8   2         91.25         33.94        88.95 o                         
  16   8   2          4.11        -24.20        96.42 o                         
  17   8   2        841.27        881.27       118.82 o                         
  18   8   2        149.38         53.11       111.28 o                         
  19   8   2        565.85        524.20       124.05 o                         
  20   8   2       1218.64       1076.48       141.37 o                         
  21   8   2        110.21        200.27       128.26 o                         
  22   8   2         95.58        213.34       126.61 o                         
   1   9   2         12.26         27.34        16.21 o                         
   2   9   2       1975.12       1507.11        44.04 o                         
   3   9   2       3194.95       3205.77        92.08 o                         
   4   9   2       1325.36       1838.50        62.65 o                         
   5   9   2       2927.61       2804.91       100.76 o                         
   6   9   2         12.31        100.44        32.68 o                         
   7   9   2          6.91         29.46        35.34 o                         
   8   9   2          6.53         -4.99        36.07 o                         
   9   9   2        438.99        465.91        83.10 o                         
  10   9   2        366.66        359.11        51.46 o                         
  11   9   2        401.77        354.78        74.39 o                         
  12   9   2         90.67        105.69        88.08 o                         
  13   9   2         45.58         46.39        82.52 o                         
  14   9   2         50.58        -14.13        88.33 o                         
  15   9   2        614.87        759.88       118.46 o                         
  16   9   2        118.30         18.49       103.04 o                         
  17   9   2          0.84         30.22       108.52 o                         
  18   9   2         47.08         48.73       116.19 o                         
  19   9   2         57.57         75.46       124.49 o                         
  20   9   2          4.40         32.77       128.65 o                         
  21   9   2         75.58        212.00       134.23 o                         
   0  10   2      56936.84      61266.43      2227.63 o                         
   1  10   2        349.21        554.22        59.51 o                         
   2  10   2       3764.96       3572.04       176.12 o                         
   3  10   2        941.77       1288.89       113.09 o                         
   4  10   2       1468.81       1718.15        58.94 o                         
   5  10   2      13832.50      14209.38       492.11 o                         
   6  10   2       4464.59       4263.34       144.11 o                         
   7  10   2       4458.34       5063.98       304.24 o                         
   8  10   2      15891.81      16355.49       614.08 o                         
   9  10   2         36.66          2.18        64.67 o                         
  10  10   2       2933.60       2607.60       149.80 o                         
  11  10   2        416.50        365.34       155.35 o                         
  12  10   2        452.38        420.65        86.67 o                         
  13  10   2        894.47        825.76       101.89 o                         
  14  10   2       3258.05       2982.23       184.94 o                         
  15  10   2         46.11         94.98       101.17 o                         
  16  10   2       3013.34       2366.52       422.47 o                         
  17  10   2        823.05        793.01       123.88 o                         
  18  10   2        894.94        947.32       132.74 o                         
  19  10   2        107.73        266.67       125.71 o                         
  20  10   2         51.12         98.85       128.93 o                         
  21  10   2        213.92        205.49       137.77 o                         
   1  11   2       1344.94       1387.79        52.88 o                         
   2  11   2       2104.25       3151.53       149.18 o                         
   3  11   2         54.51         57.25        32.13 o                         
   4  11   2       1098.12       1033.83        77.67 o                         
   5  11   2        222.38        252.49        27.51 o                         
   6  11   2       2888.74       2561.27       134.03 o                         
   7  11   2       2360.71       1960.20       122.87 o                         
   8  11   2        882.52        869.82        94.84 o                         
   9  11   2        812.36        758.55        84.03 o                         
  10  11   2       1034.81       1172.25        99.20 o                         
  11  11   2          6.57         16.34        81.13 o                         
  12  11   2        358.44        374.50        93.29 o                         
  13  11   2       1725.38       2020.15       200.56 o                         
  14  11   2        406.74        223.34        97.22 o                         
  15  11   2         29.99         22.04       101.13 o                         
  16  11   2          9.75         66.87       112.77 o                         
  17  11   2        185.66        115.18       117.79 o                         
  18  11   2        749.48        693.07       175.21 o                         
  19  11   2         55.84        205.67       126.44 o                         
  20  11   2          7.66         14.14       132.07 o                         
   0  12   2       1808.96       1853.11       152.36 o                         
   1  12   2        192.00        199.26        27.74 o                         
   2  12   2        387.36        507.01        34.56 o                         
   3  12   2        302.26        398.35        36.53 o                         
   4  12   2          8.84         -9.88        51.52 o                         
   5  12   2        298.30        324.94        60.38 o                         
   6  12   2        169.36        192.19        62.72 o                         
   7  12   2       2292.79       2316.30       135.03 o                         
   8  12   2        851.07        765.49        84.30 o                         
   9  12   2       1750.29       1857.69       118.88 o                         
  10  12   2        720.43        650.66        88.98 o                         
  11  12   2         41.73        134.36        84.45 o                         
  12  12   2        220.53        325.47        94.81 o                         
  13  12   2        220.62        174.16        93.11 o                         
  14  12   2        131.88         41.73       103.72 o                         
  15  12   2         59.12        154.66       108.78 o                         
  16  12   2         19.17         90.85       112.59 o                         
  17  12   2          7.52        119.40       243.85 o                         
  18  12   2        122.32         12.21       181.96 o                         
  19  12   2          0.86         77.10       131.68 o                         
   1  13   2       1396.84       1344.33        71.50 o                         
   2  13   2        139.43        289.36        46.77 o                         
   3  13   2        155.05        130.49        81.56 o                         
   4  13   2       1398.31       1105.08       115.03 o                         
   5  13   2       1405.64       1659.77       100.81 o                         
   6  13   2       1516.54       1179.98        89.56 o                         
   7  13   2       1007.35       1035.21        91.75 o                         
   8  13   2          2.42          1.23        75.33 o                         
   9  13   2        909.44        962.75        96.15 o                         
  10  13   2          7.86         -1.57       102.56 o                         
  11  13   2         55.29        101.48        91.55 o                         
  12  13   2        167.59        206.02        98.93 o                         
  13  13   2        215.82        191.30       100.13 o                         
  14  13   2         32.51        104.06       108.91 o                         
  15  13   2         13.04         34.20       107.18 o                         
  16  13   2         63.64        -69.91       122.29 o                         
  17  13   2        322.18        373.77       144.75 o                         
  18  13   2         46.13        131.99       132.68 o                         
  19  13   2         49.09        111.21       142.31 o                         
   0  14   2      12673.23      11970.53       636.05 o                         
   1  14   2        885.26       1224.28       110.22 o                         
   2  14   2       4233.30       4582.24       194.92 o                         
   3  14   2       2392.37       2655.00       195.96 o                         
   4  14   2        200.04        241.52        92.58 o                         
   5  14   2        449.65        681.82       127.49 o                         
   6  14   2       2287.65       2127.30       139.38 o                         
   7  14   2         91.81        210.24        77.70 o                         
   8  14   2       3142.57       3279.90       177.28 o                         
   9  14   2        237.63        315.87        89.55 o                         
  10  14   2        849.36        872.61       104.23 o                         
  11  14   2        454.11        425.30       102.77 o                         
  12  14   2        159.16        186.37        98.47 o                         
  13  14   2        293.79        360.42       108.62 o                         
  14  14   2       1404.61       1169.39       131.74 o                         
  15  14   2        427.63        377.62       120.55 o                         
  16  14   2        736.54        731.39       133.92 o                         
  17  14   2         81.86         55.85       131.63 o                         
  18  14   2        249.26        482.37       139.62 o                         
   2  15   2        532.16        473.11        93.07 o                         
   3  15   2        591.05        568.76        76.92 o                         
   4  15   2        101.03        318.12        98.19 o                         
   5  15   2        254.58        205.26       102.63 o                         
   6  15   2         92.89        209.79        77.03 o                         
   7  15   2         98.04        264.45        81.54 o                         
   8  15   2         14.25        -73.83        84.44 o                         
   9  15   2         52.84        136.80        90.29 o                         
  10  15   2        599.41        581.29       103.32 o                         
  11  15   2        131.93        126.43       102.18 o                         
  12  15   2          0.40        -30.42       102.37 o                         
  13  15   2        263.30        236.98       112.89 o                         
  14  15   2          5.24         89.98       112.02 o                         
  15  15   2          4.74         43.20       120.02 o                         
  16  15   2          9.26        143.96       130.24 o                         
  17  15   2          0.30        -94.58       134.91 o                         
   5  16   2          6.60        -80.74       107.64 o                         
   6  16   2        292.78        493.89        87.27 o                         
   7  16   2        145.46        100.85        82.27 o                         
   8  16   2         20.76         29.62        90.75 o                         
   9  16   2         85.57        167.67        93.91 o                         
  10  16   2         10.86        100.23       100.06 o                         
  11  16   2          2.80         53.09       104.82 o                         
  12  16   2          3.39        140.15       131.49 o                         
  13  16   2          4.62         10.97       113.72 o                         
  14  16   2         19.51         56.78       120.96 o                         
  15  16   2          0.40        110.96       130.38 o                         
  16  16   2         16.27         76.18       140.55 o                         
   6  17   2         54.68         37.75       143.45 o                         
   7  17   2       2044.74       2487.58       254.50 o                         
   8  17   2        233.46        277.55        98.45 o                         
   9  17   2       2789.48       2710.14       190.25 o                         
  10  17   2        134.35        162.83       103.13 o                         
  11  17   2        651.83        815.99       121.03 o                         
  12  17   2         64.28        217.98       139.76 o                         
  13  17   2        586.60        402.91       127.76 o                         
  14  17   2          3.65        177.23       168.57 o                         
  15  17   2        331.37        411.40       201.42 o                         
   9  18   2         39.68         69.22       149.96 o                         
  10  18   2          0.58         98.39       132.12 o                         
  11  18   2        217.20        418.40       121.16 o                         
  12  18   2        115.70        291.98       129.94 o                         
  13  18   2          1.90         52.92       130.88 o                         
   1   1   3      46622.64      48098.58      1237.38 o                         
   2   1   3        104.40        165.51        14.82 o                         
   3   1   3      24362.39      25139.86       578.90 o                         
   4   1   3       2843.16       2343.14        53.49 o                         
   5   1   3      38086.76      38931.13       817.78 o                         
   6   1   3      50938.22      50844.14      1307.08 o                         
   7   1   3       3086.03       3257.64        92.24 o                         
   8   1   3        454.27        276.90        23.32 o                         
   9   1   3       3248.80       3059.66       142.40 o                         
  10   1   3       4144.34       4694.33       131.58 o                         
  11   1   3        690.07        791.69        81.44 o                         
  12   1   3       1473.17       1418.75        63.80 o                         
  13   1   3       2673.47       3003.05       159.11 o                         
  14   1   3       5903.07       5405.27       159.78 o                         
  15   1   3        148.27        116.80        47.96 o                         
  16   1   3       5669.75       5789.46       177.70 o                         
  17   1   3         15.26        -24.57        56.05 o                         
  18   1   3       6831.56       6929.91       211.36 o                         
  19   1   3       1224.94       1702.65        96.76 o                         
  20   1   3         77.38         95.14        70.83 o                         
  21   1   3       1533.08       1498.46        92.32 o                         
  22   1   3       1787.41       1781.59       107.42 o                         
  23   1   3        339.16        335.05        76.58 o                         
   0   2   3      16597.41      20468.83       747.67 o                         
   1   2   3     143977.36      70531.28     32847.67 o                         
   2   2   3      54694.00      59542.40      1998.11 o                         
   3   2   3       3920.65       3183.55      1137.19 o                         
   4   2   3       3672.08       3806.48       154.25 o                         
   5   2   3       6417.40       8141.04       191.21 o                         
   6   2   3       5413.82       4919.45       385.63 o                         
   7   2   3       8684.10       8173.86       215.65 o                         
   8   2   3       1336.37       1229.71        47.12 o                         
   9   2   3      37268.43      38688.71       998.25 o                         
  10   2   3        777.96        674.73        35.91 o                         
  11   2   3       5004.88       4802.09       200.63 o                         
  12   2   3       5725.70       5361.69       205.79 o                         
  13   2   3       5741.05       6170.00       175.49 o                         
  14   2   3         93.31        248.24        44.82 o                         
  15   2   3       2772.13       2165.81        95.17 o                         
  16   2   3        740.18        884.32        94.45 o                         
  17   2   3        129.36        176.26        57.82 o                         
  18   2   3          4.44         77.79        61.69 o                         
  19   2   3       2646.73       2721.86       126.59 o                         
  20   2   3       1540.48       1656.85        94.64 o                         
  21   2   3       1477.94       1520.75        93.69 o                         
  22   2   3         93.97        177.57        75.66 o                         
  23   2   3        663.81        700.92       101.66 o                         
   1   3   3        468.85        349.03        31.16 o                         
   2   3   3       2782.66       2470.85        61.60 o                         
   3   3   3       1448.07       1332.27       120.83 o                         
   4   3   3      33621.84      32019.56       673.10 o                         
   5   3   3      17652.99      19341.68       408.37 o                         
   6   3   3        751.57        776.14        73.09 o                         
   7   3   3      16581.29      17332.08       449.72 o                         
   8   3   3       2202.70       1638.03        71.95 o                         
   9   3   3       4916.51       4489.37       125.60 o                         
  10   3   3       1547.51       1531.75        97.88 o                         
  11   3   3       9828.44       8599.86       232.46 o                         
  12   3   3        223.93        225.72        35.63 o                         
  13   3   3      21115.41      21145.10       554.72 o                         
  14   3   3      12870.55      13115.39       351.68 o                         
  15   3   3       2104.81       2025.55        89.27 o                         
  16   3   3        143.24        196.35        53.50 o                         
  17   3   3       1475.44       1231.85        74.58 o                         
  18   3   3         15.13          6.14        60.35 o                         
  19   3   3        802.97        915.79        90.68 o                         
  20   3   3         40.01        112.16        70.93 o                         
  21   3   3        440.49        385.30        92.50 o                         
  22   3   3        517.65        586.70        96.08 o                         
  23   3   3          3.36        111.90       118.06 o                         
   0   4   3       5305.67       4314.14       164.16 o                         
   1   4   3      38062.24      41692.03      1072.70 o                         
   2   4   3        463.92        260.07        16.28 o                         
   3   4   3        627.86        760.79        44.28 o                         
   4   4   3      26962.51      25985.79       546.84 o                         
   5   4   3      10910.63      11223.48       239.40 o                         
   6   4   3      38789.66      42396.62      1177.87 o                         
   7   4   3        126.39        172.88        42.04 o                         
   8   4   3       9356.72       9196.06       243.39 o                         
   9   4   3       1223.97       1039.67        47.13 o                         
  10   4   3       4168.72       3992.92       116.13 o                         
  11   4   3       1145.53        976.71        47.13 o                         
  12   4   3       4874.05       4578.63       135.44 o                         
  13   4   3       1553.93       1241.08        60.73 o                         
  14   4   3       3021.69       2807.74       102.43 o                         
  15   4   3         36.54         62.28        46.20 o                         
  16   4   3        734.27        789.51        62.13 o                         
  17   4   3       2669.12       2781.14       138.12 o                         
  18   4   3       1844.62       1819.16       109.58 o                         
  19   4   3        610.18        679.07        74.10 o                         
  20   4   3       1397.78       1554.10       110.85 o                         
  21   4   3        596.37        689.41       131.37 o                         
  22   4   3        793.53        862.74       134.37 o                         
  23   4   3        324.31        533.77       142.21 o                         
   1   5   3        268.07        271.34        41.45 o                         
   2   5   3      48277.27      44418.89       932.05 o                         
   3   5   3        229.61        365.37        21.77 o                         
   4   5   3       5432.18       5541.04       111.67 o                         
   5   5   3        823.72       1040.09        38.03 o                         
   6   5   3       2000.37       2377.19        85.42 o                         
   7   5   3       4040.14       4373.45       121.14 o                         
   8   5   3       1623.91       1609.30       129.93 o                         
   9   5   3          3.41         -6.93        24.58 o                         
  10   5   3      12749.53      11899.85       483.15 o                         
  11   5   3      11602.12      11586.06       398.30 o                         
  12   5   3       1689.35       2016.78        83.72 o                         
  13   5   3       6579.85       6396.32       183.09 o                         
  14   5   3      15571.99      14658.48       391.67 o                         
  15   5   3       2374.24       2339.91        97.27 o                         
  16   5   3        378.35        407.12        55.12 o                         
  17   5   3        306.67        237.76        57.64 o                         
  18   5   3       1208.66       1334.71       141.35 o                         
  19   5   3          7.64         48.52        78.41 o                         
  20   5   3         87.81         53.44       118.36 o                         
  21   5   3         20.66        179.39       163.44 o                         
  22   5   3       1088.97       1190.90       144.74 o                         
  23   5   3         97.13        191.64       125.47 o                         
   0   6   3        464.40        382.71        75.19 o                         
   1   6   3      20612.82      19343.76       721.95 o                         
   2   6   3        730.81        974.02        59.22 o                         
   3   6   3       3963.84       4986.04       108.92 o                         
   4   6   3      21177.27      21622.61       880.94 o                         
   5   6   3      17929.48      17645.37       408.66 o                         
   6   6   3      23992.00      23704.87       613.10 o                         
   7   6   3      12082.09      11668.02       305.98 o                         
   8   6   3       7281.53       7628.43       204.87 o                         
   9   6   3       4945.71       5541.18       154.23 o                         
  10   6   3       4664.46       4890.80       139.91 o                         
  11   6   3        682.27        696.42        42.40 o                         
  12   6   3       6717.09       7876.47       331.13 o                         
  13   6   3       2240.39       2676.34       115.24 o                         
  14   6   3        454.85        594.72        50.13 o                         
  15   6   3       1217.89       1481.13        80.31 o                         
  16   6   3        273.27        296.68        68.44 o                         
  17   6   3        356.26        191.80        70.46 o                         
  18   6   3        752.21        770.22       119.91 o                         
  19   6   3       1494.73       1558.35       144.82 o                         
  20   6   3       2445.06       2283.90       168.80 o                         
  21   6   3        253.40        350.99       129.00 o                         
  22   6   3        546.83        332.55       130.61 o                         
   1   7   3         26.89         79.99        11.78 o                         
   2   7   3       1322.98       1228.22        69.64 o                         
   3   7   3        844.15        790.72        25.24 o                         
   4   7   3        279.70        488.11        62.15 o                         
   5   7   3         26.31         24.94        27.66 o                         
   6   7   3       6246.94       6032.12       367.10 o                         
   7   7   3       4791.78       4301.93       107.00 o                         
   8   7   3       1906.19       2067.23       128.20 o                         
   9   7   3       4603.01       4122.95       180.17 o                         
  10   7   3         88.82         52.83        26.07 o                         
  11   7   3       6537.74       5744.65       161.96 o                         
  12   7   3       1735.55       1547.35        66.89 o                         
  13   7   3        379.79        210.31        52.19 o                         
  14   7   3        391.95        216.05        57.08 o                         
  15   7   3       1036.86        991.61        73.11 o                         
  16   7   3        705.47        795.32       110.65 o                         
  17   7   3        102.25        181.66        96.01 o                         
  18   7   3         92.09        122.15       111.75 o                         
  19   7   3        216.11        214.12       121.71 o                         
  20   7   3         61.57        119.50       120.96 o                         
  21   7   3         52.45         85.41       126.65 o                         
  22   7   3         14.70         99.36       131.14 o                         
   0   8   3       6800.35       6356.15      2701.20 o                         
   1   8   3        590.37        907.69        46.20 o                         
   2   8   3       6955.63       7077.21       167.82 o                         
   3   8   3       4752.22       4170.26       117.84 o                         
   4   8   3       7329.29       6475.10       452.91 o                         
   5   8   3       9815.55       8883.04       567.15 o                         
   6   8   3       4085.37       3817.02       338.36 o                         
   7   8   3       4096.79       3774.03       280.05 o                         
   8   8   3       1236.39       1197.70        91.50 o                         
   9   8   3         83.02         54.64        23.79 o                         
  10   8   3        690.40        759.54        54.77 o                         
  11   8   3       1171.88       1080.59        64.72 o                         
  12   8   3       5014.06       4621.42       173.18 o                         
  13   8   3       2330.82       2172.80       111.82 o                         
  14   8   3       1378.54       1469.68       115.61 o                         
  15   8   3       2035.49       2158.84       141.54 o                         
  16   8   3          5.25        -38.18        87.33 o                         
  17   8   3        362.20        349.35       120.40 o                         
  18   8   3        266.48        305.56       117.04 o                         
  19   8   3        435.29        288.27       119.17 o                         
  20   8   3        321.45        293.10       124.55 o                         
  21   8   3        118.59        178.88       126.89 o                         
  22   8   3         77.85        156.79       301.37 o                         
   1   9   3       8298.54       6489.45      1215.58 o                         
   2   9   3       5743.87       5668.95       202.61 o                         
   3   9   3       6254.64       6590.02       240.00 o                         
   4   9   3       1912.51       1856.36        76.09 o                         
   5   9   3        203.72        173.90        64.75 o                         
   6   9   3      13641.93      14027.44       738.22 o                         
   7   9   3        216.42        336.85        48.26 o                         
   8   9   3       2346.98       2121.36       254.64 o                         
   9   9   3        537.44        460.37        73.30 o                         
  10   9   3      10161.92       9130.26       634.23 o                         
  11   9   3        996.31        949.91        87.43 o                         
  12   9   3         45.19         -9.52        73.60 o                         
  13   9   3         56.61         85.23       102.21 o                         
  14   9   3        991.31        925.50       105.66 o                         
  15   9   3         83.18          0.96        96.38 o                         
  16   9   3          9.83        -32.77        95.78 o                         
  17   9   3        166.25        196.85       104.93 o                         
  18   9   3       2034.89       1906.86       155.76 o                         
  19   9   3        476.20        437.16       126.46 o                         
  20   9   3         86.24        203.79       128.98 o                         
  21   9   3        686.48        563.35       139.57 o                         
   0  10   3       3435.07       3213.29       126.61 o                         
   1  10   3       5750.73       5961.83       163.85 o                         
   2  10   3        174.40        134.10        19.59 o                         
   3  10   3       2015.27       2223.06        68.30 o                         
   4  10   3       5617.40       5107.13       213.75 o                         
   5  10   3        324.49        228.87        39.05 o                         
   6  10   3        963.89       1025.76       103.72 o                         
   7  10   3        493.54        610.58        47.63 o                         
   8  10   3        180.75        337.17        44.05 o                         
   9  10   3         13.64         17.73        71.07 o                         
  10  10   3         10.49        -18.62        68.66 o                         
  11  10   3       1052.50       1286.11       242.18 o                         
  12  10   3       1467.66       1457.99       111.59 o                         
  13  10   3        150.28         82.06        88.57 o                         
  14  10   3       1399.40       1333.17       121.80 o                         
  15  10   3          8.15        -81.42        96.97 o                         
  16  10   3        467.23        393.46       109.77 o                         
  17  10   3         64.56         43.93       110.05 o                         
  18  10   3         56.81        128.65       115.26 o                         
  19  10   3        204.20        281.11       122.38 o                         
  20  10   3        117.77        308.30       129.11 o                         
  21  10   3         43.06        276.99       135.82 o                         
   1  11   3      16685.84      17800.28       413.94 o                         
   2  11   3       1635.10       1549.51        71.52 o                         
   3  11   3       7634.43       7722.92       239.08 o                         
   4  11   3       1553.33       1575.65        66.32 o                         
   5  11   3       4977.06       4977.21       227.68 o                         
   6  11   3       1120.90       1287.87        69.84 o                         
   7  11   3       2122.99       2195.54       130.16 o                         
   8  11   3        190.49        262.53        69.42 o                         
   9  11   3        309.17        250.06        77.12 o                         
  10  11   3        279.81        197.11        78.78 o                         
  11  11   3       1264.46       1229.59       104.50 o                         
  12  11   3        113.61        109.14        81.71 o                         
  13  11   3       2178.62       2069.17       230.32 o                         
  14  11   3          3.15         38.82        93.06 o                         
  15  11   3       1607.60       1266.50       128.48 o                         
  16  11   3        248.07        205.47       115.65 o                         
  17  11   3        608.10        450.96       123.44 o                         
  18  11   3        379.85        322.67       127.54 o                         
  19  11   3        623.61        645.05       193.60 o                         
  20  11   3         48.71        123.97       130.31 o                         
   0  12   3       1643.49       2173.90       103.59 o                         
   1  12   3       1059.03       1145.30        51.60 o                         
   2  12   3         81.62       1309.56       699.41 o                         
   3  12   3       4036.22       3839.81       114.11 o                         
   4  12   3          9.59         35.60        31.11 o                         
   5  12   3        190.79         51.45        57.46 o                         
   6  12   3        399.43        300.49        62.05 o                         
   7  12   3        140.18        172.58        68.46 o                         
   8  12   3        365.42        328.91        74.43 o                         
   9  12   3       4336.71       4273.78       203.16 o                         
  10  12   3         20.72        -33.82        93.01 o                         
  11  12   3       2231.76       2419.34       161.20 o                         
  12  12   3         29.17         40.05        89.42 o                         
  13  12   3        389.29        293.19        96.56 o                         
  14  12   3        401.24        332.78       103.49 o                         
  15  12   3        832.31        659.78       114.76 o                         
  16  12   3        393.61        581.54       125.74 o                         
  17  12   3        143.48        158.57       124.72 o                         
  18  12   3         52.70        -39.35       127.82 o                         
  19  12   3         38.92        158.81       144.33 o                         
   1  13   3       1466.05       1333.67        75.35 o                         
   2  13   3       6088.70       4732.42       795.92 o                         
   3  13   3       3212.95       3476.83       163.49 o                         
   4  13   3        900.05       2950.06      1570.18 o                         
   5  13   3       1105.16       1368.48       115.12 o                         
   6  13   3        237.15        273.64        74.32 o                         
   7  13   3       2466.51       2774.52       159.58 o                         
   8  13   3        692.19        488.33        82.16 o                         
   9  13   3        473.58        409.53        88.08 o                         
  10  13   3       2027.34       1768.50       193.05 o                         
  11  13   3       3441.43       3442.07       192.06 o                         
  12  13   3        265.14        223.54        96.59 o                         
  13  13   3       3672.87       3455.27       229.19 o                         
  14  13   3        184.00        181.18       104.82 o                         
  15  13   3       1110.22       1112.05       132.01 o                         
  16  13   3         95.47         53.25       119.93 o                         
  17  13   3        316.15        327.76       132.26 o                         
  18  13   3        106.91         87.58       131.48 o                         
  19  13   3        187.93        415.46       144.76 o                         
   0  14   3       1173.58        890.50        93.74 o                         
   1  14   3         24.78          0.00        74.77 o                         
   2  14   3       4473.36       3625.38       168.16 o                         
   3  14   3        159.25        227.39        95.74 o                         
   4  14   3        188.13        222.64        65.24 o                         
   5  14   3        418.21        368.98        75.48 o                         
   6  14   3        728.42        726.65       141.56 o                         
   7  14   3         84.79         67.74        87.19 o                         
   8  14   3        615.74        516.78       119.82 o                         
   9  14   3         17.31        128.03       123.98 o                         
  10  14   3       1650.48       1567.79       138.21 o                         
  11  14   3        124.13        182.01        97.56 o                         
  12  14   3        449.98        429.15       180.71 o                         
  13  14   3         41.92         14.20       106.18 o                         
  14  14   3        351.28        316.19       206.91 o                         
  15  14   3         33.87         81.08       119.02 o                         
  16  14   3        364.65        386.16       130.55 o                         
  17  14   3          5.56        181.32       129.13 o                         
  18  14   3        360.51        463.81       144.97 o                         
   2  15   3        416.85        759.73       108.53 o                         
   4  15   3         13.47        -21.56        69.27 o                         
   5  15   3        379.79        350.23       106.25 o                         
   6  15   3          8.68         45.95        80.39 o                         
   7  15   3        198.01        315.32        86.65 o                         
   8  15   3         61.39         63.47        84.15 o                         
   9  15   3        118.93        163.94        91.02 o                         
  10  15   3         83.55        141.42        95.48 o                         
  11  15   3         88.68        121.66       102.80 o                         
  12  15   3         88.17        151.27       105.82 o                         
  13  15   3        402.65        519.72       115.63 o                         
  14  15   3        236.54        329.73       120.73 o                         
  15  15   3        133.95        196.68       124.02 o                         
  16  15   3         20.48        123.20       129.33 o                         
  17  15   3          0.38        299.43       140.17 o                         
   5  16   3        317.62        410.50       115.10 o                         
   6  16   3       1303.81       1273.90       106.92 o                         
   7  16   3       1025.16        882.15       102.87 o                         
   8  16   3        407.10        423.43        98.25 o                         
   9  16   3         10.52         71.78        96.94 o                         
  10  16   3        530.65        553.55       130.85 o                         
  11  16   3         76.22        266.71       112.36 o                         
  12  16   3        898.14        752.28       121.42 o                         
  13  16   3         55.35        161.40       120.60 o                         
  14  16   3         54.45        138.54       142.72 o                         
  15  16   3        158.22        249.25       135.28 o                         
  16  16   3         56.38        229.06       143.12 o                         
   6  17   3         56.11        135.55       116.72 o                         
   7  17   3         34.39        -22.72       121.13 o                         
   8  17   3         76.66        217.40       106.08 o                         
   9  17   3         58.76        285.48       111.15 o                         
  10  17   3        156.68        119.95       106.43 o                         
  11  17   3         61.87        215.31       148.25 o                         
  12  17   3         18.75        139.71       118.47 o                         
  13  17   3         17.27        192.66       129.64 o                         
  14  17   3         28.80        136.29       134.28 o                         
   8  18   3        839.42        834.11       181.16 o                         
   9  18   3         11.30        251.99       152.72 o                         
  10  18   3        746.97        631.11       174.23 o                         
  11  18   3          1.09        128.00       123.74 o                         
  12  18   3        411.89        561.37       135.78 o                         
  13  18   3         46.82        214.35       136.50 o                         
  11  19   3         10.32        224.23       187.53 o                         
   0   0   4       1520.52       2875.82       158.56 o                         
   1   0   4        297.34        344.79        70.89 o                         
   2   0   4      61356.07      65754.04      2405.97 o                         
   3   0   4      49936.86      46095.90      2017.69 o                         
   4   0   4      17781.91      19235.97       573.20 o                         
   5   0   4      33323.20      36738.99      1250.32 o                         
   6   0   4       3863.12       3786.21       121.86 o                         
   7   0   4      60802.35      62109.69      1855.56 o                         
   8   0   4      24582.19      23366.14      1138.78 o                         
   9   0   4       7851.90       7652.21       346.24 o                         
  10   0   4      19154.89      18486.94       684.07 o                         
  11   0   4       5845.00       5574.41       221.43 o                         
  12   0   4      50878.62      50120.85      1829.95 o                         
  13   0   4       2632.62       2768.86       159.95 o                         
  14   0   4      26555.85      27190.94      1003.78 o                         
  15   0   4       2326.12       2443.48       197.63 o                         
  16   0   4       5489.85       4915.64       343.67 o                         
  17   0   4       1662.75       1817.22       224.80 o                         
  18   0   4       1252.14       1093.07       106.86 o                         
  19   0   4       2583.45       2873.40       408.84 o                         
  20   0   4        298.90        256.17       123.00 o                         
  21   0   4        370.26        411.47       126.55 o                         
  22   0   4         88.23        116.75       104.34 o                         
  23   0   4        430.39        502.57       111.72 o                         
   1   1   4       7450.16       7456.30       196.05 o                         
   2   1   4      39596.12      38772.16       997.84 o                         
   3   1   4       3088.18       3653.60        99.71 o                         
   4   1   4       2016.31       2643.36        96.98 o                         
   5   1   4        476.55        313.21        31.93 o                         
   6   1   4       9666.89      10249.86       219.65 o                         
   7   1   4        240.59        416.30        47.06 o                         
   8   1   4       4397.02       5004.07       137.84 o                         
   9   1   4       2569.60       2011.13        67.77 o                         
  10   1   4       4811.66       4999.00       140.59 o                         
  11   1   4         41.91         12.12        28.78 o                         
  12   1   4        108.45         66.77        34.52 o                         
  13   1   4        889.20        866.64        51.44 o                         
  14   1   4        804.54        946.13        55.97 o                         
  15   1   4       2816.20       2707.60       107.13 o                         
  16   1   4        145.91        163.33        53.94 o                         
  17   1   4         80.08        102.17        57.77 o                         
  18   1   4       3565.63       3571.66       168.63 o                         
  19   1   4        317.34        304.77        69.47 o                         
  20   1   4         35.43        136.58        70.55 o                         
  21   1   4         90.84        155.95        73.20 o                         
  22   1   4        510.69        546.32        79.90 o                         
  23   1   4         79.09        203.66        75.71 o                         
   0   2   4       3303.88       3344.24       131.72 o                         
   1   2   4      14043.06      13682.28       489.20 o                         
   2   2   4      13711.06      14187.40       375.71 o                         
   3   2   4        502.49        477.85        25.70 o                         
   4   2   4      15203.33      13719.30       361.34 o                         
   5   2   4       2389.10       1890.77        93.51 o                         
   6   2   4        700.67        721.78        32.12 o                         
   7   2   4       9976.47      10214.72       227.37 o                         
   8   2   4       3346.41       3674.55       141.56 o                         
   9   2   4        175.98        202.68        26.10 o                         
  10   2   4       4093.26       3544.24       156.94 o                         
  11   2   4        217.05        309.85        34.58 o                         
  12   2   4       3658.75       3419.48       107.76 o                         
  13   2   4         29.29         -6.19        36.90 o                         
  14   2   4        816.76        661.11        51.60 o                         
  15   2   4         35.19          0.18        48.42 o                         
  16   2   4          1.65        -15.92        51.37 o                         
  17   2   4        165.57        182.57        59.27 o                         
  18   2   4        451.85        610.20        93.76 o                         
  19   2   4        598.00        666.42       108.29 o                         
  20   2   4        238.66        346.30        78.62 o                         
  21   2   4         69.13        160.68        73.39 o                         
  22   2   4        198.55        398.68        79.52 o                         
  23   2   4         15.46        179.89        87.53 o                         
   1   3   4       2776.23       1978.91       359.98 o                         
   2   3   4      58742.64      49458.34      4639.85 o                         
   3   3   4      12850.85      11767.31       273.73 o                         
   4   3   4       3109.88       3259.46       180.24 o                         
   5   3   4      42006.86      46059.28       968.02 o                         
   6   3   4      18452.54      16418.44       348.69 o                         
   7   3   4       4785.97       4352.76       108.47 o                         
   8   3   4       3502.76       4031.35       114.14 o                         
   9   3   4      19625.96      22555.65       585.45 o                         
  10   3   4      11937.40      11659.21       393.79 o                         
  11   3   4       7707.69       9103.92       245.36 o                         
  12   3   4        423.53        542.94        44.11 o                         
  13   3   4       5825.01       5905.18       170.71 o                         
  14   3   4       7788.98       7791.97       219.92 o                         
  15   3   4        142.31        235.65        50.31 o                         
  16   3   4          0.15         -1.03        50.37 o                         
  17   3   4       1915.60       1963.10       135.12 o                         
  18   3   4       2248.86       2569.39       124.17 o                         
  19   3   4        906.86        725.50        74.53 o                         
  20   3   4          4.69         92.60        70.52 o                         
  21   3   4        172.65        144.57        87.26 o                         
  22   3   4       1353.10       1203.61       126.91 o                         
  23   3   4        205.30        272.93       115.27 o                         
   0   4   4     203346.38     208990.23     10757.75 o                         
   1   4   4      10689.93      10474.16       345.37 o                         
   2   4   4      44806.35      43994.44      1323.62 o                         
   3   4   4      32925.57      33351.80      1156.91 o                         
   4   4   4      18065.98      17301.79       502.12 o                         
   5   4   4      10213.63      10001.70       214.39 o                         
   6   4   4       3638.42       4173.52       108.92 o                         
   7   4   4       8195.63       7640.68       203.49 o                         
   8   4   4       1642.76       1782.29        61.14 o                         
   9   4   4       9373.79       9923.21       347.23 o                         
  10   4   4        938.13        787.72        42.47 o                         
  11   4   4      11286.85      11920.24       485.09 o                         
  12   4   4         18.38        111.34        36.40 o                         
  13   4   4       2479.79       2332.21        88.87 o                         
  14   4   4        107.59        238.33        45.30 o                         
  15   4   4       2330.51       2338.83       109.55 o                         
  16   4   4          4.82         85.92        52.97 o                         
  17   4   4         51.44         51.46        56.49 o                         
  18   4   4        628.17        823.60        97.99 o                         
  19   4   4        617.62        732.74        90.52 o                         
  20   4   4       1115.39        983.32        98.45 o                         
  21   4   4        782.90        753.83       100.96 o                         
  22   4   4        368.00        424.20       120.78 o                         
  23   4   4        455.65        497.27       138.87 o                         
   1   5   4       5932.19       5762.35       162.30 o                         
   2   5   4         19.59        132.16        15.40 o                         
   3   5   4        299.84        415.28        31.22 o                         
   4   5   4        289.33        211.39        18.81 o                         
   5   5   4        250.21        121.04        15.36 o                         
   6   5   4        228.39        380.23        33.36 o                         
   7   5   4         35.28         16.51        21.29 o                         
   8   5   4         54.74         66.63        22.53 o                         
   9   5   4       2313.39       2173.11        72.65 o                         
  10   5   4       1687.34       1763.05        66.86 o                         
  11   5   4        629.10        964.97        50.11 o                         
  12   5   4       1011.91        949.81        51.77 o                         
  13   5   4       1461.79       1841.03        83.13 o                         
  14   5   4       1052.84        909.21        96.23 o                         
  15   5   4          7.45        -24.69        46.44 o                         
  16   5   4        104.57        118.72        52.48 o                         
  17   5   4         61.11         37.33        70.71 o                         
  18   5   4        467.60        496.81        80.78 o                         
  19   5   4        364.19        447.53        86.85 o                         
  20   5   4          6.76       -102.64       141.83 o                         
  21   5   4         24.23        142.42       121.40 o                         
  22   5   4        228.77        438.76       130.90 o                         
  23   5   4         24.64        238.69       206.06 o                         
   0   6   4      36548.13      39001.01      1421.80 o                         
   1   6   4       3000.51       3022.41       176.98 o                         
   2   6   4       8620.75       8647.91       231.12 o                         
   3   6   4       3162.53       3169.79       110.74 o                         
   4   6   4       3485.56       4532.53       190.64 o                         
   5   6   4       1748.45       2304.82       144.23 o                         
   6   6   4         28.02        166.90        27.01 o                         
   7   6   4       2218.00       1835.73        80.14 o                         
   8   6   4       4067.66       4354.14       155.94 o                         
   9   6   4       7472.22       6693.93       204.53 o                         
  10   6   4       5699.33       5314.74       265.12 o                         
  11   6   4       5741.05       5046.09       186.04 o                         
  12   6   4       1843.02       1747.30       111.35 o                         
  13   6   4        712.08        758.83        67.06 o                         
  14   6   4        460.33        439.91        48.77 o                         
  15   6   4        384.52        347.43        64.93 o                         
  16   6   4        103.63         94.13        66.01 o                         
  17   6   4         35.88         63.47       109.48 o                         
  18   6   4         29.66         25.75       105.93 o                         
  19   6   4        149.56        192.24       115.77 o                         
  20   6   4        145.85        153.30       119.81 o                         
  21   6   4        630.65        780.50       135.82 o                         
  22   6   4         11.41         62.33       162.12 o                         
   1   7   4       8876.39       8284.64       196.21 o                         
   2   7   4      61136.36      59550.71      1445.71 o                         
   3   7   4      30173.34      32374.72       833.31 o                         
   4   7   4       7129.45       7605.14       256.91 o                         
   5   7   4      22566.71      22575.05       644.15 o                         
   6   7   4       1366.32       1176.68        61.38 o                         
   7   7   4        924.65        894.54        47.38 o                         
   8   7   4        100.31         30.09        22.72 o                         
   9   7   4      16786.40      14811.51       389.61 o                         
  10   7   4       4924.69       4276.63       125.72 o                         
  11   7   4       8760.64       7640.47       219.88 o                         
  12   7   4        405.26        406.44        39.80 o                         
  13   7   4       3209.09       2523.95       113.27 o                         
  14   7   4       7398.92       7140.66       525.69 o                         
  15   7   4         90.11         68.15        59.32 o                         
  16   7   4          5.89         97.83        92.42 o                         
  17   7   4       3946.72       3810.47       363.93 o                         
  18   7   4        855.92        886.16       123.31 o                         
  19   7   4       3419.96       3607.80       231.65 o                         
  20   7   4          8.54         74.95       118.85 o                         
  21   7   4       1123.08       1439.99       152.43 o                         
  22   7   4       1089.47       1209.27       149.98 o                         
   0   8   4       2382.84       1810.52        96.04 o                         
   1   8   4      12916.85      11068.37      1653.92 o                         
   2   8   4       5673.68       5691.16       197.53 o                         
   3   8   4        524.08        712.52        81.59 o                         
   4   8   4      10795.25      10561.56       373.37 o                         
   5   8   4        397.40        543.31        47.94 o                         
   6   8   4       1656.63       1946.09       147.23 o                         
   7   8   4       3039.49       2664.18       176.63 o                         
   8   8   4        361.70        536.24        31.89 o                         
   9   8   4       4333.43       3561.12       141.57 o                         
  10   8   4         20.57        -43.79        43.79 o                         
  11   8   4        810.69        630.20        65.46 o                         
  12   8   4         28.23          6.44        50.40 o                         
  13   8   4       1309.72       1211.37        77.08 o                         
  14   8   4        139.19        105.42        85.20 o                         
  15   8   4        501.93        409.95       143.83 o                         
  16   8   4        174.16        121.73       102.69 o                         
  17   8   4        417.53        434.99       141.78 o                         
  18   8   4         25.45         69.39       120.99 o                         
  19   8   4        904.15        732.40       161.37 o                         
  20   8   4         82.75         27.55       196.42 o                         
  21   8   4         21.07         91.19       139.30 o                         
   1   9   4        148.06         99.43        18.82 o                         
   2   9   4       2123.82       1890.89        75.86 o                         
   3   9   4        345.48        598.96        31.07 o                         
   4   9   4          0.07         83.52        38.06 o                         
   5   9   4         15.70         63.41        36.03 o                         
   6   9   4        256.70        213.98        39.31 o                         
   7   9   4        806.89        558.85        59.99 o                         
   8   9   4          2.40        -31.22        40.58 o                         
   9   9   4       2612.55       2422.59       178.89 o                         
  10   9   4         32.33         51.83        47.00 o                         
  11   9   4       2928.66       2708.15       116.20 o                         
  12   9   4         31.42         62.38        75.76 o                         
  13   9   4        101.97        229.78        85.04 o                         
  14   9   4          5.50        -48.99        85.73 o                         
  15   9   4        452.72        352.29        95.05 o                         
  16   9   4          0.26        119.60       106.38 o                         
  17   9   4          7.42       -102.58       106.64 o                         
  18   9   4         11.05        114.01       115.10 o                         
  19   9   4         29.71         94.91       124.30 o                         
  20   9   4          0.13         81.43       122.07 o                         
  21   9   4         13.69        288.63       130.91 o                         
   0  10   4       8838.84       5215.55      1645.61 o                         
   1  10   4       2051.42       2184.63        64.44 o                         
   2  10   4       1980.86       1991.02        62.71 o                         
   3  10   4       2474.72       2163.15       168.01 o                         
   4  10   4        379.48        243.89        39.91 o                         
   5  10   4        589.89        685.87        48.93 o                         
   6  10   4       6713.52       6918.81       400.35 o                         
   7  10   4       3736.63       3320.32       216.42 o                         
   8  10   4       7314.52       6402.37       620.04 o                         
   9  10   4        431.73        477.04        81.28 o                         
  10  10   4       6235.04       6355.94       265.39 o                         
  11  10   4        685.42        791.65       132.55 o                         
  12  10   4       6559.65       6904.38       293.18 o                         
  13  10   4       1437.96       1462.17       120.57 o                         
  14  10   4       4345.27       4613.30       250.85 o                         
  15  10   4        238.61        221.54       104.51 o                         
  16  10   4       1442.29       1584.41       142.24 o                         
  17  10   4        414.77        398.57       118.47 o                         
  18  10   4       1293.80       1175.23       138.41 o                         
  19  10   4        395.00        523.83       135.85 o                         
  20  10   4        671.71        556.03       131.83 o                         
   1  11   4        944.29        726.64        52.16 o                         
   2  11   4       2361.67       2104.04       155.33 o                         
   3  11   4         61.87         42.53        29.10 o                         
   4  11   4        416.61        364.23        44.53 o                         
   5  11   4        623.82        864.63        87.49 o                         
   6  11   4       6560.31       6527.37       371.94 o                         
   7  11   4        132.41        163.39        66.67 o                         
   8  11   4         30.07        -29.71        65.61 o                         
   9  11   4        661.05        651.87       120.79 o                         
  10  11   4        557.98        436.42        89.06 o                         
  11  11   4        470.77        538.24        89.77 o                         
  12  11   4          8.86        128.39        88.23 o                         
  13  11   4         67.06        162.44        95.46 o                         
  14  11   4        376.27        482.32       109.76 o                         
  15  11   4        221.10         25.73       106.12 o                         
  16  11   4        106.79         82.92       109.46 o                         
  17  11   4          1.26        -21.97       122.75 o                         
  18  11   4        918.82       1228.02       146.77 o                         
  19  11   4         30.67        110.53       129.96 o                         
  20  11   4         44.58        165.85       136.22 o                         
   0  12   4        136.72        137.08        36.98 o                         
   1  12   4        997.42       1214.36        72.46 o                         
   2  12   4        568.08        645.09        44.13 o                         
   3  12   4       2161.61       2375.38        81.76 o                         
   4  12   4        614.28        562.13        39.07 o                         
   5  12   4          8.01         -1.22        68.44 o                         
   6  12   4        842.93        868.70        97.86 o                         
   7  12   4        365.19        231.58        73.67 o                         
   8  12   4          7.54         10.68        72.10 o                         
   9  12   4        518.18        565.30        88.71 o                         
  10  12   4        547.98        645.14       100.50 o                         
  11  12   4         57.64         40.38        85.60 o                         
  12  12   4        578.95        669.44       102.73 o                         
  13  12   4        102.69         66.63        99.80 o                         
  14  12   4          3.21          2.07       105.31 o                         
  15  12   4          1.27        157.95       111.91 o                         
  16  12   4         31.19       -114.08       116.81 o                         
  17  12   4          7.61         35.41       122.73 o                         
  18  12   4          6.70         43.21       128.31 o                         
  19  12   4          6.71        107.96       133.11 o                         
   1  13   4        119.24        188.14        40.29 o                         
   2  13   4        980.09       1171.87       102.58 o                         
   3  13   4        156.67        420.39        64.23 o                         
   4  13   4       1216.77       1205.54       118.11 o                         
   5  13   4        698.89        708.03        77.45 o                         
   6  13   4        901.20       1201.71        94.01 o                         
   7  13   4       1140.15       1390.98       234.45 o                         
   8  13   4        331.73        453.12        87.92 o                         
   9  13   4        641.11        521.93       102.97 o                         
  10  13   4        543.51        561.92        98.82 o                         
  11  13   4        859.46        855.71       106.02 o                         
  12  13   4        188.97        243.09       104.22 o                         
  13  13   4        116.10        197.19       105.19 o                         
  14  13   4         16.90        117.55       110.55 o                         
  15  13   4          0.55        -28.51       115.78 o                         
  16  13   4         29.49         75.66       123.88 o                         
  17  13   4         57.51        252.03       129.75 o                         
  18  13   4        195.12        280.04       137.05 o                         
   0  14   4       7351.50       7229.34       394.94 o                         
   1  14   4        192.57        230.01        57.06 o                         
   2  14   4       3658.58       4460.97       292.94 o                         
   3  14   4        101.25        236.96        66.83 o                         
   4  14   4       1645.43       2116.84       135.34 o                         
   5  14   4       1365.23       1537.09       103.31 o                         
   6  14   4       1375.26       1362.86       239.41 o                         
   7  14   4        727.94        968.69        97.57 o                         
   8  14   4       1520.82       1317.84       107.97 o                         
   9  14   4        222.13        206.12        91.92 o                         
  10  14   4       1477.53       1606.22       126.31 o                         
  11  14   4       1578.85       1918.55       137.97 o                         
  12  14   4       1504.51       1429.64       138.81 o                         
  13  14   4        197.39        205.13       105.80 o                         
  14  14   4       1176.50       1154.22       202.50 o                         
  15  14   4        220.96        447.87       158.11 o                         
  16  14   4        194.55        104.46       125.51 o                         
  17  14   4         90.61        122.31       130.88 o                         
  18  14   4        232.78        304.51       138.11 o                         
   1  15   4         74.22        292.80        92.46 o                         
   2  15   4        315.95        360.24        92.96 o                         
   4  15   4         38.76         -8.57        77.86 o                         
   5  15   4        129.31        125.49       101.97 o                         
   6  15   4        503.42        608.29        90.32 o                         
   7  15   4        249.12        204.60       130.00 o                         
   8  15   4         12.78         95.42        87.56 o                         
   9  15   4        623.20        814.26       199.37 o                         
  10  15   4        319.47        149.32        96.69 o                         
  11  15   4        156.69         87.17       100.79 o                         
  12  15   4         87.12         52.27       103.53 o                         
  13  15   4        236.97        129.10       113.20 o                         
  14  15   4         59.03        179.19       148.85 o                         
  15  15   4         85.92         67.14       123.00 o                         
  16  15   4         26.18        197.54       134.05 o                         
  17  15   4          9.82        117.19       160.68 o                         
   4  16   4          0.76         91.50       106.75 o                         
   5  16   4        308.00        275.47       118.60 o                         
   6  16   4        395.43        496.23        92.89 o                         
   7  16   4          4.07         79.01        86.57 o                         
   8  16   4        394.02        466.93        98.87 o                         
   9  16   4          1.52         60.25        95.68 o                         
  10  16   4        153.94        296.66       104.93 o                         
  11  16   4         17.11        164.38       108.07 o                         
  12  16   4         76.19        214.55       110.74 o                         
  13  16   4         27.38        136.21       120.42 o                         
  14  16   4         49.72         77.60       122.99 o                         
  15  16   4          6.60         97.14       133.44 o                         
   6  17   4         37.31        183.93       120.11 o                         
   7  17   4       1505.68       1210.26       154.58 o                         
   8  17   4         29.31        -18.94       121.23 o                         
   9  17   4       1259.24       1262.85       122.36 o                         
  10  17   4        264.33        350.26       107.55 o                         
  11  17   4       1472.71       1435.52       158.52 o                         
  12  17   4        182.33        224.56       122.34 o                         
  13  17   4        276.54        386.28       130.10 o                         
  14  17   4          1.58         33.30       131.70 o                         
   8  18   4         97.47        195.14       131.34 o                         
   9  18   4         56.65         64.45       140.26 o                         
  10  18   4        209.83        180.38       153.50 o                         
  11  18   4        198.05        429.78       131.98 o                         
  12  18   4         42.52        111.52       129.95 o                         
  13  18   4         93.20        141.10       135.33 o                         
  11  19   4         22.40        -16.06       176.71 o                         
   1   1   5      61574.16      59685.14      1534.28 o                         
   2   1   5      55300.27      57985.95      1489.54 o                         
   3   1   5      14137.91      12752.21       555.69 o                         
   4   1   5      26145.24      27079.98      1052.90 o                         
   5   1   5        763.43        941.39        65.29 o                         
   6   1   5       3550.97       3881.71        88.27 o                         
   7   1   5       9766.48       9116.93       200.25 o                         
   8   1   5       5305.16       5840.02       130.83 o                         
   9   1   5       2582.43       2757.36       153.36 o                         
  10   1   5      16184.40      14160.78       372.74 o                         
  11   1   5        183.22        165.16        33.74 o                         
  12   1   5        365.19        430.39        41.42 o                         
  13   1   5         64.69         62.75        39.21 o                         
  14   1   5      17593.40      18146.83       480.92 o                         
  15   1   5      10128.50      10086.04       278.86 o                         
  16   1   5       1982.92       1860.11        89.24 o                         
  17   1   5       1597.53       1683.70       111.71 o                         
  18   1   5        117.33        243.65        63.91 o                         
  19   1   5         86.43        154.67        68.14 o                         
  20   1   5         88.88        203.49        70.11 o                         
  21   1   5        135.73        198.74        74.09 o                         
  22   1   5        919.41        849.63        92.16 o                         
  23   1   5       1098.85       1189.46        89.60 o                         
   0   2   5      50194.11      55244.35      2011.52 o                         
   1   2   5      17162.61      17703.77       459.41 o                         
   2   2   5      13285.42      13764.74       469.41 o                         
   3   2   5      11426.35      10665.70       486.08 o                         
   4   2   5       1555.93       1572.87        58.10 o                         
   5   2   5      12715.04      10827.24       231.55 o                         
   6   2   5        199.77        307.62        27.46 o                         
   7   2   5        998.52        940.73        33.61 o                         
   8   2   5       5886.72       5129.57       144.73 o                         
   9   2   5       9508.92      10316.97       538.10 o                         
  10   2   5        803.19        860.67        92.98 o                         
  11   2   5       4836.42       4744.47       154.82 o                         
  12   2   5       1716.29       1756.21        73.47 o                         
  13   2   5       6231.90       6739.87       192.46 o                         
  14   2   5        228.17        260.60        47.04 o                         
  15   2   5       2933.84       3477.08       122.81 o                         
  16   2   5        358.38        394.67        58.10 o                         
  17   2   5         40.04         35.83        57.44 o                         
  18   2   5        267.63        354.92        91.04 o                         
  19   2   5       2618.00       2374.84       133.42 o                         
  20   2   5        188.63        192.77        71.37 o                         
  21   2   5        609.45        631.09       105.62 o                         
  22   2   5        246.41        361.60        90.95 o                         
  23   2   5        743.09        718.47       111.28 o                         
   1   3   5       5061.29       4111.92       179.09 o                         
   2   3   5       1248.82       1389.50       100.82 o                         
   3   3   5        252.27        293.11        41.46 o                         
   4   3   5       8823.78       9678.55       335.98 o                         
   5   3   5       5943.45       7315.78       270.57 o                         
   6   3   5      24461.30      26382.23       610.71 o                         
   7   3   5      60857.12      62415.25      1436.53 o                         
   8   3   5      13368.73       8950.38      1854.49 o                         
   9   3   5      11817.15      12362.90       326.53 o                         
  10   3   5       5592.15       6101.24       170.03 o                         
  11   3   5      20842.58      22357.87       583.75 o                         
  12   3   5        871.85        972.63        51.84 o                         
  13   3   5       4142.18       4091.09       157.18 o                         
  14   3   5         53.30         57.04        45.84 o                         
  15   3   5       9938.74      10018.23       278.58 o                         
  16   3   5       1380.14       1220.17        70.78 o                         
  17   3   5        546.94        538.06        64.45 o                         
  18   3   5       2556.92       2468.07       115.37 o                         
  19   3   5        194.81        232.75        68.64 o                         
  20   3   5        274.37        302.01        72.91 o                         
  21   3   5         11.81         58.95        86.62 o                         
  22   3   5         88.31        151.12        89.61 o                         
  23   3   5        228.37        233.54       114.88 o                         
   0   4   5        770.48       1121.27       165.39 o                         
   1   4   5        235.94        504.28       102.96 o                         
   2   4   5      44657.99      42408.69      1099.23 o                         
   3   4   5       1610.32       1856.18        52.47 o                         
   4   4   5       6104.17       7006.32       223.64 o                         
   5   4   5       4090.19       3561.38        91.38 o                         
   6   4   5      26581.67      26145.95       553.00 o                         
   7   4   5       2118.45       1910.17        67.69 o                         
   8   4   5      13859.74      13746.82       323.83 o                         
   9   4   5       4435.92       5028.66       203.47 o                         
  10   4   5       6943.37       6362.06       177.24 o                         
  11   4   5        633.11        614.42        49.95 o                         
  12   4   5       3400.78       2870.03       110.69 o                         
  13   4   5       1351.92       1421.82        68.05 o                         
  14   4   5       5595.35       5103.77       254.35 o                         
  15   4   5       1090.52       1037.02        82.38 o                         
  16   4   5       5651.81       5323.90       246.56 o                         
  17   4   5         41.52         15.64        72.93 o                         
  18   4   5        893.86        920.99        73.78 o                         
  19   4   5        252.24        165.35        83.42 o                         
  20   4   5        618.53        698.76        94.15 o                         
  21   4   5         33.55         78.47        84.97 o                         
  22   4   5        589.01        771.79       128.14 o                         
  23   4   5          2.91        215.74       115.88 o                         
   1   5   5       4607.06       5031.47       138.33 o                         
   2   5   5        301.62        292.52        19.57 o                         
   3   5   5       1486.83       1464.32        65.15 o                         
   4   5   5       4536.62       5405.85       237.53 o                         
   5   5   5       3664.52       3970.66       166.41 o                         
   6   5   5      37588.27      35205.71       742.05 o                         
   7   5   5       4289.57       4486.75       104.11 o                         
   8   5   5       7398.52       7657.31       206.93 o                         
   9   5   5       2967.39       2734.39        87.76 o                         
  10   5   5        632.18        535.31        37.88 o                         
  11   5   5        139.74        125.31        35.38 o                         
  12   5   5         21.75        -34.97        34.97 o                         
  13   5   5          3.91        -18.93        39.56 o                         
  14   5   5       3445.39       3561.84       230.80 o                         
  15   5   5       1543.98       1667.35       100.85 o                         
  16   5   5       2856.91       2747.36       158.59 o                         
  17   5   5        146.68        122.24        71.52 o                         
  18   5   5       6998.01       6420.13       432.57 o                         
  19   5   5       1091.28       1005.79       147.44 o                         
  20   5   5        421.85        372.93       126.24 o                         
  21   5   5        175.70        290.27       131.57 o                         
  22   5   5       1114.20       1066.74       137.95 o                         
   0   6   5      28335.76      30192.88      1103.89 o                         
   1   6   5       2375.60       1728.30        95.04 o                         
   2   6   5      17829.23      17534.70       520.52 o                         
   3   6   5       2196.45       2325.00       120.93 o                         
   4   6   5       2782.70       2997.77       192.22 o                         
   5   6   5      24481.09      25727.74       879.18 o                         
   6   6   5      16002.51      16766.67       390.60 o                         
   7   6   5       2263.09       2443.31        71.29 o                         
   8   6   5      36970.09      37644.41       972.82 o                         
   9   6   5       4370.60       4049.67       147.27 o                         
  10   6   5      11675.17      12887.23       342.47 o                         
  11   6   5       3966.35       4190.79       126.80 o                         
  12   6   5       1313.55       1498.75        67.17 o                         
  13   6   5        224.91        190.49        42.70 o                         
  14   6   5       1490.53       1619.77        76.76 o                         
  15   6   5        279.75        204.45        64.05 o                         
  16   6   5       1124.43       1129.90        85.55 o                         
  17   6   5        174.06        262.42        75.18 o                         
  18   6   5       1179.46       1068.69       127.30 o                         
  19   6   5        946.92       1075.79       178.88 o                         
  20   6   5        271.34        246.80       125.65 o                         
  21   6   5        225.28        276.81       123.34 o                         
  22   6   5        376.81        398.28       129.29 o                         
   1   7   5        575.30        529.71        92.07 o                         
   2   7   5        895.39       1141.74        82.10 o                         
   3   7   5       1761.48       1791.67       122.86 o                         
   4   7   5      12635.40      12782.70       518.95 o                         
   5   7   5       2617.48       2763.80       212.44 o                         
   6   7   5       2137.16       1952.04        95.11 o                         
   7   7   5       4008.99       3827.27       112.91 o                         
   8   7   5         72.25         31.00        25.53 o                         
   9   7   5      10482.67      10368.54       278.59 o                         
  10   7   5         68.28         79.81        32.55 o                         
  11   7   5       1696.80       1660.08        69.72 o                         
  12   7   5        714.28        720.95        50.10 o                         
  13   7   5       3564.99       3677.08       146.24 o                         
  14   7   5        597.00        361.64        62.41 o                         
  15   7   5        287.90        312.29        67.83 o                         
  16   7   5        497.85        452.10        82.35 o                         
  17   7   5         99.92        146.81       108.02 o                         
  18   7   5        178.65        163.71       112.34 o                         
  19   7   5        111.84        117.32       112.82 o                         
  20   7   5        194.60        255.07       128.86 o                         
  21   7   5         48.21          3.63       174.92 o                         
  22   7   5         92.80        111.28       127.16 o                         
   0   8   5        979.82       1066.99        97.95 o                         
   1   8   5       2662.97       2689.81        89.94 o                         
   2   8   5       2112.61       2474.71       121.30 o                         
   3   8   5       2857.25       3339.19       123.28 o                         
   4   8   5        527.06        423.79        57.22 o                         
   5   8   5        875.59        595.60        25.00 o                         
   6   8   5      17299.04      16570.29       761.15 o                         
   7   8   5       4462.42       4536.31       280.27 o                         
   8   8   5       2649.01       2666.08       165.18 o                         
   9   8   5        983.42        923.59        46.30 o                         
  10   8   5        249.68        364.03        53.24 o                         
  11   8   5       1918.43       1615.43        86.60 o                         
  12   8   5        166.69         14.38        53.45 o                         
  13   8   5        423.26        308.02        60.63 o                         
  14   8   5        360.42        267.53       110.41 o                         
  15   8   5         23.39        -69.30        87.95 o                         
  16   8   5       1060.85       1225.34       123.39 o                         
  17   8   5        648.44        616.00       111.84 o                         
  18   8   5         33.10        165.30       115.76 o                         
  19   8   5        980.48       1105.31       141.50 o                         
  20   8   5         25.26        -45.83       119.39 o                         
  21   8   5        282.42        337.97       135.66 o                         
   1   9   5      21675.28      23173.22       823.80 o                         
   2   9   5       4832.36       4543.66       129.55 o                         
   3   9   5        141.84        234.09        25.20 o                         
   4   9   5       1173.50        912.32        43.52 o                         
   5   9   5       1531.46       1537.50        84.30 o                         
   6   9   5        729.96        635.60        62.22 o                         
   7   9   5         86.17        176.62        44.75 o                         
   8   9   5        422.33        303.34        47.90 o                         
   9   9   5       2007.77       1854.47        98.18 o                         
  10   9   5       7519.21       6414.94       528.85 o                         
  11   9   5       1039.76       1279.45       125.65 o                         
  12   9   5         47.42        -27.44        77.38 o                         
  13   9   5        133.58        137.96        88.14 o                         
  14   9   5       3946.61       3521.00       195.89 o                         
  15   9   5         35.18          8.29        99.65 o                         
  16   9   5        181.13        146.05       107.47 o                         
  17   9   5        700.99        735.70       224.79 o                         
  18   9   5        238.40        231.70       145.97 o                         
  19   9   5         16.53         95.07       114.84 o                         
  20   9   5          1.93        251.52       130.34 o                         
  21   9   5        173.30        186.25       126.31 o                         
   0  10   5        123.19        107.33        32.28 o                         
   1  10   5       8025.78       5927.75       520.34 o                         
   2  10   5        211.05        154.64        20.77 o                         
   3  10   5       3734.96       3839.10       135.05 o                         
   4  10   5         27.55         75.26        36.81 o                         
   5  10   5        169.74        264.58        44.97 o                         
   6  10   5       1339.92       1388.98       162.58 o                         
   7  10   5        457.07        640.38        55.16 o                         
   8  10   5        383.08        268.64        80.22 o                         
   9  10   5          3.03        -13.40        49.58 o                         
  10  10   5        156.06        121.15        74.06 o                         
  11  10   5         11.54         18.22        77.08 o                         
  12  10   5        132.98        232.02        86.02 o                         
  13  10   5        102.78        114.73        92.22 o                         
  14  10   5       1296.43       1457.79       124.50 o                         
  15  10   5        439.31        595.13       108.57 o                         
  16  10   5       1061.29       1148.05       132.83 o                         
  17  10   5          9.31        118.53       111.43 o                         
  18  10   5         91.23        191.37       123.20 o                         
  19  10   5         53.51         30.22       118.92 o                         
  20  10   5         28.62        121.78       131.52 o                         
   1  11   5      11084.99      11203.48       324.77 o                         
   2  11   5       3429.61       3705.54       125.69 o                         
   3  11   5       2338.36       2146.46        75.91 o                         
   4  11   5        280.03        261.78        46.56 o                         
   5  11   5       4520.77       4506.05       335.32 o                         
   6  11   5        442.55        664.12        64.00 o                         
   7  11   5       5228.09       4557.44       454.75 o                         
   8  11   5        447.00        667.10       320.98 o                         
   9  11   5        794.92       1061.59        94.89 o                         
  10  11   5         33.64        -52.45        78.31 o                         
  11  11   5        746.58        612.77        94.35 o                         
  12  11   5        505.40        618.51        97.09 o                         
  13  11   5       2459.86       2361.19       150.31 o                         
  14  11   5        405.85        470.64       108.34 o                         
  15  11   5       2611.88       2146.22       193.21 o                         
  16  11   5         13.25         46.89       106.65 o                         
  17  11   5        809.52        785.10       132.26 o                         
  18  11   5          3.78        -23.92       156.26 o                         
  19  11   5        392.75        442.67       158.70 o                         
  20  11   5         28.15         -4.03       133.00 o                         
   0  12   5        670.12        605.54        74.71 o                         
   1  12   5        319.23        329.73        28.30 o                         
   2  12   5         67.31         31.63        29.21 o                         
   3  12   5         55.34         10.27        30.15 o                         
   4  12   5       1027.15       1305.83        95.55 o                         
   5  12   5        551.89        676.55        64.84 o                         
   6  12   5         11.21         76.84        64.32 o                         
   7  12   5        233.98        279.19        71.74 o                         
   8  12   5        453.31        462.50        91.34 o                         
   9  12   5        789.30        875.80        95.48 o                         
  10  12   5         17.52         63.74        83.23 o                         
  11  12   5       1605.68       1530.33       194.52 o                         
  12  12   5         71.97        158.75       132.02 o                         
  13  12   5       1091.37        947.29       115.76 o                         
  14  12   5        267.79        331.57       108.28 o                         
  15  12   5       1083.25       1264.30       136.18 o                         
  16  12   5        163.76        319.54       120.13 o                         
  17  12   5         71.28        202.53       119.86 o                         
  18  12   5         45.46        294.89       131.20 o                         
  19  12   5         41.32         55.94       184.23 o                         
   1  13   5       3807.90       3252.71       146.45 o                         
   2  13   5       1890.89       1828.46       101.56 o                         
   3  13   5        465.01        410.43        38.88 o                         
   4  13   5        471.61        332.72        85.21 o                         
   5  13   5       2861.94       2638.04       225.90 o                         
   6  13   5        952.67        725.47       128.51 o                         
   7  13   5       2770.46       2995.58       375.84 o                         
   8  13   5        339.07        445.32        84.92 o                         
   9  13   5       3808.43       4163.01       207.41 o                         
  10  13   5        275.33        391.26        94.64 o                         
  11  13   5       1366.97       1549.23       124.54 o                         
  12  13   5        132.00         95.64        97.43 o                         
  13  13   5       2738.28       2496.47       171.95 o                         
  14  13   5        157.97         82.43       112.03 o                         
  15  13   5       1255.88       1369.30       141.18 o                         
  16  13   5          2.34        174.69       166.58 o                         
  17  13   5        930.28        957.91       138.61 o                         
  18  13   5        198.36        201.56       128.76 o                         
   0  14   5       1965.40       1554.46       144.87 o                         
   1  14   5       1291.82       1240.42        73.10 o                         
   3  14   5          5.64         77.29        67.50 o                         
   4  14   5        822.34        722.08        95.62 o                         
   5  14   5         17.16        -13.21        72.80 o                         
   6  14   5         89.11          8.57        76.85 o                         
   7  14   5        107.71        126.13        85.64 o                         
   8  14   5        970.34        752.45       174.29 o                         
   9  14   5         20.56         40.61        89.42 o                         
  10  14   5       1255.59       1036.24       113.88 o                         
  11  14   5         34.59        117.65        98.32 o                         
  12  14   5        405.21        334.30       107.74 o                         
  13  14   5        216.69        334.30       113.11 o                         
  14  14   5        362.87        289.52       115.58 o                         
  15  14   5          1.75         59.75       119.12 o                         
  16  14   5        580.26        615.93       130.28 o                         
  17  14   5          4.64         98.84       129.65 o                         
   1  15   5        556.36        431.56        84.77 o                         
   3  15   5        154.16        120.41        93.23 o                         
   4  15   5        141.31        212.80       118.85 o                         
   5  15   5         80.65       4503.46      3421.55 o                         
   6  15   5        178.25        341.51        90.18 o                         
   7  15   5        806.24        892.79       242.89 o                         
   8  15   5          1.04          7.84        93.20 o                         
   9  15   5         26.46        147.36       115.64 o                         
  10  15   5        234.43        273.17       102.08 o                         
  11  15   5          8.02        115.55       102.53 o                         
  12  15   5         11.37         26.00       105.95 o                         
  13  15   5         97.04        137.13       111.53 o                         
  14  15   5         21.64        122.06       119.36 o                         
  15  15   5        143.66        304.15       129.55 o                         
  16  15   5          1.46        223.47       172.78 o                         
   4  16   5        339.45        513.41       114.09 o                         
   5  16   5         32.08         72.45       102.95 o                         
   6  16   5        349.08        233.13       114.66 o                         
   7  16   5         74.23        159.20        94.73 o                         
   8  16   5        963.01        988.41       116.84 o                         
   9  16   5         45.76         52.48        96.92 o                         
  10  16   5        408.11        409.65       153.98 o                         
  11  16   5        373.91        515.82       117.55 o                         
  12  16   5         86.21        162.32       113.41 o                         
  13  16   5         35.75         76.45       118.59 o                         
  14  16   5         33.29         -9.33       124.69 o                         
  15  16   5         66.42        207.95       133.35 o                         
   5  17   5          1.58         29.81       126.69 o                         
   6  17   5         72.09        127.14       119.65 o                         
   7  17   5         35.56         22.52       123.83 o                         
   8  17   5         34.36        105.48       131.85 o                         
   9  17   5         13.38        108.79       104.54 o                         
  10  17   5        120.65        196.75       112.13 o                         
  11  17   5         25.41        131.21       114.13 o                         
  12  17   5         22.69        102.56       118.71 o                         
  13  17   5          2.30         32.09       124.79 o                         
  14  17   5         23.17        123.09       130.62 o                         
   8  18   5        514.57        481.16       141.74 o                         
   9  18   5          0.90         37.63       131.70 o                         
  10  18   5        570.82        342.32       152.14 o                         
  11  18   5         45.73          0.00       154.16 o                         
  12  18   5        100.94        237.65       128.77 o                         
  10  19   5         27.20         96.82       259.47 o                         
   0   0   6       2698.39       2390.91       144.34 o                         
   1   0   6      33193.86      29857.81      1091.62 o                         
   2   0   6      24799.76      28170.90      1029.34 o                         
   3   0   6      15226.84      16491.59       609.38 o                         
   4   0   6      47536.54      43086.44      3354.40 o                         
   5   0   6         98.98        504.85       121.02 o                         
   6   0   6      22342.30      22157.82       796.41 o                         
   7   0   6        477.93        347.33        58.60 o                         
   8   0   6         80.47        202.05        33.04 o                         
   9   0   6      11857.12      11823.73       489.90 o                         
  10   0   6      15632.23      14166.52       943.72 o                         
  11   0   6       4275.43       4462.96       241.06 o                         
  12   0   6      53787.79      55969.71      2042.68 o                         
  13   0   6       2358.76       2510.09       226.50 o                         
  14   0   6      27982.73      27780.20      1027.73 o                         
  15   0   6        829.57       1000.71       126.52 o                         
  16   0   6       1633.90       1725.44       130.99 o                         
  17   0   6       1371.18       1059.53        99.64 o                         
  18   0   6       2666.62       2310.70       162.00 o                         
  19   0   6        199.71        105.25        96.48 o                         
  20   0   6       5066.70       4578.28       550.05 o                         
  21   0   6        628.56        530.54       108.82 o                         
  22   0   6        442.54        206.33       106.92 o                         
  23   0   6        107.32        301.88       106.31 o                         
   1   1   6      20834.03      22388.06       580.78 o                         
   2   1   6       5141.50       5520.10       195.72 o                         
   3   1   6       1441.11       1718.72        56.80 o                         
   4   1   6       4731.67       5478.05       237.88 o                         
   5   1   6       7442.38       7178.55       218.67 o                         
   6   1   6       3752.76       2617.90        90.05 o                         
   7   1   6      10741.85      10562.06       228.15 o                         
   8   1   6        228.63        281.25        26.66 o                         
   9   1   6       4032.99       4576.38       107.46 o                         
  10   1   6         91.78        147.29        32.19 o                         
  11   1   6         18.09          2.31        33.70 o                         
  12   1   6       1018.37       1180.39        78.19 o                         
  13   1   6         22.40         18.12        39.37 o                         
  14   1   6       4724.49       4819.44       150.05 o                         
  15   1   6       6776.85       6580.11       196.69 o                         
  16   1   6        156.69        101.49        54.51 o                         
  17   1   6        652.57        634.47        77.56 o                         
  18   1   6        570.12        711.82        87.56 o                         
  19   1   6        570.65        453.53        71.74 o                         
  20   1   6        153.92        261.83        73.35 o                         
  21   1   6         41.96         73.51        72.57 o                         
  22   1   6        320.60        342.82        77.06 o                         
  23   1   6        396.76        424.70        83.31 o                         
   0   2   6      25314.33      21521.05       791.35 o                         
   1   2   6       2421.39       2502.51        75.41 o                         
   2   2   6      14109.02      12834.17       441.81 o                         
   3   2   6      43650.34      43078.92      1437.89 o                         
   4   2   6       1926.10       1902.83       116.42 o                         
   5   2   6      24742.92      24562.97       644.64 o                         
   6   2   6       6237.58       7019.09       153.85 o                         
   7   2   6      15617.61      14162.26       404.30 o                         
   8   2   6       1763.84       1976.40        56.32 o                         
   9   2   6       2778.70       2325.69       100.96 o                         
  10   2   6       2905.90       2503.04        85.05 o                         
  11   2   6        658.45        457.94        40.05 o                         
  12   2   6        271.16        209.53        49.01 o                         
  13   2   6       1538.47       1669.66        94.11 o                         
  14   2   6        273.93        160.65        46.70 o                         
  15   2   6       1612.15       1822.20        84.51 o                         
  16   2   6        167.00        177.37        62.07 o                         
  17   2   6        646.33        773.31        70.08 o                         
  18   2   6         53.24         48.01        64.75 o                         
  19   2   6         11.19         35.58        69.07 o                         
  20   2   6        162.34        106.32        70.52 o                         
  21   2   6         43.51        130.93        74.56 o                         
  22   2   6          8.21         76.94        89.29 o                         
  23   2   6         15.45         86.30        88.91 o                         
   1   3   6        102.13         61.29        20.23 o                         
   2   3   6      22973.01      20680.86       597.40 o                         
   3   3   6      44778.89      48874.23      1731.24 o                         
   4   3   6        641.93        679.05        38.57 o                         
   5   3   6      54667.00      55240.39      1271.86 o                         
   6   3   6       1393.58       1310.10       116.53 o                         
   7   3   6       1331.19       1728.54        95.47 o                         
   8   3   6       2151.75       2230.32        69.93 o                         
   9   3   6         18.23         35.00        23.82 o                         
  10   3   6        340.21        412.47        37.33 o                         
  11   3   6      19307.07      19039.38       499.09 o                         
  12   3   6        531.77        448.42        42.86 o                         
  13   3   6      11201.18      11373.25       308.33 o                         
  14   3   6       1841.28       2415.67       139.76 o                         
  15   3   6          9.11         55.12        55.47 o                         
  16   3   6          5.61         11.31        54.01 o                         
  17   3   6        864.68        936.85        83.73 o                         
  18   3   6        616.68        454.87        68.30 o                         
  19   3   6       3390.19       3178.59       137.54 o                         
  20   3   6        188.06        162.57        83.16 o                         
  21   3   6       1172.34       1041.94       102.89 o                         
  22   3   6        263.28        215.07       106.03 o                         
   0   4   6        592.88        754.34        51.20 o                         
   1   4   6       2381.11       2083.82       148.68 o                         
   2   4   6      10402.68       7991.77      1605.83 o                         
   3   4   6       3567.78       2720.83       205.22 o                         
   4   4   6      11004.81      10482.47       377.34 o                         
   5   4   6      18928.57      18376.87       428.12 o                         
   6   4   6       4176.10       4092.12       180.93 o                         
   7   4   6      26710.13      26212.47       555.27 o                         
   8   4   6       1158.18       1246.03        75.56 o                         
   9   4   6         36.24        142.39        25.77 o                         
  10   4   6        568.95        760.66        87.87 o                         
  11   4   6       1286.87       1362.57        74.30 o                         
  12   4   6       3058.50       2976.79       136.36 o                         
  13   4   6          4.46         10.97        41.20 o                         
  14   4   6        288.92        311.30        50.05 o                         
  15   4   6        180.73        157.99        51.37 o                         
  16   4   6       2223.07       2287.57       103.77 o                         
  17   4   6        411.81        482.42        62.70 o                         
  18   4   6          1.73        -18.26        62.54 o                         
  19   4   6       2111.88       2152.27       173.79 o                         
  20   4   6       1797.66       1897.98       209.08 o                         
  21   4   6          9.33         31.61        87.52 o                         
  22   4   6         61.77        136.95       119.87 o                         
   1   5   6         85.30        167.96        38.64 o                         
   2   5   6         84.63        100.32        23.20 o                         
   3   5   6         83.08         34.70        18.89 o                         
   4   5   6        177.36        207.24        27.55 o                         
   5   5   6        386.97        343.34        25.82 o                         
   6   5   6       2100.93       2338.91        61.83 o                         
   7   5   6       1022.41        831.24        35.19 o                         
   8   5   6         53.24        312.22        37.25 o                         
   9   5   6        875.78        829.51        46.33 o                         
  10   5   6       1247.90       1237.14        56.47 o                         
  11   5   6         50.64         -4.68        33.24 o                         
  12   5   6       3387.07       3810.92       121.94 o                         
  13   5   6        141.96        122.58        42.79 o                         
  14   5   6        340.16        296.28        50.14 o                         
  15   5   6        571.28        706.94        59.18 o                         
  16   5   6        190.81         64.10        56.23 o                         
  17   5   6         13.97        -45.44        72.92 o                         
  18   5   6          1.86         66.08        76.76 o                         
  19   5   6         12.51        -17.31        80.54 o                         
  20   5   6         15.62         89.21       162.92 o                         
  21   5   6         58.91          8.58       116.90 o                         
  22   5   6         57.57         44.01       114.53 o                         
   0   6   6        323.08        330.27        65.24 o                         
   1   6   6       3488.58       3711.56       125.65 o                         
   2   6   6       7035.05       8236.00       426.23 o                         
   3   6   6         92.91         79.45        27.83 o                         
   4   6   6      12057.88      12130.98       536.55 o                         
   5   6   6      17338.91      14917.32       711.55 o                         
   6   6   6        800.35        785.70        32.46 o                         
   7   6   6      10645.72      10526.62       276.60 o                         
   8   6   6       2329.12       2334.21        73.62 o                         
   9   6   6        221.71        236.95        32.86 o                         
  10   6   6       2211.51       2796.47        95.20 o                         
  11   6   6       2551.49       2575.49       148.68 o                         
  12   6   6        127.16        141.54        41.08 o                         
  13   6   6         95.36         61.04        44.39 o                         
  14   6   6          7.71         32.07        47.95 o                         
  15   6   6         14.98         19.96        61.65 o                         
  16   6   6       1046.25       1144.53       161.59 o                         
  17   6   6        116.04          4.32        72.02 o                         
  18   6   6         21.98        -59.84        77.73 o                         
  19   6   6        302.14        236.77       115.33 o                         
  20   6   6         53.18        131.24       114.63 o                         
  21   6   6          0.30         86.26       122.86 o                         
  22   6   6         11.28        -10.50       157.46 o                         
   1   7   6       1927.25       2084.70       167.98 o                         
   2   7   6      18622.55      17955.09       456.09 o                         
   3   7   6      32240.37      29832.08      1144.71 o                         
   4   7   6        569.66        582.85        32.97 o                         
   5   7   6      27101.63      26910.32      1322.46 o                         
   6   7   6       1996.46       2252.92        81.19 o                         
   7   7   6       1438.44       1425.29        62.25 o                         
   8   7   6        618.70        602.60        38.38 o                         
   9   7   6       3056.42       3112.92       149.37 o                         
  10   7   6       3712.68       3192.07       151.03 o                         
  11   7   6      19884.03      18678.58       660.63 o                         
  12   7   6         92.68         55.27        55.93 o                         
  13   7   6       5326.22       5415.43       275.36 o                         
  14   7   6         12.98        -40.17        60.93 o                         
  15   7   6        122.73         55.06        65.42 o                         
  16   7   6          1.59        -36.06        67.00 o                         
  17   7   6        335.95        187.67       119.32 o                         
  18   7   6        532.11        855.45       127.40 o                         
  19   7   6       3058.00       2843.96       196.50 o                         
  20   7   6          1.29       -115.09       115.09 o                         
  21   7   6       1062.83       1166.63       142.40 o                         
   0   8   6       8149.63       9484.37       559.39 o                         
   1   8   6       2534.89       2366.48        89.44 o                         
   2   8   6         36.53         26.21        27.66 o                         
   3   8   6       8137.93       7273.54       301.49 o                         
   4   8   6        493.38        708.35        53.04 o                         
   5   8   6        722.44        842.63        74.30 o                         
   6   8   6       1916.82       2247.80       107.89 o                         
   7   8   6       1260.31       1408.15        53.68 o                         
   8   8   6       3682.23       3415.38       176.54 o                         
   9   8   6       3869.65       3538.87       127.72 o                         
  10   8   6       1090.19       1139.45       122.84 o                         
  11   8   6       3222.36       3574.10       188.97 o                         
  12   8   6         74.42         14.25        54.99 o                         
  13   8   6       1031.79        941.32        83.05 o                         
  14   8   6        122.79        167.85        65.58 o                         
  15   8   6       2277.84       1738.94       127.68 o                         
  16   8   6        309.22        297.56       106.56 o                         
  17   8   6        620.53        482.54       111.30 o                         
  18   8   6        120.17        164.08       111.99 o                         
  19   8   6          4.13          5.05       115.02 o                         
  20   8   6        150.34         47.53       125.97 o                         
  21   8   6         19.81         10.42       132.58 o                         
   1   9   6       2601.04       2783.53       106.00 o                         
   2   9   6         25.41        157.89        27.56 o                         
   3   9   6        162.87        106.90        26.17 o                         
   4   9   6        371.95        233.11        27.92 o                         
   5   9   6         83.65         70.69        28.28 o                         
   6   9   6         23.64         38.00        22.07 o                         
   7   9   6        611.17        776.02        93.04 o                         
   8   9   6         35.17          1.15        47.12 o                         
   9   9   6       2605.77       2097.17       247.48 o                         
  10   9   6         89.48         84.32        54.18 o                         
  11   9   6        202.40        227.96        60.81 o                         
  12   9   6        948.44        804.72        70.64 o                         
  13   9   6        528.04        310.00       140.36 o                         
  14   9   6         56.18        154.01        94.29 o                         
  15   9   6        184.24        272.75       105.06 o                         
  16   9   6          1.94        -48.39       105.97 o                         
  17   9   6        524.71        596.28       127.63 o                         
  18   9   6        178.35         75.41       117.19 o                         
  19   9   6         44.42         56.16       174.47 o                         
  20   9   6         20.25        -41.25       124.64 o                         
  21   9   6         32.92        -46.30       127.86 o                         
   0  10   6       7414.54       6548.46       261.25 o                         
   1  10   6        142.05        138.88        23.35 o                         
   2  10   6       1919.37       1617.06        58.76 o                         
   3  10   6       4005.90       4289.54       152.68 o                         
   4  10   6       9915.15      10435.85       478.77 o                         
   5  10   6         26.88        -23.32        39.69 o                         
   6  10   6       3798.13       4043.04       248.76 o                         
   7  10   6         27.68         38.82        47.99 o                         
   8  10   6       1687.33       1551.51       200.86 o                         
   9  10   6        479.19        426.75        74.91 o                         
  10  10   6       3313.89       2743.28       416.87 o                         
  11  10   6       1924.71       2058.60       136.05 o                         
  12  10   6      13020.19      13193.79       513.81 o                         
  13  10   6         20.63         -8.79        91.81 o                         
  14  10   6       5516.36       5758.94       270.38 o                         
  15  10   6        750.99        768.44       114.01 o                         
  16  10   6        325.81        312.93       113.94 o                         
  17  10   6        217.97        199.25       122.95 o                         
  18  10   6       1115.73       1043.07       138.12 o                         
  19  10   6         15.85         39.26       129.66 o                         
  20  10   6       1308.48       1291.34       153.22 o                         
   1  11   6       2113.17       2366.19       113.46 o                         
   2  11   6       3346.72       2868.68       138.04 o                         
   3  11   6        695.02        606.98        54.20 o                         
   4  11   6         13.62         29.40        41.00 o                         
   5  11   6       1535.16       1706.22        77.91 o                         
   6  11   6          6.85        118.02        52.05 o                         
   7  11   6        886.40        806.78        96.01 o                         
   8  11   6        803.03        816.24       147.81 o                         
   9  11   6        214.60        304.18       126.97 o                         
  10  11   6        603.39        675.80        94.71 o                         
  11  11   6       1739.61       1816.01       128.99 o                         
  12  11   6        893.04        751.17       105.14 o                         
  13  11   6        204.79        354.23       103.03 o                         
  14  11   6         46.24         46.73       101.08 o                         
  15  11   6        748.30        711.25       119.49 o                         
  16  11   6         31.73         14.95       114.79 o                         
  17  11   6         46.71         52.56       118.59 o                         
  18  11   6        445.03        452.45       134.03 o                         
  19  11   6        539.18        548.53       135.26 o                         
   0  12   6        185.89        218.84        57.27 o                         
   1  12   6         75.61        357.88        41.42 o                         
   2  12   6        869.26       1018.01        63.90 o                         
   3  12   6        236.00        248.29        34.21 o                         
   4  12   6        170.67        272.80        49.37 o                         
   5  12   6        931.28       1184.75       131.07 o                         
   6  12   6        264.86        304.26        70.81 o                         
   7  12   6        311.68        286.84        75.18 o                         
   8  12   6         23.48        -20.98        75.18 o                         
   9  12   6        160.43        428.89        88.94 o                         
  10  12   6          6.95         48.22        88.76 o                         
  11  12   6         42.74         75.75        91.44 o                         
  12  12   6          2.98          5.81        93.08 o                         
  13  12   6          5.94        -18.00       101.08 o                         
  14  12   6         50.62         41.50       109.00 o                         
  15  12   6          7.78        -41.45       112.59 o                         
  16  12   6         22.01       -116.99       116.99 o                         
  17  12   6        240.34        112.40       123.99 o                         
  18  12   6         25.50        104.69       124.97 o                         
  19  12   6        100.52        225.61       133.76 o                         
   1  13   6          5.01         51.89        33.57 o                         
   2  13   6       1714.20       1517.47        81.40 o                         
   3  13   6       1536.30       1524.89        85.56 o                         
   4  13   6        316.22        202.17        88.96 o                         
   5  13   6       1501.69       1917.91       360.36 o                         
   6  13   6        287.07        546.12        82.51 o                         
   7  13   6        446.75        312.40       131.86 o                         
   8  13   6         20.87        159.86       125.69 o                         
   9  13   6        146.22        247.50        89.49 o                         
  10  13   6         83.28        -29.22        90.21 o                         
  11  13   6       1082.61       1059.03       207.38 o                         
  12  13   6         65.10        -48.12       100.21 o                         
  13  13   6        254.82        204.29       108.38 o                         
  14  13   6        150.81         69.43       115.75 o                         
  15  13   6         76.85         55.73       114.29 o                         
  16  13   6          0.41         32.10       119.40 o                         
  17  13   6        143.33        302.45       132.90 o                         
  18  13   6          4.27         84.13       133.74 o                         
   0  14   6       1740.29       1350.61        96.55 o                         
   1  14   6        464.12        569.20        72.01 o                         
   2  14   6        699.89        872.14        87.30 o                         
   3  14   6         73.55        180.93        93.08 o                         
   4  14   6       1783.41       1623.68       166.74 o                         
   5  14   6        378.02        465.90       105.37 o                         
   6  14   6       1419.33       1597.51       429.58 o                         
   7  14   6       1180.99       1782.27       421.65 o                         
   8  14   6        537.64        494.99        95.53 o                         
   9  14   6          9.17          4.88        89.69 o                         
  10  14   6        646.45        571.58       103.71 o                         
  11  14   6        149.11        399.75       105.21 o                         
  12  14   6       1552.70       1757.51       142.47 o                         
  13  14   6          8.21         65.51       107.28 o                         
  14  14   6        577.89        484.60       216.86 o                         
  15  14   6          2.83         46.65       128.30 o                         
  16  14   6          4.17        127.74       156.51 o                         
  17  14   6        171.24        343.27       166.86 o                         
   2  15   6        106.43        131.40        81.16 o                         
   3  15   6         21.53        -11.62        85.25 o                         
   4  15   6         80.35          3.89        89.31 o                         
   5  15   6          2.23        -81.67        97.23 o                         
   6  15   6         19.45         39.67        82.81 o                         
   7  15   6        685.47        768.57       120.69 o                         
   8  15   6          9.42         32.28        91.65 o                         
   9  15   6        826.85        740.58       104.63 o                         
  10  15   6        472.06        505.78       174.83 o                         
  11  15   6          1.20         42.44       107.10 o                         
  12  15   6         30.16         24.40       109.73 o                         
  13  15   6         48.99        207.38       117.14 o                         
  14  15   6          7.77        156.10       123.26 o                         
  15  15   6        174.47        227.24       128.63 o                         
  16  15   6         19.73         94.93       127.39 o                         
   3  16   6          3.18        -90.77        90.77 o                         
   4  16   6        141.01        185.75       102.35 o                         
   5  16   6          1.60        -98.74        98.74 o                         
   6  16   6         78.00        110.29       110.29 o                         
   7  16   6          2.58        124.64        94.95 o                         
   8  16   6        235.08        219.09        99.75 o                         
   9  16   6          9.90         94.64       102.54 o                         
  10  16   6        164.41        265.32       108.69 o                         
  11  16   6          4.54        110.56       108.84 o                         
  12  16   6         20.05         51.32       112.22 o                         
  13  16   6         13.01         12.62       124.80 o                         
  14  16   6         76.82         74.32       123.96 o                         
  15  16   6         26.76        144.12       162.67 o                         
   5  17   6       1611.42       1796.50       170.74 o                         
   6  17   6         50.03         93.04       111.65 o                         
   7  17   6        650.66        682.93       134.35 o                         
   8  17   6         15.23          7.49       123.52 o                         
   9  17   6        630.29        431.97       142.74 o                         
  10  17   6          1.24         70.79       105.08 o                         
  11  17   6       1062.22       1247.47       132.82 o                         
  12  17   6          9.36         35.38       121.09 o                         
  13  17   6        231.82        295.30       124.91 o                         
   7  18   6          0.78         44.18       187.76 o                         
   8  18   6        218.07        214.89       137.09 o                         
   9  18   6        167.17        321.08       149.34 o                         
  10  18   6        118.86         64.07       143.21 o                         
  11  18   6         82.34         99.12       156.29 o                         
  12  18   6          0.26        203.94       185.58 o                         
  10  19   6          0.71         19.15       157.04 o                         
   1   1   7       4850.74       3790.37       151.30 o                         
   2   1   7      34546.97      31674.79       888.41 o                         
   3   1   7       3038.84       2461.02       114.56 o                         
   4   1   7      15900.08      16961.87       874.75 o                         
   5   1   7        965.64        841.80        41.12 o                         
   6   1   7      10112.67       9809.26       272.80 o                         
   7   1   7      42281.31      45033.09      1137.62 o                         
   8   1   7        733.66        497.66        38.66 o                         
   9   1   7      36216.11      35582.05       752.57 o                         
  10   1   7       3068.43       3356.30       139.46 o                         
  11   1   7       3235.04       3124.78       103.27 o                         
  12   1   7          5.48         99.78        40.78 o                         
  13   1   7       2742.77       2732.53       101.52 o                         
  14   1   7       1404.67       1774.27       129.91 o                         
  15   1   7       9038.57       8323.63       344.78 o                         
  16   1   7        747.04       1059.25       106.06 o                         
  17   1   7       4342.55       4304.66       182.62 o                         
  18   1   7          3.48         65.80        64.10 o                         
  19   1   7        109.30        140.77        68.90 o                         
  20   1   7         84.27         60.77        72.10 o                         
  21   1   7        187.59        291.05        74.76 o                         
  22   1   7        153.39        339.07        76.65 o                         
   0   2   7       9756.30       7865.26       299.22 o                         
   1   2   7      11101.05      11546.87       304.87 o                         
   2   2   7        677.67        896.44        71.16 o                         
   3   2   7         90.42        130.36        26.78 o                         
   4   2   7      19481.89      17930.35       752.14 o                         
   5   2   7       2983.94       3475.73       102.45 o                         
   6   2   7       7974.53       8106.92       177.40 o                         
   7   2   7        242.03        193.98        23.86 o                         
   8   2   7      16111.94      15853.83       340.17 o                         
   9   2   7       1101.63       1159.67        51.17 o                         
  10   2   7         25.24         22.93        27.64 o                         
  11   2   7        707.78        805.73        54.69 o                         
  12   2   7       4773.64       4375.07       244.22 o                         
  13   2   7        269.11        300.73        45.79 o                         
  14   2   7         67.49         57.65        47.98 o                         
  15   2   7        979.27       1110.68       108.07 o                         
  16   2   7       2336.66       2265.30       108.04 o                         
  17   2   7         11.41         31.26        60.05 o                         
  18   2   7         60.86         30.21        64.00 o                         
  19   2   7        627.96        661.12        75.00 o                         
  20   2   7        576.76        569.48        77.72 o                         
  21   2   7          6.94         86.32        74.65 o                         
  22   2   7          6.88         33.05        84.54 o                         
   1   3   7      44329.33      42212.60      1156.80 o                         
   2   3   7        158.71        251.40        27.88 o                         
   3   3   7       5048.05       5532.15       301.48 o                         
   4   3   7       6837.65       5767.52       306.41 o                         
   5   3   7       3749.47       2781.47        96.78 o                         
   6   3   7       8827.21       8768.74       227.83 o                         
   7   3   7        771.07        869.03        34.90 o                         
   8   3   7       3888.88       4128.89       148.80 o                         
   9   3   7       2455.19       2209.88        64.09 o                         
  10   3   7         73.98        179.57        30.00 o                         
  11   3   7        774.02        668.81        53.61 o                         
  12   3   7         66.11         47.55        39.57 o                         
  13   3   7        694.29        961.40        58.25 o                         
  14   3   7         34.54          7.29        47.16 o                         
  15   3   7       3035.58       2930.01       182.08 o                         
  16   3   7         72.68         79.80        57.89 o                         
  17   3   7       4175.97       4289.45       201.93 o                         
  18   3   7         47.66         21.66        64.37 o                         
  19   3   7         52.53        -19.32        67.72 o                         
  20   3   7         61.36         40.57        85.87 o                         
  21   3   7        102.84        198.63        89.92 o                         
  22   3   7          0.33        105.70        86.89 o                         
   0   4   7      39391.84      41545.83      1517.58 o                         
   1   4   7       1481.05       1506.86       148.28 o                         
   2   4   7       9418.67      10601.55       404.77 o                         
   3   4   7       4229.73       4437.11       363.91 o                         
   4   4   7       9847.67       8229.14      1281.39 o                         
   5   4   7         13.11         87.58        25.77 o                         
   6   4   7      10365.94      10922.66       291.18 o                         
   7   4   7        219.33        141.84        25.23 o                         
   8   4   7      20818.43      21254.88       556.49 o                         
   9   4   7         13.64          6.33        28.48 o                         
  10   4   7       9126.11      10188.49       259.20 o                         
  11   4   7        689.00        677.60        47.50 o                         
  12   4   7        354.34        393.93        46.00 o                         
  13   4   7          9.56        -18.56        43.60 o                         
  14   4   7       1838.60       1945.86       163.44 o                         
  15   4   7        156.02        278.35        54.66 o                         
  16   4   7       4955.58       4813.81       278.30 o                         
  17   4   7       1082.24       1178.41        77.52 o                         
  18   4   7       1228.52       1058.96        93.12 o                         
  19   4   7          5.41        -54.78        82.23 o                         
  20   4   7         63.79         77.53        85.89 o                         
  21   4   7          4.49         63.23        85.07 o                         
  22   4   7        425.12        261.59       158.20 o                         
   1   5   7      30467.84      29944.12       934.70 o                         
   2   5   7       2566.53       3495.04       153.70 o                         
   3   5   7        534.90        454.02        33.22 o                         
   4   5   7       7844.31       7493.19       268.87 o                         
   5   5   7      13943.42      14546.52       502.05 o                         
   6   5   7       2991.94       2580.97        91.53 o                         
   7   5   7       1194.53       1075.47        39.92 o                         
   8   5   7      10348.90      11185.96       301.95 o                         
   9   5   7       1578.63       1482.82        51.13 o                         
  10   5   7        250.27        290.46        38.66 o                         
  11   5   7      12092.64      11561.81       368.43 o                         
  12   5   7          3.23        -28.04        40.99 o                         
  13   5   7       9127.93       8757.31       244.93 o                         
  14   5   7        309.81        207.61        48.34 o                         
  15   5   7       1125.40        841.63        82.32 o                         
  16   5   7        623.21        748.24        80.53 o                         
  17   5   7        632.82        627.63        87.75 o                         
  18   5   7       1018.13       1198.55        96.37 o                         
  19   5   7        452.74        447.67        85.11 o                         
  20   5   7        436.15        453.24        93.09 o                         
  21   5   7        351.48        355.15       120.44 o                         
  22   5   7        152.68        277.31       159.28 o                         
   0   6   7      63734.66      63331.77      2307.61 o                         
   1   6   7         81.79        157.80        37.36 o                         
   2   6   7       9957.59      10317.86       507.92 o                         
   3   6   7        328.59        440.42        48.13 o                         
   4   6   7        286.15        357.88        42.73 o                         
   5   6   7        538.14        602.20        74.93 o                         
   6   6   7       2488.35       2096.32        68.46 o                         
   7   6   7        220.63        195.67        25.36 o                         
   8   6   7      20279.56      19579.94       507.49 o                         
   9   6   7        200.07        280.50        30.71 o                         
  10   6   7       2270.62       2289.14        86.52 o                         
  11   6   7       1197.49       1168.66        61.75 o                         
  12   6   7         96.12         63.75        42.56 o                         
  13   6   7        168.39        172.14        46.70 o                         
  14   6   7       1636.27       1168.66       121.69 o                         
  15   6   7        148.71         53.31        67.63 o                         
  16   6   7       4717.50       4299.95       195.23 o                         
  17   6   7        204.56        138.31        72.77 o                         
  18   6   7       1050.56       1150.90        97.36 o                         
  19   6   7          5.44        -81.80       260.97 o                         
  20   6   7          2.41         79.87       121.20 o                         
  21   6   7          0.88       -101.59       121.02 o                         
   1   7   7       9267.50       9427.85       254.80 o                         
   2   7   7       2159.78       2125.09        73.75 o                         
   3   7   7       4410.85       4308.15       238.34 o                         
   4   7   7       4630.05       4423.75       166.26 o                         
   5   7   7       1279.42       1421.83       112.51 o                         
   6   7   7       4692.87       4276.94       201.29 o                         
   7   7   7        432.56        523.78        49.24 o                         
   8   7   7         30.49         22.54        26.04 o                         
   9   7   7       1480.42       1430.25        58.48 o                         
  10   7   7        791.32        837.64        55.04 o                         
  11   7   7         13.67         81.49        40.42 o                         
  12   7   7        352.10        310.47        61.94 o                         
  13   7   7        796.54        679.13        72.46 o                         
  14   7   7         60.69         15.12        65.02 o                         
  15   7   7        470.15        503.71        73.77 o                         
  16   7   7         42.73         38.89        72.34 o                         
  17   7   7        118.11         84.84       105.70 o                         
  18   7   7         55.40         83.24       113.00 o                         
  19   7   7        433.95        389.36       122.75 o                         
  20   7   7         25.90         40.91       119.73 o                         
  21   7   7        111.74        207.45       124.59 o                         
   0   8   7       5339.12       4313.25       227.71 o                         
   1   8   7        184.73        207.27        39.13 o                         
   2   8   7         33.68        200.61        26.66 o                         
   3   8   7        133.29        138.75        30.01 o                         
   4   8   7        252.87        262.63        31.28 o                         
   5   8   7        726.32        624.41        42.88 o                         
   6   8   7        663.95        697.85        71.03 o                         
   7   8   7        123.76         70.94        22.99 o                         
   8   8   7       4444.16       4370.72       202.56 o                         
   9   8   7        415.40        386.27        66.08 o                         
  10   8   7          4.98         -8.70        54.05 o                         
  11   8   7        589.70        563.71       110.50 o                         
  12   8   7       1253.82       1410.01       102.93 o                         
  13   8   7        163.10        143.79        64.95 o                         
  14   8   7        293.08        190.93        69.14 o                         
  15   8   7          1.32        -65.74        95.36 o                         
  16   8   7       2186.19       2217.18       153.95 o                         
  17   8   7         35.10        -17.15       109.24 o                         
  18   8   7        170.55        272.79       121.06 o                         
  19   8   7        266.05        233.82       124.68 o                         
  20   8   7        102.32        117.00       126.89 o                         
  21   8   7          0.87        118.47       136.15 o                         
   1   9   7       5920.40       5395.96       146.15 o                         
   2   9   7        278.22        257.87        30.58 o                         
   3   9   7        828.18        744.47        61.62 o                         
   4   9   7        842.74       1101.74        60.75 o                         
   5   9   7        686.04        749.35        62.88 o                         
   6   9   7        705.46       1140.71        88.42 o                         
   7   9   7      10850.57      10003.28       734.13 o                         
   8   9   7        126.96        121.77        63.65 o                         
   9   9   7       3433.32       3204.23       298.45 o                         
  10   9   7        694.84        642.82        72.41 o                         
  11   9   7       1049.46        893.13        71.20 o                         
  12   9   7          2.05         28.95        63.30 o                         
  13   9   7         58.16         23.37        81.51 o                         
  14   9   7        572.33        679.01       107.18 o                         
  15   9   7       3046.16       2959.87       194.84 o                         
  16   9   7         62.43        -23.72       102.66 o                         
  17   9   7        560.86        394.04       120.50 o                         
  18   9   7         76.35         98.96       121.08 o                         
  19   9   7        169.06        140.23       136.43 o                         
  20   9   7          2.93        113.40       126.75 o                         
   0  10   7       2678.61       2960.68       150.81 o                         
   1  10   7       4888.95       4781.36       162.44 o                         
   2  10   7         28.50         71.00        35.61 o                         
   3  10   7        135.91        105.04        31.71 o                         
   4  10   7       1006.95       1474.04        90.98 o                         
   5  10   7        559.11        434.58        50.50 o                         
   6  10   7        439.17        460.20        50.08 o                         
   7  10   7         70.08        120.60        48.60 o                         
   8  10   7       6701.02       5750.77       835.81 o                         
   9  10   7        184.32         87.32        57.28 o                         
  10  10   7        137.16         92.85        57.34 o                         
  11  10   7          3.06        -28.77        82.51 o                         
  12  10   7         10.94        127.74        85.17 o                         
  13  10   7        121.04        162.41        94.65 o                         
  14  10   7        244.00        329.58       106.25 o                         
  15  10   7         87.28         57.13       106.47 o                         
  16  10   7        301.09        272.40       114.11 o                         
  17  10   7          0.89         56.86       117.46 o                         
  18  10   7        222.82        151.63       151.94 o                         
  19  10   7         10.82         61.11       125.70 o                         
  20  10   7          0.87        150.51       129.07 o                         
   1  11   7       1947.24       2067.40        63.56 o                         
   2  11   7        573.37        795.51        83.25 o                         
   3  11   7        277.19        179.88        53.08 o                         
   4  11   7       1558.31       1714.24       132.58 o                         
   5  11   7       2755.42       2518.12       128.77 o                         
   6  11   7       2572.92       2325.76       149.16 o                         
   7  11   7       8521.69       8197.27       980.21 o                         
   8  11   7       1345.50       1605.18       317.06 o                         
   9  11   7       4977.84       5526.93       346.64 o                         
  10  11   7        151.72        174.42        82.05 o                         
  11  11   7        881.72        884.73       103.97 o                         
  12  11   7        155.49        138.90        91.90 o                         
  13  11   7       3602.78       3267.62       199.43 o                         
  14  11   7        137.79         85.17       106.15 o                         
  15  11   7       1391.38       1360.34       267.36 o                         
  16  11   7         28.20        -11.27       109.39 o                         
  17  11   7        943.28       1023.71       143.43 o                         
  18  11   7         10.22         26.58       120.81 o                         
  19  11   7         87.00        123.68       126.64 o                         
   0  12   7        573.00       1136.04       144.54 o                         
   1  12   7          0.91         85.66        28.59 o                         
   2  12   7         65.53         23.53        29.34 o                         
   3  12   7        794.14        889.23        55.37 o                         
   4  12   7       1422.49       1539.05       161.62 o                         
   5  12   7          4.25         74.10        48.40 o                         
   6  12   7        237.69        215.45        58.06 o                         
   7  12   7        202.60        339.32       112.50 o                         
   8  12   7       2214.61       2264.41       251.28 o                         
   9  12   7         38.48        -31.54        79.14 o                         
  10  12   7        484.17        481.12       170.74 o                         
  11  12   7        202.91        156.01        92.41 o                         
  12  12   7        441.53        440.42       136.97 o                         
  13  12   7          3.57         85.33        96.89 o                         
  14  12   7          2.15        -38.58       107.43 o                         
  15  12   7        139.60        134.23       113.59 o                         
  16  12   7        201.61        275.21       118.32 o                         
  17  12   7         86.42        142.42       126.77 o                         
  18  12   7          4.26         36.97       125.00 o                         
   1  13   7       5213.37       3367.34      1040.92 o                         
   2  13   7         35.66         20.51        34.57 o                         
   3  13   7        284.67        363.14        38.50 o                         
   4  13   7         77.00         49.17        34.73 o                         
   5  13   7        383.81        371.83        76.60 o                         
   6  13   7          9.05          4.47        76.50 o                         
   7  13   7       3576.60       3205.50       366.56 o                         
   8  13   7        162.80        255.08        85.03 o                         
   9  13   7        992.06       1251.53       182.54 o                         
  10  13   7          1.88        -31.80        90.31 o                         
  11  13   7        244.65        259.72        99.51 o                         
  12  13   7        291.57        179.87       102.81 o                         
  13  13   7        157.32        114.35       108.70 o                         
  14  13   7          6.77        160.08       108.91 o                         
  15  13   7        920.02        983.73       136.66 o                         
  16  13   7          0.59         92.13       119.50 o                         
  17  13   7        851.05       1026.46       145.30 o                         
  18  13   7        123.50         -3.72       174.87 o                         
   1  14   7        416.21        408.63        45.17 o                         
   2  14   7       1780.88       1856.32        82.42 o                         
   3  14   7          0.51         52.27        61.50 o                         
   4  14   7        936.69        909.44       114.67 o                         
   5  14   7        244.15        195.54       126.59 o                         
   6  14   7       2310.16       2523.32       334.19 o                         
   7  14   7        435.13        373.03       169.90 o                         
   8  14   7        567.87        626.40       153.84 o                         
   9  14   7          7.30         85.42        92.66 o                         
  10  14   7       1577.66       1105.58       113.12 o                         
  11  14   7        256.67        243.82       103.32 o                         
  12  14   7        477.79        410.42       142.09 o                         
  13  14   7        135.81        257.61       114.17 o                         
  14  14   7        252.29        391.38       150.22 o                         
  15  14   7          0.17          1.05       117.58 o                         
  16  14   7        434.79        392.21       174.62 o                         
  17  14   7         65.01        160.69       129.93 o                         
   1  15   7       1292.79       1119.87       150.08 o                         
   2  15   7         61.14        -42.42        88.70 o                         
   3  15   7        229.81        197.02        92.71 o                         
   4  15   7         95.85         38.68        92.81 o                         
   5  15   7         18.04        108.34       100.60 o                         
   6  15   7        290.08        308.72        84.38 o                         
   7  15   7         92.80        126.53        89.10 o                         
   8  15   7        220.85        314.05        94.62 o                         
   9  15   7         98.39        204.34       104.09 o                         
  10  15   7          0.91         95.29       100.73 o                         
  11  15   7        472.82        505.73       165.09 o                         
  12  15   7          0.06         93.82       110.43 o                         
  13  15   7         31.03         90.73       116.38 o                         
  14  15   7         10.13        148.01       121.50 o                         
  15  15   7          9.97        283.24       128.18 o                         
  16  15   7          0.11        192.27       133.12 o                         
   2  16   7        967.55        771.39       116.65 o                         
   3  16   7        240.66        222.43        94.25 o                         
   4  16   7          8.54        105.70        98.16 o                         
   5  16   7          1.18         71.79       105.80 o                         
   6  16   7         64.36         98.30       109.64 o                         
   7  16   7         70.37         94.54       113.45 o                         
   8  16   7        622.18        689.58       293.09 o                         
   9  16   7          5.91         37.32        99.94 o                         
  10  16   7        293.55        352.60       108.76 o                         
  11  16   7         63.04        289.39       111.48 o                         
  12  16   7          3.60         18.84       115.31 o                         
  13  16   7         14.77        108.09       122.88 o                         
  14  16   7         20.98        176.64       126.51 o                         
   5  17   7          2.63         48.02       103.42 o                         
   6  17   7         21.36        136.93       114.72 o                         
   7  17   7         17.73        -55.61       122.36 o                         
   8  17   7         22.96        107.76       126.34 o                         
   9  17   7         77.06        283.13       137.84 o                         
  10  17   7         88.56        129.22       155.12 o                         
  11  17   7          0.03         72.92       138.88 o                         
  12  17   7          0.77        138.14       119.65 o                         
  13  17   7          0.14         59.71       124.93 o                         
   7  18   7          3.48         43.89       131.67 o                         
   8  18   7        231.74        264.79       136.07 o                         
   9  18   7          6.34        129.57       144.37 o                         
  10  18   7        114.81        -52.25       138.09 o                         
  11  18   7         19.75         33.93       150.78 o                         
   0   0   8      20668.80      24651.67      1283.12 o                         
   1   0   8       5895.64       6286.00       298.69 o                         
   2   0   8     113679.80     111870.53      5577.56 o                         
   3   0   8       2479.71       3360.76       143.59 o                         
   4   0   8      50632.92      51374.30      2867.76 o                         
   5   0   8       3764.35       4589.27       493.13 o                         
   6   0   8      15546.61      16644.33       926.90 o                         
   7   0   8       1730.30       1870.18       139.77 o                         
   8   0   8        126.62        309.19        38.10 o                         
   9   0   8        420.84        508.83        46.18 o                         
  10   0   8         40.32        -35.40        40.98 o                         
  11   0   8       5020.76       5374.29       320.96 o                         
  12   0   8      10884.68      11175.57      1056.40 o                         
  13   0   8       3075.77       2734.31       201.44 o                         
  14   0   8       3857.29       3927.58       382.00 o                         
  15   0   8         40.05         73.27        73.91 o                         
  16   0   8         46.92        -36.08        77.72 o                         
  17   0   8       2135.65       1993.73       139.33 o                         
  18   0   8       1338.86       1350.45       115.92 o                         
  19   0   8        232.00        244.26        96.59 o                         
  20   0   8       8205.49       8137.04       857.05 o                         
  21   0   8        164.51        179.45       100.01 o                         
  22   0   8       1190.29       1079.83       203.16 o                         
   1   1   8      18858.09      18264.03       478.07 o                         
   2   1   8       3310.26       3718.51       275.85 o                         
   3   1   8        100.14         77.07        27.41 o                         
   4   1   8        778.04       1165.33        53.83 o                         
   5   1   8      14314.93      13515.89       490.37 o                         
   6   1   8      10007.59      10868.02       279.16 o                         
   7   1   8       2335.43       1977.70        58.63 o                         
   8   1   8       1601.82       1397.31        70.55 o                         
   9   1   8       6384.31       7122.98       161.61 o                         
  10   1   8         17.54        -29.65        29.65 o                         
  11   1   8        313.85        177.83        36.39 o                         
  12   1   8       2119.91       1860.22        82.26 o                         
  13   1   8       2263.17       2323.18       130.00 o                         
  14   1   8         56.75         36.13        48.72 o                         
  15   1   8       1614.02       1613.69       139.81 o                         
  16   1   8        134.18         75.29        59.08 o                         
  17   1   8        204.42        210.52        64.10 o                         
  18   1   8         31.25        -47.58        65.56 o                         
  19   1   8         67.55         66.54        68.29 o                         
  20   1   8         41.22        133.24        70.29 o                         
  21   1   8         12.32         29.22        72.09 o                         
  22   1   8         13.60         78.25        72.81 o                         
   0   2   8       8460.53       6920.76       268.58 o                         
   1   2   8        841.98        828.74        55.87 o                         
   2   2   8      11376.22      10786.46       287.17 o                         
   3   2   8        198.22        199.52        29.47 o                         
   4   2   8       4740.29       4322.97       232.25 o                         
   5   2   8       7749.87       8175.54       331.53 o                         
   6   2   8        796.49        799.84        37.57 o                         
   7   2   8       3006.13       3447.72        85.34 o                         
   8   2   8      11213.12      11728.21       321.78 o                         
   9   2   8        778.84        769.08        47.04 o                         
  10   2   8       9229.06       9698.62       242.61 o                         
  11   2   8          6.04        -24.13        31.98 o                         
  12   2   8       4695.73       4115.54       155.73 o                         
  13   2   8         16.85          5.91        45.62 o                         
  14   2   8       1873.46       1907.28        87.36 o                         
  15   2   8         13.35         -8.06        52.16 o                         
  16   2   8        655.74        728.33        72.99 o                         
  17   2   8         53.97         66.55        60.79 o                         
  18   2   8          3.57        -51.56        64.58 o                         
  19   2   8          0.71         67.01        67.84 o                         
  20   2   8         12.88         44.80        71.23 o                         
  21   2   8         67.51         73.46        88.32 o                         
  22   2   8          2.81         69.96        87.70 o                         
   1   3   8        605.17        852.19        61.48 o                         
   2   3   8         77.85         70.46        29.14 o                         
   3   3   8      17323.83      17695.55       471.21 o                         
   4   3   8        433.46        301.61        57.36 o                         
   5   3   8      32962.48      35212.14      1136.26 o                         
   6   3   8        511.92        468.83        32.98 o                         
   7   3   8       1053.05       1160.86        46.12 o                         
   8   3   8        171.25        174.17        40.00 o                         
   9   3   8         24.28        151.97        28.39 o                         
  10   3   8         10.73        -19.08        29.06 o                         
  11   3   8      11496.37      11129.54       270.85 o                         
  12   3   8        821.17        757.48        91.66 o                         
  13   3   8       7530.39       6783.42       320.26 o                         
  14   3   8        358.19        378.71        54.46 o                         
  15   3   8         67.75         46.05        51.90 o                         
  16   3   8        123.47         57.42        57.80 o                         
  17   3   8        223.36        238.44        63.61 o                         
  18   3   8        461.72        387.45        68.79 o                         
  19   3   8       3251.24       3190.00       156.58 o                         
  20   3   8        151.47        132.85        86.47 o                         
  21   3   8       1276.23       1150.88       106.59 o                         
  22   3   8         80.54        106.39        84.17 o                         
   0   4   8      35613.84      32685.53      1199.10 o                         
   1   4   8        139.18        152.52        35.32 o                         
   2   4   8        657.37        702.61       100.46 o                         
   3   4   8         33.04         73.77        29.44 o                         
   4   4   8       3262.46       2608.17       143.60 o                         
   5   4   8        111.78         74.00        25.68 o                         
   6   4   8        908.85        765.73        44.89 o                         
   7   4   8         36.08        -23.97        23.97 o                         
   8   4   8        248.99        258.74        34.53 o                         
   9   4   8       3798.62       4404.52       227.03 o                         
  10   4   8       4564.99       4175.48       182.21 o                         
  11   4   8        359.05        301.47        40.78 o                         
  12   4   8      17510.90      17905.20       783.53 o                         
  13   4   8          9.53        -32.04        43.81 o                         
  14   4   8       3491.57       3447.19       122.49 o                         
  15   4   8          9.84         22.50        53.85 o                         
  16   4   8        117.59        158.54        60.40 o                         
  17   4   8         49.40         14.95        62.39 o                         
  18   4   8         47.35         23.44        78.25 o                         
  19   4   8        181.52        141.48        82.48 o                         
  20   4   8       1291.72       1128.18       116.63 o                         
  21   4   8        162.05        197.83        85.87 o                         
  22   4   8          4.86          5.49       143.76 o                         
   1   5   8       5450.89       5356.10       152.71 o                         
   2   5   8        322.94        306.38        33.83 o                         
   3   5   8         43.14        133.43        51.04 o                         
   4   5   8        317.75        423.36        60.35 o                         
   5   5   8       3122.22       3071.84       122.98 o                         
   6   5   8          9.70         27.92        28.48 o                         
   7   5   8       1246.07       1199.16        75.32 o                         
   8   5   8       1943.03       2031.11        66.95 o                         
   9   5   8        458.79        389.16        39.70 o                         
  10   5   8       3010.97       3100.79        86.91 o                         
  11   5   8         20.13        -27.64        38.93 o                         
  12   5   8          3.82         -6.75        43.46 o                         
  13   5   8        430.34        518.50        54.04 o                         
  14   5   8        889.45        852.10        60.55 o                         
  15   5   8       1702.24       1540.12        80.62 o                         
  16   5   8        309.52        341.68        74.76 o                         
  17   5   8        343.11        326.01        78.98 o                         
  18   5   8         73.71        124.90        86.83 o                         
  19   5   8         36.73        -22.45        81.29 o                         
  20   5   8         49.13         56.87        85.79 o                         
  21   5   8         17.40        242.26       122.22 o                         
   0   6   8      14707.72      13129.65       631.62 o                         
   1   6   8         47.52        -10.75        31.21 o                         
   2   6   8      12737.19      12216.11      1120.97 o                         
   3   6   8       2152.85       2049.44       182.72 o                         
   4   6   8       2600.83       2627.10       101.62 o                         
   5   6   8        135.60         82.49        29.96 o                         
   6   6   8          8.92         35.42        43.71 o                         
   7   6   8        660.14        788.32        49.87 o                         
   8   6   8         88.12         50.46        28.74 o                         
   9   6   8        159.80        176.57        38.51 o                         
  10   6   8         31.77        -31.36        31.36 o                         
  11   6   8         14.28         32.51        41.68 o                         
  12   6   8       4619.52       4453.12       142.03 o                         
  13   6   8         10.06          4.51        46.33 o                         
  14   6   8       1924.02       2186.22       119.27 o                         
  15   6   8          0.12         17.12        64.64 o                         
  16   6   8        106.31        115.90        72.81 o                         
  17   6   8       1016.48        861.17        89.42 o                         
  18   6   8         29.05         13.62        79.12 o                         
  19   6   8         44.04        -40.15       116.85 o                         
  20   6   8          2.31          7.18       115.57 o                         
  21   6   8         89.99        126.32       164.82 o                         
   1   7   8       1527.40       1709.59       172.42 o                         
   2   7   8         56.40        209.27        51.73 o                         
   3   7   8      22477.60      22772.92      1151.09 o                         
   4   7   8          5.93         62.08        29.36 o                         
   5   7   8      31550.50      30012.53      1262.52 o                         
   6   7   8        452.58        375.20        37.20 o                         
   7   7   8       2453.59       2516.91       136.22 o                         
   8   7   8       1117.30       1190.67        46.48 o                         
   9   7   8        351.62        429.82        34.65 o                         
  10   7   8       3993.17       3860.31       114.26 o                         
  11   7   8      11800.13      12366.37       533.38 o                         
  12   7   8          4.15         -0.93        61.14 o                         
  13   7   8       3584.08       3878.44       232.47 o                         
  14   7   8        409.01        482.17        73.86 o                         
  15   7   8         56.66         14.39        70.95 o                         
  16   7   8        836.07        799.72        87.12 o                         
  17   7   8          7.67         -1.98       105.02 o                         
  18   7   8         13.90         13.53       116.51 o                         
  19   7   8       2158.40       1836.47       166.09 o                         
  20   7   8        370.15        312.18       119.62 o                         
  21   7   8       1549.06       1228.01       198.12 o                         
   0   8   8        543.35        489.72       100.45 o                         
   1   8   8        629.71        631.53        58.08 o                         
   2   8   8       1206.24       1010.10        70.85 o                         
   3   8   8        108.07        137.45        30.66 o                         
   4   8   8       2671.00       2391.95       145.56 o                         
   5   8   8        345.96        481.52        45.35 o                         
   6   8   8        492.51        387.53        39.00 o                         
   7   8   8        109.85        204.63        34.32 o                         
   8   8   8       7583.37       7084.64       269.07 o                         
   9   8   8        396.53        434.33        69.93 o                         
  10   8   8       3360.88       3254.25       250.43 o                         
  11   8   8        551.22        556.17       100.44 o                         
  12   8   8       1687.04       1616.91       183.56 o                         
  13   8   8        534.45        446.61        71.46 o                         
  14   8   8        269.91        147.19        69.12 o                         
  15   8   8         84.58        136.69        87.50 o                         
  16   8   8       1016.36        867.14       114.99 o                         
  17   8   8        222.62        140.05       114.13 o                         
  18   8   8        446.74        608.05       129.35 o                         
  19   8   8         18.10         56.51       122.89 o                         
  20   8   8        146.71        103.21       121.10 o                         
   1   9   8       5342.35       4709.02       122.44 o                         
   2   9   8          4.36         26.34        30.01 o                         
   3   9   8        116.54         49.73        32.34 o                         
   4   9   8        245.95        155.86        34.39 o                         
   5   9   8        144.86         69.58        35.03 o                         
   6   9   8          8.07        -24.80        34.79 o                         
   7   9   8         38.27         67.47        46.99 o                         
   8   9   8         12.70         22.11        49.02 o                         
   9   9   8         73.64         68.62        50.19 o                         
  10   9   8        596.48        722.65        69.72 o                         
  11   9   8         54.47        -59.07        61.34 o                         
  12   9   8        599.01        469.84        71.95 o                         
  13   9   8        422.26        306.99        84.86 o                         
  14   9   8          2.51         -5.53        93.44 o                         
  15   9   8        439.78        414.30       108.63 o                         
  16   9   8        192.56        192.66       110.07 o                         
  17   9   8        354.60        336.47       122.60 o                         
  18   9   8          1.04        120.13       117.17 o                         
  19   9   8        186.65        152.01       128.12 o                         
  20   9   8         31.95        103.99       128.23 o                         
   0  10   8       4480.42       4690.98       251.32 o                         
   1  10   8         15.58         50.57        32.07 o                         
   2  10   8       9794.53      10504.65       398.56 o                         
   3  10   8       1412.69       1806.95       109.75 o                         
   4  10   8      19154.75      19444.23      1021.22 o                         
   5  10   8         72.27        121.78        47.46 o                         
   6  10   8       8214.02       8352.66       686.81 o                         
   7  10   8        106.08         88.80        50.21 o                         
   8  10   8         60.26        126.53        52.06 o                         
   9  10   8         10.38         -9.75        57.94 o                         
  10  10   8         26.18         17.46        61.53 o                         
  11  10   8       1077.05       1100.18       161.81 o                         
  12  10   8       3589.08       3572.25       262.93 o                         
  13  10   8        480.35        422.03       103.81 o                         
  14  10   8       2358.62       2177.24       146.10 o                         
  15  10   8        154.02        120.86       107.31 o                         
  16  10   8          2.07         77.23       106.03 o                         
  17  10   8        378.56        430.17       118.31 o                         
  18  10   8        579.25        402.75       124.29 o                         
  19  10   8         51.21         68.86       124.81 o                         
   1  11   8        761.93       1084.01        78.45 o                         
   2  11   8        272.17        222.49        40.30 o                         
   3  11   8       1747.71       1456.05       155.65 o                         
   4  11   8        881.10        876.40        97.74 o                         
   5  11   8        591.29        589.38        65.40 o                         
   6  11   8        177.07        368.69        61.79 o                         
   7  11   8        346.29        429.70        57.71 o                         
   8  11   8        122.50        119.78        60.93 o                         
   9  11   8       1149.63       1241.03       122.70 o                         
  10  11   8         89.11        174.15       103.91 o                         
  11  11   8       2844.20       2673.59       212.95 o                         
  12  11   8          1.12        -38.56        92.75 o                         
  13  11   8        624.35        660.01       148.14 o                         
  14  11   8          0.45         61.72       111.10 o                         
  15  11   8         65.54        116.49       106.49 o                         
  16  11   8         43.63         28.86       111.23 o                         
  17  11   8         11.23        -74.39       119.32 o                         
  18  11   8         95.63        136.41       128.34 o                         
  19  11   8        581.90        561.83       137.52 o                         
   0  12   8       1534.03       1306.25       116.28 o                         
   1  12   8        294.56        370.97        37.05 o                         
   2  12   8        429.54        640.13        53.83 o                         
   3  12   8        892.17       2225.10      1273.93 o                         
   4  12   8        226.09        151.63        56.23 o                         
   5  12   8         57.69         94.42        51.92 o                         
   6  12   8          0.32         87.66        54.16 o                         
   7  12   8         81.92         78.53        76.12 o                         
   8  12   8          2.54          7.18        80.71 o                         
   9  12   8         67.37        116.78        84.29 o                         
  10  12   8        300.67        265.90        91.78 o                         
  11  12   8         17.70        133.32        94.20 o                         
  12  12   8        312.09        299.70       102.21 o                         
  13  12   8         42.81         92.63       104.28 o                         
  14  12   8        332.36        434.55       114.54 o                         
  15  12   8        334.52        272.46       108.43 o                         
  16  12   8          8.56          6.62       117.80 o                         
  17  12   8         27.19        112.44       125.36 o                         
  18  12   8         63.90        108.94       126.81 o                         
   1  13   8        179.31        514.36        46.21 o                         
   2  13   8         84.55         73.18        61.65 o                         
   3  13   8        935.35        780.73        48.84 o                         
   4  13   8        127.00        137.57        53.96 o                         
   5  13   8        960.91       1034.84       146.55 o                         
   6  13   8        234.22        328.82        83.60 o                         
   7  13   8          9.90         75.69        84.51 o                         
   8  13   8          2.83          5.40        85.21 o                         
   9  13   8          6.16         71.86        88.68 o                         
  10  13   8         19.66         35.03        94.92 o                         
  11  13   8        405.59        463.45       104.74 o                         
  12  13   8        156.85        109.86       102.34 o                         
  13  13   8        357.09        417.20       110.06 o                         
  14  13   8          0.40         98.88       112.76 o                         
  15  13   8        365.10        349.21       123.13 o                         
  16  13   8        126.71         76.25       118.32 o                         
  17  13   8        106.30        257.39       129.54 o                         
   0  14   8       1159.79        758.39        74.76 o                         
   1  14   8         44.23         50.38        53.46 o                         
   2  14   8        395.72        331.43        45.02 o                         
   3  14   8         67.39         56.19        69.73 o                         
   4  14   8        373.19        436.94       100.36 o                         
   5  14   8         36.02         41.43        81.23 o                         
   6  14   8       1214.04       1488.24       243.52 o                         
   7  14   8          3.49        -19.92       103.88 o                         
   8  14   8        237.49        328.22        90.98 o                         
   9  14   8        124.06        165.33        93.52 o                         
  10  14   8        656.23        752.74       106.92 o                         
  11  14   8          0.95         70.16       100.25 o                         
  12  14   8       2604.85       2959.97       372.77 o                         
  13  14   8          5.71         53.91       107.38 o                         
  14  14   8       1178.07       1325.65       265.53 o                         
  15  14   8          1.77        -15.01       120.23 o                         
  16  14   8         11.38         76.03       125.72 o                         
   1  15   8       1001.09        668.10        79.56 o                         
   2  15   8          0.59        -19.23        70.38 o                         
   3  15   8         30.12        118.88        76.15 o                         
   4  15   8         11.83         30.78        96.19 o                         
   5  15   8        302.18        223.06       103.83 o                         
   6  15   8          3.45         43.88       124.86 o                         
   7  15   8        418.61        303.52        97.81 o                         
   8  15   8          4.55          5.82       116.75 o                         
   9  15   8        289.62        234.52        99.96 o                         
  10  15   8         54.62         49.35        99.67 o                         
  11  15   8         58.30        125.25       113.86 o                         
  12  15   8          1.49         77.01       109.81 o                         
  13  15   8        122.47        250.94       114.78 o                         
  14  15   8         20.58        191.61       123.95 o                         
  15  15   8        517.08        715.20       136.38 o                         
   2  16   8         14.18         74.99        93.74 o                         
   3  16   8         13.94         15.01        93.84 o                         
   4  16   8         33.68        -37.56       101.39 o                         
   5  16   8          7.58         11.27        97.66 o                         
   6  16   8         22.50         48.81       108.89 o                         
   7  16   8         28.11         86.31       112.58 o                         
   8  16   8         90.28         83.93        93.52 o                         
   9  16   8         10.82         99.58        99.00 o                         
  10  16   8          1.94         28.81       102.53 o                         
  11  16   8         11.17        141.70       109.61 o                         
  12  16   8         10.45        186.81       115.83 o                         
  13  16   8          0.80         89.19       116.64 o                         
  14  16   8          1.84         48.93       124.58 o                         
   4  17   8          1.96         69.67       113.67 o                         
   5  17   8       2175.95       2026.31       201.94 o                         
   6  17   8         12.55         80.87       117.62 o                         
   7  17   8        552.91        448.98       128.80 o                         
   8  17   8        132.72        180.58       128.98 o                         
   9  17   8        380.99        302.72       140.29 o                         
  10  17   8        121.98        162.81       144.30 o                         
  11  17   8        674.74        603.31       123.00 o                         
  12  17   8         82.33         72.59       119.86 o                         
   7  18   8          0.87         21.79       123.44 o                         
   8  18   8         68.74         94.84       127.66 o                         
   9  18   8         11.75         69.69       135.73 o                         
  10  18   8         70.71        129.29       151.46 o                         
  11  18   8         40.18        223.57       160.23 o                         
   1   1   9       1319.42       1422.51        61.66 o                         
   2   1   9      12010.56      11810.86       315.07 o                         
   3   1   9       9598.29      10055.35       391.71 o                         
   4   1   9       6957.19       8807.95       239.41 o                         
   5   1   9       1963.02       2049.26       106.23 o                         
   6   1   9       1146.69       1295.14        59.31 o                         
   7   1   9      13725.50      12913.26       279.70 o                         
   8   1   9       2837.67       2821.26        82.99 o                         
   9   1   9      22426.67      23292.59       496.92 o                         
  10   1   9       2602.81       2495.03        82.01 o                         
  11   1   9       6685.58       7163.92       166.28 o                         
  12   1   9       1766.48       1794.44        66.82 o                         
  13   1   9       3219.05       3072.11       180.50 o                         
  14   1   9       2576.34       2255.85       132.98 o                         
  15   1   9       7338.66       7329.22       337.03 o                         
  16   1   9        756.10        762.22        66.93 o                         
  17   1   9       4575.73       4338.14       252.50 o                         
  18   1   9         29.73         70.39        66.25 o                         
  19   1   9         66.96         52.12        69.52 o                         
  20   1   9        163.03        157.08        72.89 o                         
  21   1   9        289.01        386.73        76.28 o                         
  22   1   9         30.35         33.69        83.54 o                         
   0   2   9      13872.43      12886.64       485.80 o                         
   1   2   9       5292.08       5682.81       161.38 o                         
   2   2   9       1452.92       1650.00        66.02 o                         
   3   2   9      14411.10      15140.04       400.22 o                         
   4   2   9       6084.93       5972.12       180.81 o                         
   5   2   9         94.80         30.90        33.78 o                         
   6   2   9       1282.26       1212.57        69.39 o                         
   7   2   9        199.23        189.09        30.57 o                         
   8   2   9      11203.54      11233.67       246.27 o                         
   9   2   9       1102.03       1004.44        44.56 o                         
  10   2   9        464.39        661.73        38.85 o                         
  11   2   9         21.11         15.99        33.62 o                         
  12   2   9        119.16         85.45        38.63 o                         
  13   2   9        358.40        349.12        51.51 o                         
  14   2   9        129.58        179.53        53.47 o                         
  15   2   9        338.40        425.33        59.09 o                         
  16   2   9       1092.07       1220.89       129.86 o                         
  17   2   9        972.19        801.29        72.15 o                         
  18   2   9        184.67        294.05        69.01 o                         
  19   2   9         13.91        105.57        68.64 o                         
  20   2   9        507.12        584.31        77.53 o                         
  21   2   9        228.38        142.65        86.40 o                         
  22   2   9        191.92        244.38        87.74 o                         
   1   3   9      65746.65      65434.71      1686.66 o                         
   2   3   9       3425.49       3648.43       136.07 o                         
   3   3   9      36811.73      38144.98      2001.64 o                         
   4   3   9      14517.35      13497.48       799.49 o                         
   5   3   9       7686.66       8347.40       379.56 o                         
   6   3   9       9999.65      10624.91       298.49 o                         
   7   3   9       6496.38       6499.83       164.57 o                         
   8   3   9        515.34        487.89        32.83 o                         
   9   3   9        136.68        157.17        31.16 o                         
  10   3   9       1825.41       2017.09        90.66 o                         
  11   3   9        345.01        405.88        45.42 o                         
  12   3   9        555.80        538.63        46.84 o                         
  13   3   9       2722.82       3011.90       233.87 o                         
  14   3   9        656.57        784.98        65.20 o                         
  15   3   9        385.22        429.95        63.72 o                         
  16   3   9        566.35        472.97        75.31 o                         
  17   3   9       1071.89       1218.69        99.21 o                         
  18   3   9        459.41        324.46        67.07 o                         
  19   3   9        331.29        458.37        88.04 o                         
  20   3   9          0.71         71.66        84.44 o                         
  21   3   9        121.04        145.46        86.19 o                         
   0   4   9       5515.60       5327.89       333.67 o                         
   1   4   9       5643.10       5574.69       159.72 o                         
   2   4   9       6739.48       6714.71       315.73 o                         
   3   4   9         83.78         95.41        34.75 o                         
   4   4   9       1750.07       1751.61       123.88 o                         
   5   4   9         67.26        111.96        27.77 o                         
   6   4   9       6666.28       6093.01       204.20 o                         
   7   4   9        194.52        145.48        34.59 o                         
   8   4   9       6729.62       6722.13       194.22 o                         
   9   4   9         86.15        164.77        31.91 o                         
  10   4   9       6134.38       6945.63       165.05 o                         
  11   4   9        905.31        980.53        58.11 o                         
  12   4   9         12.84        -44.36        45.44 o                         
  13   4   9        970.93       1123.47        99.39 o                         
  14   4   9        482.93        518.76        58.06 o                         
  15   4   9         94.19        182.30        57.47 o                         
  16   4   9       3587.07       3605.74       235.13 o                         
  17   4   9        371.74        246.47        70.59 o                         
  18   4   9        989.90        707.69        88.31 o                         
  19   4   9         66.98          8.64        83.02 o                         
  20   4   9         88.90         19.31       100.71 o                         
  21   4   9          7.81         42.55        85.79 o                         
   1   5   9      30011.06      28400.35      1038.77 o                         
   2   5   9        684.62        979.52        58.85 o                         
   3   5   9         32.26        207.53        36.69 o                         
   4   5   9       6084.88       5492.95       346.54 o                         
   5   5   9         34.35         62.32        31.86 o                         
   6   5   9      14973.99      15437.29       652.15 o                         
   7   5   9        378.59        276.86        40.55 o                         
   8   5   9        101.69         73.40        31.34 o                         
   9   5   9        294.93        337.43        33.85 o                         
  10   5   9       1615.16       1742.50        65.24 o                         
  11   5   9      11214.25      11052.04       278.26 o                         
  12   5   9        830.98        863.65        63.84 o                         
  13   5   9       3731.43       4581.20       290.83 o                         
  14   5   9          2.43         -0.14        51.71 o                         
  15   5   9         31.57         18.23        72.58 o                         
  16   5   9        646.13        502.05        98.75 o                         
  17   5   9        537.68        493.87        84.36 o                         
  18   5   9        300.69        321.71        83.45 o                         
  19   5   9        233.67        121.70        83.29 o                         
  20   5   9         76.99         41.47        85.26 o                         
  21   5   9        319.22        267.01       119.70 o                         
   0   6   9      15502.70      16404.09       614.25 o                         
   1   6   9       1250.73       1480.56        66.77 o                         
   2   6   9       4894.61       4657.82       197.77 o                         
   3   6   9         12.18       1874.52      1164.52 o                         
   4   6   9        721.71       1120.48        49.30 o                         
   5   6   9       3664.04       3803.25       182.72 o                         
   6   6   9       4547.88       4369.15       165.21 o                         
   7   6   9        281.72        396.01        43.06 o                         
   8   6   9       5962.03       5618.17       167.00 o                         
   9   6   9        310.36        235.59        33.41 o                         
  10   6   9         13.08          9.42        33.40 o                         
  11   6   9        192.97        248.86        46.15 o                         
  12   6   9       1166.76       1200.00        88.52 o                         
  13   6   9         42.51         -7.97        50.06 o                         
  14   6   9        343.93        181.48        67.85 o                         
  15   6   9         57.67        112.50        73.94 o                         
  16   6   9       2260.00       1963.78       211.33 o                         
  17   6   9        940.92        938.91        92.28 o                         
  18   6   9       1381.14       1298.54       109.02 o                         
  19   6   9        111.01        237.71       118.19 o                         
  20   6   9         40.68         91.53       119.69 o                         
  21   6   9         95.54        201.99       118.88 o                         
   1   7   9      13472.76      15283.97       626.81 o                         
   2   7   9        864.35        710.71       153.98 o                         
   3   7   9      11188.50      11446.69       920.81 o                         
   4   7   9       1998.57       1855.81       122.94 o                         
   5   7   9       6654.35       7291.56       418.58 o                         
   6   7   9       2453.55       2309.17       143.88 o                         
   7   7   9        864.47       1226.49        75.80 o                         
   8   7   9        124.81        136.92        31.59 o                         
   9   7   9        203.30        126.85        33.48 o                         
  10   7   9         20.68         12.36        34.61 o                         
  11   7   9        784.73        979.71       165.40 o                         
  12   7   9        276.93        143.19        66.34 o                         
  13   7   9        246.16        256.74        68.87 o                         
  14   7   9        612.23        315.22        72.68 o                         
  15   7   9        197.15         83.31        73.85 o                         
  16   7   9         70.26        -27.84        75.51 o                         
  17   7   9          0.16         -2.55        80.25 o                         
  18   7   9        235.58        332.31       121.98 o                         
  19   7   9        134.38        112.58       116.54 o                         
  20   7   9         10.56       -141.92       141.92 o                         
   0   8   9       6803.20       7012.95       941.20 o                         
   1   8   9       1635.23       2029.81       170.32 o                         
   2   8   9       6645.43       6146.85       320.85 o                         
   3   8   9          2.33        106.55        34.66 o                         
   4   8   9       1141.10       1208.74        64.21 o                         
   5   8   9        799.01        881.46        93.49 o                         
   6   8   9       2178.17       2066.10        77.83 o                         
   7   8   9       1492.80       1634.47        94.68 o                         
   8   8   9       1702.52       1886.29        87.11 o                         
   9   8   9        539.25        541.54        57.94 o                         
  10   8   9       1278.16       1159.50       126.85 o                         
  11   8   9        482.67        522.40        71.13 o                         
  12   8   9        291.88        323.75        71.07 o                         
  13   8   9         18.26         43.94        69.74 o                         
  14   8   9          1.79          2.46        71.90 o                         
  15   8   9         24.11         27.38        74.70 o                         
  16   8   9       1360.95       1381.17       207.94 o                         
  17   8   9        446.35        460.59       114.46 o                         
  18   8   9        484.93        620.21       127.45 o                         
  19   8   9         24.61         69.37       118.68 o                         
  20   8   9         36.58         34.02       149.22 o                         
   1   9   9          4.56        117.97        44.10 o                         
   2   9   9       1416.88       1371.03        73.01 o                         
   3   9   9       2577.96       2828.80       124.56 o                         
   4   9   9       1430.50       1389.12       102.22 o                         
   5   9   9         31.42         60.83        37.45 o                         
   6   9   9        258.25        341.68        42.13 o                         
   7   9   9       1439.06       1128.85        67.53 o                         
   8   9   9       1846.67       1389.93       129.81 o                         
   9   9   9       3002.47       3007.78       257.57 o                         
  10   9   9        120.65         64.07        63.81 o                         
  11   9   9          3.01        -64.47        64.47 o                         
  12   9   9         21.48         69.35        68.88 o                         
  13   9   9       1286.15       1181.19       131.32 o                         
  14   9   9       1088.55       1119.51       119.71 o                         
  15   9   9       1394.79       1405.65       128.92 o                         
  16   9   9          1.45        132.36       128.32 o                         
  17   9   9        986.10        957.18       194.60 o                         
  18   9   9         11.03         43.17       119.26 o                         
  19   9   9         58.54        100.66       120.71 o                         
   0  10   9       2406.90       2606.45       210.76 o                         
   1  10   9       1046.72       1111.48        60.11 o                         
   2  10   9       3564.66       3716.19       221.49 o                         
   3  10   9          1.80         84.62        38.41 o                         
   4  10   9         18.81        106.77        44.91 o                         
   5  10   9          1.35        -26.50        48.21 o                         
   6  10   9        854.73       1038.32       131.73 o                         
   7  10   9        141.83        147.39        53.69 o                         
   8  10   9       2715.56       2356.07       240.97 o                         
   9  10   9        168.22        162.48        59.97 o                         
  10  10   9       1932.25       1734.78       215.64 o                         
  11  10   9        143.96         55.36        66.30 o                         
  12  10   9        360.47        505.05        97.86 o                         
  13  10   9         94.30        135.23        95.45 o                         
  14  10   9        415.80        476.91       144.25 o                         
  15  10   9         57.94         90.05       102.83 o                         
  16  10   9        295.02        123.34       106.10 o                         
  17  10   9         18.82         64.07       111.55 o                         
  18  10   9        299.35        211.11       122.97 o                         
  19  10   9          3.80         -8.78       122.03 o                         
   1  11   9        967.09       1165.42        83.61 o                         
   2  11   9        355.99        485.58        47.76 o                         
   3  11   9         77.56        143.21        51.99 o                         
   4  11   9          8.30         26.47        49.48 o                         
   5  11   9        665.39        483.59        61.61 o                         
   6  11   9         17.53         47.95        54.00 o                         
   7  11   9       3522.00       3631.51       318.51 o                         
   8  11   9         22.88         61.30        56.11 o                         
   9  11   9       1568.77       1413.72       223.35 o                         
  10  11   9        497.61        608.65        97.54 o                         
  11  11   9        709.26        774.89       146.21 o                         
  12  11   9         70.57        126.99       133.24 o                         
  13  11   9       1725.13       1828.32       139.08 o                         
  14  11   9          3.36        105.86       105.93 o                         
  15  11   9       1151.54       1104.21       126.14 o                         
  16  11   9        195.20        241.52       113.82 o                         
  17  11   9        953.76        965.55       132.29 o                         
  18  11   9          1.81         11.27       139.70 o                         
   0  12   9        356.29        282.13        50.34 o                         
   1  12   9        650.21        623.51        51.76 o                         
   2  12   9       1452.88       1133.83        69.43 o                         
   3  12   9       2208.21       2103.74       371.31 o                         
   4  12   9       1854.22       1694.10       142.04 o                         
   5  12   9        440.92        277.57        73.11 o                         
   6  12   9         74.07        144.47        58.05 o                         
   7  12   9          1.68         91.80        58.77 o                         
   8  12   9        578.19        570.12        93.54 o                         
   9  12   9        102.93         21.48        88.32 o                         
  10  12   9         76.73         37.60        90.53 o                         
  11  12   9         74.85        114.71        92.81 o                         
  12  12   9         31.67         78.85        95.96 o                         
  13  12   9        270.57        242.10       107.26 o                         
  14  12   9         30.66         12.50       107.13 o                         
  15  12   9        167.47        140.39       109.19 o                         
  16  12   9        216.10        118.19       113.89 o                         
  17  12   9        175.01         52.17       119.01 o                         
   1  13   9       6593.53       6087.12       178.94 o                         
   2  13   9          1.89         37.43        36.47 o                         
   3  13   9        228.89        318.63        62.29 o                         
   4  13   9        135.61        118.50        56.79 o                         
   5  13   9        967.10        804.65       100.67 o                         
   6  13   9       1011.69        999.38        88.24 o                         
   7  13   9       1798.02       1777.80       195.96 o                         
   8  13   9         35.97        135.22        90.09 o                         
   9  13   9       1941.40       1783.89       206.08 o                         
  10  13   9         65.46        114.39        94.84 o                         
  11  13   9        157.50        301.99       100.78 o                         
  12  13   9        148.45        204.85       100.93 o                         
  13  13   9        169.66        100.23       104.73 o                         
  14  13   9         22.60        109.16       110.92 o                         
  15  13   9        259.58        397.63       123.02 o                         
  16  13   9          2.58         27.76       121.31 o                         
  17  13   9        361.58        406.88       129.63 o                         
   0  14   9        385.12        721.31       133.26 o                         
   1  14   9         11.89         68.56        43.17 o                         
   2  14   9        445.03        486.44        65.52 o                         
   3  14   9          6.52         79.24        47.47 o                         
   4  14   9       2990.50       4405.44      2134.99 o                         
   5  14   9          1.43         50.15        70.60 o                         
   6  14   9       1139.58       1443.67       298.08 o                         
   7  14   9         27.48        -16.12        87.56 o                         
   8  14   9        401.97        598.32       114.18 o                         
   9  14   9          0.82         36.85        93.31 o                         
  10  14   9        683.29        623.23       105.96 o                         
  11  14   9          4.52         44.38       102.55 o                         
  12  14   9        437.63        334.64       111.99 o                         
  13  14   9          1.55         46.90       109.40 o                         
  14  14   9        352.41        371.90       121.00 o                         
  15  14   9         42.54        164.74       117.19 o                         
  16  14   9        326.82        203.08       126.31 o                         
   1  15   9        702.54        958.59        79.35 o                         
   2  15   9         87.54        176.11        76.45 o                         
   3  15   9         60.00         25.23        75.75 o                         
   4  15   9        115.90        112.68        83.40 o                         
   5  15   9         49.58         61.09       106.91 o                         
   6  15   9          7.61        136.98        94.45 o                         
   7  15   9        360.22        433.57        99.14 o                         
   8  15   9          0.58        -39.56        90.45 o                         
   9  15   9         11.10         27.11        94.99 o                         
  10  15   9        148.96         64.84       101.24 o                         
  11  15   9          1.75        -60.55       100.83 o                         
  12  15   9         34.71        134.93       111.17 o                         
  13  15   9         21.79        158.42       114.19 o                         
  14  15   9          0.38        149.15       119.73 o                         
   2  16   9        464.12        282.06        80.07 o                         
   3  16   9        292.34        291.19       106.36 o                         
   4  16   9        259.07        205.21       108.20 o                         
   5  16   9        193.75        346.74       108.13 o                         
   6  16   9         87.65        -40.97       111.74 o                         
   7  16   9          4.04        189.70       111.59 o                         
   8  16   9        932.46        798.45       137.41 o                         
   9  16   9          1.82          5.11        98.88 o                         
  10  16   9        315.43        309.19       107.60 o                         
  11  16   9         21.08         79.34       106.54 o                         
  12  16   9          2.23         76.86       112.59 o                         
  13  16   9          0.62         11.05       119.47 o                         
   4  17   9          3.66        160.27       105.63 o                         
   5  17   9          0.49        -25.51       105.70 o                         
   6  17   9          3.23        116.69       113.05 o                         
   7  17   9          3.59        105.81       120.41 o                         
   8  17   9         33.04        113.18       120.49 o                         
   9  17   9         12.51         29.24       124.27 o                         
  10  17   9          2.75        270.86       139.09 o                         
  11  17   9          3.14        219.41       120.78 o                         
  12  17   9          5.89         60.82       120.20 o                         
   7  18   9         42.17        241.20       125.99 o                         
   8  18   9        166.58        260.24       133.74 o                         
   9  18   9          0.16        167.09       138.03 o                         
  10  18   9        145.11         69.44       146.18 o                         
   0   0  10      14287.71      12526.23       672.86 o                         
   1   0  10      10636.31       9190.80       495.12 o                         
   2   0  10       4025.79       3914.10       170.45 o                         
   3   0  10      11683.94      11638.33       627.62 o                         
   4   0  10      17780.55      16115.15      1253.49 o                         
   5   0  10       1670.38       1400.70       112.27 o                         
   6   0  10      16132.49      17285.55      1446.05 o                         
   7   0  10       2982.30       3084.37       195.80 o                         
   8   0  10      12083.36      13484.41       466.73 o                         
   9   0  10      11087.75      10892.57       376.67 o                         
  10   0  10       1973.68       1749.22       125.38 o                         
  11   0  10         22.24         66.49        51.80 o                         
  12   0  10       7108.69       7647.75       363.62 o                         
  13   0  10       5716.76       5721.81       312.58 o                         
  14   0  10       3079.41       2637.46       173.51 o                         
  15   0  10        749.71       1004.60       108.10 o                         
  16   0  10         31.21         88.35        85.77 o                         
  17   0  10        844.51        745.52       232.90 o                         
  18   0  10        528.07        608.36       105.04 o                         
  19   0  10         66.66        191.23       127.31 o                         
  20   0  10       2412.75       2567.50       357.72 o                         
  21   0  10        370.10        260.81       105.68 o                         
   1   1  10       8244.58       8172.66       248.88 o                         
   2   1  10         27.05         36.83        33.43 o                         
   3   1  10        324.54        316.70        38.65 o                         
   4   1  10       1779.26       1832.89       106.68 o                         
   5   1  10        522.58        888.45       133.00 o                         
   6   1  10       3354.96       2697.81       155.56 o                         
   7   1  10         59.72         80.91        36.85 o                         
   8   1  10        643.36        658.87        49.31 o                         
   9   1  10       7448.58       7480.11       239.69 o                         
  10   1  10       2297.78       2326.30       115.55 o                         
  11   1  10       1499.00       1546.45        61.71 o                         
  12   1  10         52.40        111.01        39.77 o                         
  13   1  10        364.32        283.86        47.30 o                         
  14   1  10       1709.08       1644.38        82.39 o                         
  15   1  10        277.47        275.61        59.24 o                         
  16   1  10        197.76        199.85        62.53 o                         
  17   1  10        610.17        617.16        71.64 o                         
  18   1  10        226.21        248.60        68.16 o                         
  19   1  10         67.59         55.78        69.88 o                         
  20   1  10        168.39        206.58        72.42 o                         
  21   1  10         99.10        146.69        72.12 o                         
   0   2  10       7838.41       9107.26       516.07 o                         
   1   2  10       1117.83       1089.43        53.69 o                         
   2   2  10        184.97        543.63        68.33 o                         
   3   2  10       5596.90       4365.10       131.64 o                         
   4   2  10        395.79        473.66        42.41 o                         
   5   2  10      11055.45      11052.23       488.35 o                         
   6   2  10        433.87        462.62        46.22 o                         
   7   2  10       3065.16       2931.01       128.36 o                         
   8   2  10        329.49        400.30        33.04 o                         
   9   2  10       4348.60       4116.38       105.22 o                         
  10   2  10        475.22        538.91        40.10 o                         
  11   2  10       1360.62       1649.57        86.59 o                         
  12   2  10         19.83          6.11        40.07 o                         
  13   2  10         57.03         81.83        50.62 o                         
  14   2  10         10.20        -51.84        52.09 o                         
  15   2  10       1166.00       1402.29       164.60 o                         
  16   2  10         94.48         73.67        61.21 o                         
  17   2  10        291.47        409.38        69.82 o                         
  18   2  10        582.52        500.20        73.45 o                         
  19   2  10        103.43         57.07        82.15 o                         
  20   2  10        461.10        438.11        80.00 o                         
  21   2  10         52.91        123.85        85.09 o                         
   1   3  10         64.68        112.91        34.94 o                         
   2   3  10       2250.76       1833.54       134.79 o                         
   3   3  10       6233.16       5831.72       243.23 o                         
   4   3  10       1011.22       1389.03       105.31 o                         
   5   3  10       9994.56      10228.48       346.74 o                         
   6   3  10       2767.41       2758.59       133.45 o                         
   7   3  10       3076.50       3180.75       168.63 o                         
   8   3  10        390.09        573.83        42.23 o                         
   9   3  10        163.22        191.62        40.52 o                         
  10   3  10       2037.88       2231.67        86.01 o                         
  11   3  10       5311.22       5352.47       201.00 o                         
  12   3  10         49.24        -32.61        39.59 o                         
  13   3  10        447.15        556.92        58.24 o                         
  14   3  10       1915.58       2071.35       128.87 o                         
  15   3  10         19.19         -3.79        55.60 o                         
  16   3  10         31.15        117.76        61.60 o                         
  17   3  10         48.30        139.54        65.28 o                         
  18   3  10       1003.09        810.15        76.54 o                         
  19   3  10       1088.28        922.29       103.94 o                         
  20   3  10         62.18         79.94        85.73 o                         
  21   3  10        947.34        885.79       143.85 o                         
   0   4  10       1639.99       1939.81       110.51 o                         
   1   4  10       2049.05       2083.37        82.16 o                         
   2   4  10       2704.15       3091.02       130.50 o                         
   3   4  10        376.30        554.87        55.44 o                         
   4   4  10       4737.57       4065.85       201.77 o                         
   5   4  10       9683.15       8525.88       301.66 o                         
   6   4  10       1109.46       1145.51        51.94 o                         
   7   4  10      13765.88      13895.89       461.88 o                         
   8   4  10         16.17          4.58        29.22 o                         
   9   4  10         16.12        -14.64        31.78 o                         
  10   4  10        162.31        201.81        36.08 o                         
  11   4  10         38.78         -7.80        37.55 o                         
  12   4  10       1290.57       1556.95        76.34 o                         
  13   4  10        570.37        547.19        57.67 o                         
  14   4  10       3542.39       3723.22       195.30 o                         
  15   4  10          4.46        -58.40        58.40 o                         
  16   4  10         63.76         18.17        60.33 o                         
  17   4  10       1562.11       1234.09       137.67 o                         
  18   4  10         68.16        -36.48        82.28 o                         
  19   4  10        333.45        386.46        87.21 o                         
  20   4  10        379.50        273.72        87.82 o                         
  21   4  10        147.43        114.82        88.70 o                         
   1   5  10       1931.00       2063.89        85.03 o                         
   2   5  10        164.50         95.74        38.60 o                         
   3   5  10        164.88         96.81        40.42 o                         
   4   5  10        471.48        502.34        47.59 o                         
   5   5  10        534.96        653.62        68.34 o                         
   6   5  10        306.11        299.52        37.08 o                         
   7   5  10         22.30        -39.82        39.82 o                         
   8   5  10       1017.34       1403.07       104.39 o                         
   9   5  10       3011.05       3170.11       105.71 o                         
  10   5  10         63.71         26.74        40.03 o                         
  11   5  10        568.45        573.50        49.24 o                         
  12   5  10        944.05        930.80        57.74 o                         
  13   5  10        172.93        198.65        54.45 o                         
  14   5  10          0.16         21.41        54.38 o                         
  15   5  10         38.81          5.69        74.02 o                         
  16   5  10         42.23          9.78        76.07 o                         
  17   5  10        232.29        198.31        82.13 o                         
  18   5  10         96.73        232.16        85.40 o                         
  19   5  10          8.74         59.26        84.56 o                         
  20   5  10          4.62         50.58        86.53 o                         
  21   5  10         15.65         35.92       114.44 o                         
   0   6  10      11186.12      11019.67       901.35 o                         
   1   6  10       1336.04       1326.12       113.34 o                         
   2   6  10       1724.17       1763.77        80.70 o                         
   3   6  10         38.00         36.32        66.52 o                         
   4   6  10        668.26        577.05        84.69 o                         
   5   6  10       1021.86       1044.71        86.60 o                         
   6   6  10       1675.78       1763.21        70.77 o                         
   7   6  10      11275.52      11786.51       358.78 o                         
   8   6  10        564.82        655.11        70.44 o                         
   9   6  10        365.63        286.81        37.04 o                         
  10   6  10        317.48        326.39        39.44 o                         
  11   6  10        101.83         40.12        38.92 o                         
  12   6  10         81.57        122.67        46.43 o                         
  13   6  10        163.99        143.52        69.32 o                         
  14   6  10        394.88        380.15        96.63 o                         
  15   6  10         59.89         10.41        74.32 o                         
  16   6  10         15.63        -77.07        77.07 o                         
  17   6  10       1208.80       1044.26       146.31 o                         
  18   6  10          9.69         -6.41        81.62 o                         
  19   6  10        148.08        175.48       102.11 o                         
  20   6  10         84.55        104.94       116.97 o                         
   1   7  10       8772.86       8619.40       356.25 o                         
   2   7  10        446.60        577.68        70.07 o                         
   3   7  10      16209.06      14349.35      1654.48 o                         
   4   7  10        784.97        746.27        90.16 o                         
   5   7  10      16053.23      15754.35       730.35 o                         
   6   7  10       4978.70       5077.29       227.55 o                         
   7   7  10       1141.39       1169.37        78.57 o                         
   8   7  10        824.94        760.75        45.26 o                         
   9   7  10        467.36        591.15        42.24 o                         
  10   7  10       2623.19       2477.83       102.94 o                         
  11   7  10       3252.86       2976.65       131.86 o                         
  12   7  10        277.84        227.86        70.33 o                         
  13   7  10       4357.96       4579.74       324.60 o                         
  14   7  10       1083.88        945.50        87.22 o                         
  15   7  10        852.49        749.60       100.82 o                         
  16   7  10          2.88        -77.39        77.39 o                         
  17   7  10        607.11        552.86       104.33 o                         
  18   7  10        322.70        515.63       117.94 o                         
  19   7  10       1029.40        982.26       134.65 o                         
  20   7  10        173.99        234.16       283.15 o                         
   0   8  10       4658.74       4020.74       188.63 o                         
   1   8  10       1573.32       2208.07       765.00 o                         
   2   8  10       1121.85       1295.59       116.04 o                         
   3   8  10       6244.69       5937.19       303.67 o                         
   4   8  10        176.16        212.49        37.69 o                         
   5   8  10       1496.75       1609.39        76.61 o                         
   6   8  10        199.65        259.58        44.29 o                         
   7   8  10         50.92          1.20        41.48 o                         
   8   8  10       1203.42       1265.88        93.07 o                         
   9   8  10       1593.95       1483.97       112.82 o                         
  10   8  10        529.90        517.41        60.97 o                         
  11   8  10        222.82        436.81        65.46 o                         
  12   8  10         18.53        122.25        70.20 o                         
  13   8  10        248.92        175.71        72.29 o                         
  14   8  10         12.61        -35.42        71.34 o                         
  15   8  10        289.63        271.32        81.43 o                         
  16   8  10        348.11        291.13       104.46 o                         
  17   8  10          7.47        -40.98       110.44 o                         
  18   8  10        861.42        591.43       119.24 o                         
  19   8  10          1.61        101.00       123.01 o                         
   1   9  10        705.96        928.88        62.27 o                         
   2   9  10          8.61         57.55        48.89 o                         
   3   9  10       1089.21       1078.27        92.33 o                         
   4   9  10        569.84        463.92        44.79 o                         
   5   9  10         38.94        -29.70        41.23 o                         
   6   9  10        297.00        485.02        50.08 o                         
   7   9  10        514.41        528.61        60.12 o                         
   8   9  10        106.29        100.99        77.51 o                         
   9   9  10         64.31         59.50        57.05 o                         
  10   9  10        144.85        226.03        61.75 o                         
  11   9  10        146.11         78.04        64.61 o                         
  12   9  10         28.92         -6.44        66.94 o                         
  13   9  10        123.51         36.70        73.86 o                         
  14   9  10        237.90        236.88       104.45 o                         
  15   9  10          9.39        -34.51       104.14 o                         
  16   9  10          0.61         76.88       113.91 o                         
  17   9  10         26.79         71.60       112.64 o                         
  18   9  10         26.45        156.25       119.02 o                         
  19   9  10         99.92         63.63       122.95 o                         
   0  10  10        821.17       1000.66        91.69 o                         
   1  10  10        993.40       1485.38       203.22 o                         
   2  10  10       5648.04       5791.53       344.75 o                         
   3  10  10       1927.09       2415.00        90.47 o                         
   4  10  10       3748.04       4238.20       210.41 o                         
   5  10  10        141.49         53.37        52.39 o                         
   6  10  10       7048.25       7076.05       567.53 o                         
   7  10  10         20.17         73.49        55.78 o                         
   8  10  10        860.23        787.67        94.63 o                         
   9  10  10        709.86        776.23       161.92 o                         
  10  10  10         84.89         32.67        79.60 o                         
  11  10  10        375.58        484.69        81.27 o                         
  12  10  10       2294.10       2207.91       156.94 o                         
  13  10  10        246.93        387.10       105.62 o                         
  14  10  10       1517.26       1348.13       129.39 o                         
  15  10  10        200.01        260.62       104.92 o                         
  16  10  10        479.36        389.49       167.56 o                         
  17  10  10        134.83         74.17       125.33 o                         
  18  10  10         87.43         49.07       118.98 o                         
   1  11  10        732.99        738.76       109.14 o                         
   2  11  10         40.42        136.86        43.21 o                         
   3  11  10         24.39        116.86        50.81 o                         
   4  11  10         60.00        175.39        52.34 o                         
   5  11  10        419.32        279.89        64.85 o                         
   6  11  10        530.86        924.20       132.12 o                         
   7  11  10        408.31        318.81        61.78 o                         
   8  11  10        414.19        284.37        63.93 o                         
   9  11  10          9.61         17.75        69.97 o                         
  10  11  10         97.60        130.63        89.91 o                         
  11  11  10        203.29        157.16        95.90 o                         
  12  11  10          2.55        -63.56        97.91 o                         
  13  11  10        430.37        537.29       109.86 o                         
  14  11  10        953.41       1022.22       121.55 o                         
  15  11  10        176.20        196.33       110.32 o                         
  16  11  10          2.27        180.80       116.82 o                         
  17  11  10         34.67         68.80       120.14 o                         
  18  11  10         54.51         -7.94       124.97 o                         
   0  12  10        918.31       1137.41        70.26 o                         
   1  12  10          1.52         68.07        38.63 o                         
   2  12  10         56.03         92.96        56.85 o                         
   3  12  10        140.83        324.85        54.35 o                         
   4  12  10          7.45         37.16        53.76 o                         
   5  12  10        109.88        131.85        67.43 o                         
   6  12  10        305.08        229.12       108.85 o                         
   7  12  10        272.34        373.28        95.68 o                         
   8  12  10         36.36        107.78        81.59 o                         
   9  12  10         33.41         34.85        90.60 o                         
  10  12  10         35.13         31.39        96.05 o                         
  11  12  10         31.74         74.70        96.29 o                         
  12  12  10          6.33         88.44       101.07 o                         
  13  12  10          2.34         27.82       105.51 o                         
  14  12  10          4.75         68.28       110.68 o                         
  15  12  10          4.27          7.67       111.38 o                         
  16  12  10          3.16        -41.99       116.83 o                         
  17  12  10         10.08         64.69       123.14 o                         
   1  13  10        319.01        381.60        60.51 o                         
   2  13  10        685.06        741.04        69.02 o                         
   3  13  10        112.59         91.14        63.65 o                         
   4  13  10          6.08         35.11        57.69 o                         
   5  13  10        718.99        815.68       120.12 o                         
   6  13  10        173.01        304.65       107.11 o                         
   7  13  10        321.33        289.26        76.60 o                         
   8  13  10         70.87        192.61        95.31 o                         
   9  13  10         29.47        -17.19        93.17 o                         
  10  13  10        232.25        471.21       102.64 o                         
  11  13  10        116.47        133.27       102.13 o                         
  12  13  10         11.87         75.66       119.62 o                         
  13  13  10          2.31        161.11       107.51 o                         
  14  13  10          9.25         55.39       104.59 o                         
  15  13  10         60.56        -14.48       183.65 o                         
  16  13  10         83.18         53.56       118.42 o                         
   0  14  10       1808.09       1476.92       106.00 o                         
   1  14  10         12.85         88.01        45.64 o                         
   2  14  10       1168.34        984.05        60.13 o                         
   3  14  10        351.90        283.08        44.12 o                         
   4  14  10        641.40        719.49        91.22 o                         
   5  14  10        704.65        973.16       119.81 o                         
   6  14  10       1488.86       1449.71       201.56 o                         
   7  14  10        237.20        482.07       149.96 o                         
   8  14  10        471.89        632.59       187.55 o                         
   9  14  10          1.45         27.63       121.84 o                         
  10  14  10        154.40        240.27       103.69 o                         
  11  14  10          3.55          4.70       103.91 o                         
  12  14  10       1008.51       1137.47       127.37 o                         
  13  14  10        209.56        261.09       114.81 o                         
  14  14  10        507.03        373.57       118.14 o                         
  15  14  10         28.21         49.80       118.83 o                         
   1  15  10        488.27        437.23        52.49 o                         
   2  15  10         13.08         89.21        74.88 o                         
   3  15  10         74.30        148.36        80.00 o                         
   4  15  10          6.75         30.12        80.99 o                         
   5  15  10         86.40          8.69        85.36 o                         
   6  15  10        152.44         83.05       109.47 o                         
   7  15  10        210.38        269.46        99.71 o                         
   8  15  10          1.98         52.62       118.07 o                         
   9  15  10         14.82         37.52       100.81 o                         
  10  15  10          1.05        -78.32       118.91 o                         
  11  15  10         10.70         85.86       103.54 o                         
  12  15  10         20.88         75.56       108.69 o                         
  13  15  10          6.06         89.35       186.49 o                         
  14  15  10         13.82        110.29       118.68 o                         
   1  16  10          1.06         78.48       103.48 o                         
   2  16  10        338.97        343.67        81.38 o                         
   3  16  10          0.91         41.76       107.44 o                         
   4  16  10         59.71         47.36        86.90 o                         
   5  16  10         12.08        107.19       110.89 o                         
   6  16  10         45.10        136.52       114.38 o                         
   7  16  10          3.33         29.46       114.15 o                         
   8  16  10          0.81        165.34       121.25 o                         
   9  16  10         15.82        107.18       103.06 o                         
  10  16  10         12.36         38.76       106.09 o                         
  11  16  10         15.35         58.12       108.50 o                         
  12  16  10         13.74        -24.34       108.24 o                         
   4  17  10         85.99        126.45       112.00 o                         
   5  17  10       1204.86       1076.83       137.32 o                         
   6  17  10         61.07        148.16       112.02 o                         
   7  17  10        499.41        401.10       126.47 o                         
   8  17  10         11.41         83.12       122.88 o                         
   9  17  10        240.24        198.85       130.15 o                         
  10  17  10        132.95        231.56       141.11 o                         
  11  17  10        550.23        543.47       155.79 o                         
   6  18  10         10.30          7.12       128.01 o                         
   7  18  10         36.71        238.96       124.82 o                         
   8  18  10         10.90         25.05       128.85 o                         
   9  18  10          0.66        158.17       136.61 o                         
   1   1  11      20074.00      20763.91       546.79 o                         
   2   1  11       9455.40       9130.89       252.16 o                         
   3   1  11      12101.19      12240.36       384.10 o                         
   4   1  11       8812.78       8600.30       282.10 o                         
   5   1  11       3426.10       3803.68       124.15 o                         
   6   1  11        327.49        475.38        50.02 o                         
   7   1  11        296.87        327.04        50.91 o                         
   8   1  11       9926.93       9479.16       240.26 o                         
   9   1  11         13.19        -32.89        32.89 o                         
  10   1  11      11157.67      11080.35       329.95 o                         
  11   1  11       1484.05       1547.16        79.44 o                         
  12   1  11       1922.25       2058.90        75.92 o                         
  13   1  11          2.94         -6.06        43.90 o                         
  14   1  11       2171.23       2463.47       174.46 o                         
  15   1  11        140.67         63.68        65.46 o                         
  16   1  11        551.88        685.53        69.60 o                         
  17   1  11       2038.39       2123.73       174.21 o                         
  18   1  11          6.48         46.65        68.84 o                         
  19   1  11       1020.71        953.98       108.68 o                         
  20   1  11        220.32        251.23        73.50 o                         
  21   1  11        162.21        142.97        72.25 o                         
   0   2  11       1365.42       1439.18       102.71 o                         
   1   2  11      14279.60      14851.89       397.34 o                         
   2   2  11       1420.68       1386.58        96.53 o                         
   3   2  11        794.72        698.81        49.99 o                         
   4   2  11        237.29        289.68        41.55 o                         
   5   2  11        517.47        448.19        63.08 o                         
   6   2  11        176.84        181.69        45.58 o                         
   7   2  11       2211.95       2446.18       117.97 o                         
   8   2  11         10.47         39.43        30.42 o                         
   9   2  11       3644.99       3566.35       141.46 o                         
  10   2  11        633.90        583.66        65.13 o                         
  11   2  11         88.55         67.91        39.31 o                         
  12   2  11         13.42        -37.50        40.30 o                         
  13   2  11        428.70        378.32        47.98 o                         
  14   2  11        170.28        193.70        58.95 o                         
  15   2  11        446.16        567.61        75.90 o                         
  16   2  11          4.75        -37.81        61.46 o                         
  17   2  11        599.50        562.28        72.50 o                         
  18   2  11        272.93        270.50        70.66 o                         
  19   2  11        716.48        766.80        90.12 o                         
  20   2  11          0.53         17.81        83.49 o                         
  21   2  11        271.19        208.43        88.40 o                         
   1   3  11         30.16         92.39        39.38 o                         
   2   3  11         85.19         77.12        39.26 o                         
   3   3  11        440.82        414.01        50.62 o                         
   4   3  11        829.92        686.14        71.89 o                         
   5   3  11       6148.84       5943.48       248.96 o                         
   6   3  11      17431.05      16437.94       681.51 o                         
   7   3  11       7351.83       7217.09       231.07 o                         
   8   3  11       1523.37       1566.83        58.62 o                         
   9   3  11      11963.79      12092.08       410.03 o                         
  10   3  11       1531.49       1745.60        78.95 o                         
  11   3  11       3669.37       3471.43       117.73 o                         
  12   3  11          6.68        -41.45        41.45 o                         
  13   3  11       3094.20       2863.85        96.55 o                         
  14   3  11       1903.12       1664.93        86.93 o                         
  15   3  11       1048.82       1029.56        74.18 o                         
  16   3  11        300.91        380.20        67.40 o                         
  17   3  11        834.36        828.09        76.34 o                         
  18   3  11        433.17        492.68       116.76 o                         
  19   3  11         93.15         31.82        87.19 o                         
  20   3  11        217.57        373.02        91.08 o                         
  21   3  11          8.08        104.68       147.21 o                         
   0   4  11       6516.71       5930.07       336.99 o                         
   1   4  11        423.85        548.38        61.32 o                         
   2   4  11       4490.94       4356.33       141.03 o                         
   3   4  11       6507.81       7059.51       262.25 o                         
   4   4  11      12689.46      13693.27       635.64 o                         
   5   4  11        326.26        324.20        51.31 o                         
   6   4  11       3607.20       3728.20       167.11 o                         
   7   4  11        112.69         69.37        37.82 o                         
   8   4  11       2866.97       2682.28       156.41 o                         
   9   4  11         17.40         38.04        34.75 o                         
  10   4  11       1215.90       1133.30        62.11 o                         
  11   4  11          1.80        -26.10        40.25 o                         
  12   4  11        722.01        532.08        46.90 o                         
  13   4  11        178.69        262.57        47.71 o                         
  14   4  11       1156.50       1073.19        71.88 o                         
  15   4  11        152.01        343.79        65.03 o                         
  16   4  11       2070.05       1985.04       193.88 o                         
  17   4  11         50.21         15.96        81.95 o                         
  18   4  11       1175.53       1199.88       102.99 o                         
  19   4  11         22.52         91.31        86.82 o                         
  20   4  11        398.55        403.15        93.46 o                         
   1   5  11       5949.99       6028.98       178.53 o                         
   2   5  11        501.15        390.50        62.28 o                         
   3   5  11       2594.89       2606.97       118.35 o                         
   4   5  11      11315.43      11786.51       505.38 o                         
   5   5  11       1285.94       1483.83        75.22 o                         
   6   5  11      16736.83      17060.07       695.14 o                         
   7   5  11        989.28       1114.87        94.61 o                         
   8   5  11       4441.00       5198.60       216.12 o                         
   9   5  11       3178.77       3123.55       114.21 o                         
  10   5  11        641.25        812.83        52.06 o                         
  11   5  11        878.65        626.78        51.86 o                         
  12   5  11         62.21         19.78        48.41 o                         
  13   5  11        340.74        225.59        52.70 o                         
  14   5  11        237.10        233.88        59.13 o                         
  15   5  11         11.09         15.07        77.08 o                         
  16   5  11        100.62         89.48        79.00 o                         
  17   5  11         15.05        -30.39        80.76 o                         
  18   5  11       1720.87       1775.68       218.02 o                         
  19   5  11         63.10        127.21       116.18 o                         
  20   5  11         62.50        161.81        90.19 o                         
   0   6  11      10023.02       8988.64       953.98 o                         
   1   6  11       3582.50       3558.84       137.10 o                         
   2   6  11       6167.84       5885.62       300.69 o                         
   3   6  11       1775.92       1756.02       169.62 o                         
   4   6  11       3724.18       3699.09       206.45 o                         
   5   6  11        736.59        766.36        82.50 o                         
   6   6  11       3854.83       4267.27       582.47 o                         
   7   6  11        518.30        464.67        52.95 o                         
   8   6  11       2903.09       3028.80       183.04 o                         
   9   6  11         79.34         42.38        36.49 o                         
  10   6  11       1422.50       1742.44        68.41 o                         
  11   6  11        236.99        136.19        42.41 o                         
  12   6  11       1188.34       1451.38        66.11 o                         
  13   6  11        436.30        254.92        71.51 o                         
  14   6  11        829.52        941.53        88.69 o                         
  15   6  11          2.14        -41.12        76.44 o                         
  16   6  11        966.55        918.97        93.11 o                         
  17   6  11        386.30        344.35        85.60 o                         
  18   6  11        843.50        770.03        97.04 o                         
  19   6  11        305.05        330.08        92.62 o                         
  20   6  11        122.15         51.17       118.23 o                         
   1   7  11        727.27        600.18        76.52 o                         
   2   7  11         44.38        131.83        48.64 o                         
   3   7  11        143.73        291.60        77.74 o                         
   4   7  11       2671.23       2579.00       187.29 o                         
   5   7  11       1149.65       1421.59       130.68 o                         
   6   7  11        975.61       1382.33        71.95 o                         
   7   7  11       3748.29       3782.42       160.77 o                         
   8   7  11       4921.03       5332.40       225.87 o                         
   9   7  11        955.04       1017.57        64.58 o                         
  10   7  11        508.80        525.25        47.87 o                         
  11   7  11       2313.16       2227.27       102.85 o                         
  12   7  11       1292.37       1254.36        81.52 o                         
  13   7  11       1298.08       1109.94        93.40 o                         
  14   7  11        163.63        115.86        76.72 o                         
  15   7  11        409.56        413.55        83.03 o                         
  16   7  11          7.39        -39.04        77.13 o                         
  17   7  11         28.82         92.03        85.39 o                         
  18   7  11        296.78        456.39       125.16 o                         
  19   7  11         63.50        196.76       117.19 o                         
   0   8  11       1124.86       1234.81       133.38 o                         
   1   8  11         20.25         31.33        49.01 o                         
   2   8  11         78.74        270.68        80.48 o                         
   3   8  11       1403.18       1662.81       219.48 o                         
   4   8  11       2000.39       2061.11        95.55 o                         
   5   8  11       3198.81       3132.74       178.67 o                         
   6   8  11        417.32        431.85        50.31 o                         
   7   8  11        375.68        594.53        62.75 o                         
   8   8  11        704.55        722.67        71.86 o                         
   9   8  11        690.38        642.87        68.70 o                         
  10   8  11        998.31       1188.56        87.26 o                         
  11   8  11        299.86        368.60        66.90 o                         
  12   8  11        126.29        107.36        72.62 o                         
  13   8  11        135.37         45.69        72.23 o                         
  14   8  11          5.70         68.04        75.99 o                         
  15   8  11        354.08        449.19        84.58 o                         
  16   8  11         92.39         21.40       109.09 o                         
  17   8  11        434.42        483.99       116.87 o                         
  18   8  11        242.03        289.99       124.02 o                         
  19   8  11        204.35        325.69       121.46 o                         
   1   9  11       2819.31       2637.94       141.07 o                         
   2   9  11       2747.11       3027.80       233.55 o                         
   3   9  11        919.34       1127.37       101.91 o                         
   4   9  11        573.74        750.61       103.41 o                         
   5   9  11        212.19        142.52        51.88 o                         
   6   9  11        142.61        130.66        52.60 o                         
   7   9  11          4.65         54.13        55.32 o                         
   8   9  11        268.20        225.89        77.43 o                         
   9   9  11          6.75        -31.24        58.64 o                         
  10   9  11       3238.38       3219.27       258.50 o                         
  11   9  11        145.14        121.48        68.25 o                         
  12   9  11         12.09        -73.41        73.41 o                         
  13   9  11          2.37        -35.43        75.71 o                         
  14   9  11        276.21        314.31       103.67 o                         
  15   9  11         78.39        121.71       129.12 o                         
  16   9  11         30.09         37.12       152.93 o                         
  17   9  11        287.62        302.47       119.43 o                         
  18   9  11        155.12         40.11       114.11 o                         
   0  10  11       1230.32        676.86       147.14 o                         
   1  10  11         44.48         53.44        55.61 o                         
   2  10  11        363.99        356.23        46.24 o                         
   3  10  11       1271.01       1042.37        80.17 o                         
   4  10  11        178.51        189.40        64.53 o                         
   5  10  11       1766.96       1326.36       148.21 o                         
   6  10  11        123.95        132.27        57.00 o                         
   7  10  11        322.59        304.58        65.04 o                         
   8  10  11        726.99        765.56       165.91 o                         
   9  10  11        323.29        121.03        69.11 o                         
  10  10  11         36.32         40.89        65.90 o                         
  11  10  11        167.93         68.76        74.32 o                         
  12  10  11         95.39        -16.83        95.66 o                         
  13  10  11         49.74        128.69       104.46 o                         
  14  10  11         15.25         64.53       104.22 o                         
  15  10  11         72.82        211.57       114.38 o                         
  16  10  11         76.45        122.02       111.58 o                         
  17  10  11          4.44        171.80       117.47 o                         
  18  10  11        293.31        373.88       161.19 o                         
   1  11  11       6148.77       6538.43       888.81 o                         
   2  11  11        269.05        428.67        55.36 o                         
   3  11  11       3413.21       3011.38       271.38 o                         
   4  11  11          4.14        -37.97        53.91 o                         
   5  11  11       1549.17       1729.59       197.31 o                         
   6  11  11       1024.23        854.65       162.25 o                         
   7  11  11       1412.25       1297.18       197.27 o                         
   8  11  11       1932.02       2095.85       230.07 o                         
   9  11  11         36.10         59.02        64.38 o                         
  10  11  11       1341.17       1706.63       111.34 o                         
  11  11  11        181.85         25.55        95.40 o                         
  12  11  11         21.71         51.92        98.81 o                         
  13  11  11        396.20        274.08       107.17 o                         
  14  11  11         23.00        162.54       110.25 o                         
  15  11  11        208.39        179.20       111.21 o                         
  16  11  11        231.32        242.08       113.61 o                         
  17  11  11        362.70        314.91       118.75 o                         
   0  12  11        104.24        234.39        61.85 o                         
   1  12  11         63.32        122.27        51.89 o                         
   2  12  11        572.46        576.64        69.43 o                         
   3  12  11       2023.18       1925.85       130.71 o                         
   4  12  11          0.79         98.85        58.75 o                         
   5  12  11         13.51         21.13        59.11 o                         
   6  12  11        236.90        202.83        70.56 o                         
   7  12  11          3.08         42.25        63.52 o                         
   8  12  11         16.81         61.60        78.95 o                         
   9  12  11         25.36        133.13        83.23 o                         
  10  12  11          2.81         26.81        95.66 o                         
  11  12  11         52.56         63.16       102.30 o                         
  12  12  11          3.74         58.43       103.83 o                         
  13  12  11         90.86         93.64       106.50 o                         
  14  12  11          6.76         40.84       105.99 o                         
  15  12  11         58.04        197.72       114.88 o                         
  16  12  11          8.83        158.15       118.91 o                         
   1  13  11       1137.64        970.31        59.56 o                         
   2  13  11         17.02         -1.12        58.74 o                         
   3  13  11        169.83        155.47        64.94 o                         
   4  13  11        328.89        291.85        64.59 o                         
   5  13  11       1131.35        959.71        85.44 o                         
   6  13  11        423.92        556.71        85.13 o                         
   7  13  11       1677.65       1573.57       166.86 o                         
   8  13  11          6.50         82.26        81.66 o                         
   9  13  11       1847.10       2133.45       155.74 o                         
  10  13  11        167.77        149.84       103.15 o                         
  11  13  11        811.11        761.54       115.89 o                         
  12  13  11          0.93        102.32       108.64 o                         
  13  13  11        233.61         74.05       110.01 o                         
  14  13  11         67.16        158.81       113.93 o                         
  15  13  11        111.80        101.35       119.42 o                         
   0  14  11        276.94        228.81        70.99 o                         
   1  14  11          0.36         36.96        46.87 o                         
   2  14  11        488.57        332.69        49.39 o                         
   3  14  11        110.17        110.09        46.85 o                         
   4  14  11       1215.39       1011.69       117.46 o                         
   5  14  11        211.69        128.44        73.30 o                         
   6  14  11        431.41        473.19        82.02 o                         
   7  14  11         20.53        121.40        81.56 o                         
   8  14  11        263.85        521.36       104.89 o                         
   9  14  11         78.20        121.11        98.71 o                         
  10  14  11        332.45        313.09       103.13 o                         
  11  14  11          1.18        122.43       103.22 o                         
  12  14  11        160.50         93.56       106.87 o                         
  13  14  11         28.07        119.82       113.80 o                         
  14  14  11         58.10        122.49       116.91 o                         
   1  15  11         51.47         74.22        49.26 o                         
   2  15  11        116.34        271.37       117.05 o                         
   3  15  11         18.86         52.13        80.44 o                         
   4  15  11        203.34        253.55        85.95 o                         
   5  15  11         71.07         50.33       114.30 o                         
   6  15  11        652.98        777.98       119.49 o                         
   7  15  11         79.33        141.01       101.80 o                         
   8  15  11          0.96        125.90        98.59 o                         
   9  15  11          1.14        101.09       101.52 o                         
  10  15  11          0.49        109.99       105.59 o                         
  11  15  11          1.75         63.39       109.19 o                         
  12  15  11          7.21        130.05       113.19 o                         
  13  15  11         51.96         -7.00       113.08 o                         
   1  16  11          3.95        142.75        77.37 o                         
   2  16  11        462.47        556.79        88.98 o                         
   3  16  11         91.76         38.95        86.28 o                         
   4  16  11        330.01        310.26        93.58 o                         
   5  16  11         96.18         94.09        95.42 o                         
   6  16  11         90.51        127.77       113.17 o                         
   7  16  11        149.15        378.70       123.81 o                         
   8  16  11        376.97        265.09       130.73 o                         
   9  16  11         10.98        130.35       123.11 o                         
  10  16  11        396.16        506.70       216.61 o                         
  11  16  11          3.72        181.78       111.51 o                         
  12  16  11        116.10        251.63       115.54 o                         
   3  17  11          0.10        -93.04       171.76 o                         
   4  17  11         49.52        318.50       114.52 o                         
   5  17  11          0.23        193.21       118.07 o                         
   6  17  11         12.40         28.61       114.45 o                         
   7  17  11          1.69        157.31       128.71 o                         
   8  17  11         39.98        228.75       128.67 o                         
   9  17  11          2.90         35.74       128.67 o                         
  10  17  11         25.55         21.46       135.86 o                         
   6  18  11        199.96        274.66       119.73 o                         
   7  18  11         30.10        289.53       127.11 o                         
   8  18  11        112.13        194.84       134.61 o                         
   0   0  12         57.56         32.20        82.81 o                         
   1   0  12       1882.54       1847.59       119.52 o                         
   2   0  12       2998.36       3037.52       163.51 o                         
   3   0  12       3062.69       2249.45       229.44 o                         
   4   0  12        317.16        244.64        64.59 o                         
   5   0  12        997.63        963.82       192.06 o                         
   6   0  12      20696.69      20335.40      1949.41 o                         
   7   0  12       3801.27       3803.66       222.12 o                         
   8   0  12      15375.12      14513.66       617.75 o                         
   9   0  12        871.37        827.90       140.55 o                         
  10   0  12       6323.32       6567.60       224.65 o                         
  11   0  12        500.03        321.69        59.77 o                         
  12   0  12       4889.73       4853.29       261.11 o                         
  13   0  12        938.54        860.12       142.48 o                         
  14   0  12       6614.72       6532.75       494.13 o                         
  15   0  12        161.97        138.89       140.17 o                         
  16   0  12       2449.49       2220.43       581.54 o                         
  17   0  12        759.45        502.78       291.23 o                         
  18   0  12        368.08        326.81       167.59 o                         
  19   0  12        273.66        278.14       168.54 o                         
  20   0  12        398.67        507.82       267.60 o                         
   1   1  12        598.29        867.68        54.87 o                         
   2   1  12        825.67        523.15        51.57 o                         
   3   1  12       2381.24       2222.74       119.67 o                         
   4   1  12          5.89         42.36        43.59 o                         
   5   1  12        432.29        519.88        52.64 o                         
   6   1  12        863.72        984.59        83.85 o                         
   7   1  12       1401.33       1723.13        83.46 o                         
   8   1  12        200.99        207.59        42.38 o                         
   9   1  12        706.96        793.66        62.48 o                         
  10   1  12        689.29        747.58        51.27 o                         
  11   1  12        858.36        848.84        71.19 o                         
  12   1  12         22.00         -0.14        43.01 o                         
  13   1  12         66.92         34.26        49.50 o                         
  14   1  12        842.24        996.68        65.66 o                         
  15   1  12        144.17        159.52        63.39 o                         
  16   1  12         91.99         80.84        66.02 o                         
  17   1  12        185.36        233.45        70.09 o                         
  18   1  12        208.75        281.59        82.05 o                         
  19   1  12        303.39        437.78        76.94 o                         
  20   1  12         73.57         98.94        72.87 o                         
   0   2  12      15449.75      14529.30       553.33 o                         
   1   2  12        572.82        667.92        52.91 o                         
   2   2  12      16867.61      16883.38       570.88 o                         
   3   2  12       1319.27       1613.27        77.85 o                         
   4   2  12       5654.08       5862.52       264.88 o                         
   5   2  12       1167.08       1085.42        63.25 o                         
   6   2  12       1114.35       1333.16        71.80 o                         
   7   2  12         11.55         47.67        37.58 o                         
   8   2  12         88.81        106.30        32.80 o                         
   9   2  12         16.34         37.96        36.53 o                         
  10   2  12        176.85        155.47        40.26 o                         
  11   2  12         48.63        -13.97        40.63 o                         
  12   2  12         52.74        -41.46        45.90 o                         
  13   2  12        321.59        384.50        50.04 o                         
  14   2  12        235.52        228.39        52.03 o                         
  15   2  12        405.72        555.38        79.54 o                         
  16   2  12         11.49        -37.40        64.92 o                         
  17   2  12          0.19         35.88        67.62 o                         
  18   2  12        210.48        361.71       131.94 o                         
  19   2  12          0.74        -48.50        71.87 o                         
  20   2  12        340.90        394.47        92.05 o                         
   1   3  12       2432.03       2362.39        99.48 o                         
   2   3  12       1647.35       1506.65       119.06 o                         
   3   3  12       4201.68       4279.09       139.14 o                         
   4   3  12         53.08         23.92        67.01 o                         
   5   3  12       4955.11       4602.23       148.66 o                         
   6   3  12       2138.74       2050.12        97.11 o                         
   7   3  12       6023.41       6421.47       169.76 o                         
   8   3  12        842.69       1039.65        61.08 o                         
   9   3  12       1792.47       1941.37        69.70 o                         
  10   3  12       2178.18       2392.41        83.28 o                         
  11   3  12       1144.40       1424.26        79.55 o                         
  12   3  12        316.32        478.45        47.78 o                         
  13   3  12        381.28        516.29        52.08 o                         
  14   3  12       1130.30       1367.71        68.18 o                         
  15   3  12       2100.57       1974.84       113.74 o                         
  16   3  12        274.96        260.03        94.06 o                         
  17   3  12        522.36        549.78        74.15 o                         
  18   3  12        435.81        424.05       104.17 o                         
  19   3  12        116.89         79.73       122.10 o                         
  20   3  12         16.29         36.56        87.14 o                         
   0   4  12      10903.37      10574.53       744.56 o                         
   1   4  12        248.28        185.68        47.49 o                         
   2   4  12       8307.09       7756.64       345.99 o                         
   3   4  12       1880.94       2103.90       107.53 o                         
   4   4  12        222.59        233.09        50.02 o                         
   5   4  12       1848.45       1699.01        98.50 o                         
   6   4  12       3169.96       3261.96       195.69 o                         
   7   4  12        856.48       1099.81       105.51 o                         
   8   4  12         51.53        -42.99        46.12 o                         
   9   4  12       1226.03       1214.33        84.55 o                         
  10   4  12       2257.36       2096.42        93.10 o                         
  11   4  12        250.61        182.38        43.85 o                         
  12   4  12        357.24        409.07        53.51 o                         
  13   4  12        301.88        201.24        49.68 o                         
  14   4  12        349.72        346.17        61.98 o                         
  15   4  12        151.29        119.02        63.79 o                         
  16   4  12        298.49        268.40        84.70 o                         
  17   4  12        448.02        499.22       106.27 o                         
  18   4  12         30.56         19.21        84.90 o                         
  19   4  12        259.87        433.15        92.27 o                         
  20   4  12         26.25        114.70        89.39 o                         
   1   5  12          6.33        -36.09        46.19 o                         
   2   5  12        584.81        414.24        53.10 o                         
   3   5  12        365.77        309.03        53.47 o                         
   4   5  12        556.98        543.97        72.41 o                         
   5   5  12         24.37          2.97        51.04 o                         
   6   5  12        180.52        145.37        41.85 o                         
   7   5  12        231.09        274.96        48.15 o                         
   8   5  12        259.31        307.47        46.52 o                         
   9   5  12         95.13         27.51        38.39 o                         
  10   5  12        943.21        819.50        86.24 o                         
  11   5  12        252.68        424.81        46.95 o                         
  12   5  12       1065.02       1057.50        70.45 o                         
  13   5  12         33.44        -44.98        47.87 o                         
  14   5  12        117.62         85.55        69.06 o                         
  15   5  12        120.08        151.06        79.80 o                         
  16   5  12         63.16          5.82        81.62 o                         
  17   5  12          1.42        -50.76        85.42 o                         
  18   5  12          5.71         70.08        85.64 o                         
  19   5  12          4.80        238.50        89.04 o                         
  20   5  12          4.98         79.84       159.68 o                         
   0   6  12       7033.40       7120.87       520.29 o                         
   1   6  12        627.83        945.77        81.27 o                         
   2   6  12        388.21        638.42        58.07 o                         
   3   6  12       2782.93       2828.33       212.36 o                         
   4   6  12       1358.34       1721.33       100.40 o                         
   5   6  12         81.00         77.14        40.93 o                         
   6   6  12          0.82         16.51        53.54 o                         
   7   6  12        852.04       1278.04       122.05 o                         
   8   6  12        437.85        523.35        56.67 o                         
   9   6  12         15.29        -30.99        40.79 o                         
  10   6  12       2125.53       2010.42       123.23 o                         
  11   6  12        577.61        681.49        56.29 o                         
  12   6  12        763.14        860.27        66.73 o                         
  13   6  12         45.69         11.78        67.38 o                         
  14   6  12         13.99         51.05        74.96 o                         
  15   6  12         72.32        -20.36        80.03 o                         
  16   6  12          0.37        -33.30        82.77 o                         
  17   6  12         26.79         10.37       107.81 o                         
  18   6  12          0.20         43.73        87.20 o                         
  19   6  12         26.81        102.49        88.18 o                         
   1   7  12       4311.87       3960.62       222.53 o                         
   2   7  12        147.74         59.27        54.77 o                         
   3   7  12       7378.26       7399.51       459.59 o                         
   4   7  12        447.88        368.98        77.90 o                         
   5   7  12       2101.11       2883.68      1034.67 o                         
   6   7  12       1183.87       1114.42        85.34 o                         
   7   7  12       3785.20       4191.94       149.22 o                         
   8   7  12        225.33        121.66        51.36 o                         
   9   7  12        827.15        850.72        78.44 o                         
  10   7  12       2172.25       2303.56       119.65 o                         
  11   7  12       3538.31       3418.19       248.62 o                         
  12   7  12        422.35        570.59        74.24 o                         
  13   7  12        676.16        538.70        74.84 o                         
  14   7  12        606.82        731.99        89.79 o                         
  15   7  12       2878.95       2382.45       193.63 o                         
  16   7  12         21.33        111.36        84.18 o                         
  17   7  12        730.78        818.15       150.02 o                         
  18   7  12        375.46        367.71       117.50 o                         
  19   7  12        285.45        230.61       206.70 o                         
   0   8  12       2597.26       2551.47       293.68 o                         
   1   8  12       1368.75       1343.52       121.92 o                         
   2   8  12       7208.64       7154.37       490.16 o                         
   3   8  12       2981.10       4205.61       993.46 o                         
   4   8  12       2778.59       3255.03       227.05 o                         
   5   8  12          9.35        -24.35        43.58 o                         
   6   8  12         87.03        212.53        49.91 o                         
   7   8  12        260.88        196.12        49.65 o                         
   8   8  12         83.21         76.33        67.66 o                         
   9   8  12         91.92         92.54        62.67 o                         
  10   8  12        187.94        225.57        64.23 o                         
  11   8  12         51.99         90.42        66.22 o                         
  12   8  12          2.30          6.64        68.30 o                         
  13   8  12        252.64        166.93        81.44 o                         
  14   8  12          2.81        -10.82        80.40 o                         
  15   8  12        352.32        454.08        88.72 o                         
  16   8  12         49.55         -9.76       178.77 o                         
  17   8  12          5.53        -35.87       108.76 o                         
  18   8  12        273.13        274.81       117.63 o                         
   1   9  12        464.48        496.94        70.35 o                         
   2   9  12        345.23        448.11        96.86 o                         
   3   9  12       1783.87       2094.70       208.66 o                         
   4   9  12          5.20         -9.30        46.83 o                         
   5   9  12        370.24        290.84        48.83 o                         
   6   9  12         23.33         20.23        53.64 o                         
   7   9  12         53.15         21.46        59.17 o                         
   8   9  12        188.74        123.42        61.87 o                         
   9   9  12        399.84        379.67        67.39 o                         
  10   9  12        104.16        176.43        83.94 o                         
  11   9  12        402.22        375.63        71.03 o                         
  12   9  12         28.06         -3.72        68.86 o                         
  13   9  12        221.51        313.49        81.75 o                         
  14   9  12        122.34        193.10        95.50 o                         
  15   9  12         50.18        201.15       111.68 o                         
  16   9  12         18.13         71.44       106.94 o                         
  17   9  12         26.78          7.21       116.24 o                         
  18   9  12         26.40        138.03       116.89 o                         
   0  10  12       2900.14       3278.61       554.59 o                         
   1  10  12        125.75        284.58        77.70 o                         
   2  10  12        727.58        747.87        96.81 o                         
   3  10  12        473.81        676.38       106.74 o                         
   4  10  12        292.75        223.28        57.45 o                         
   5  10  12         94.29        147.53        70.04 o                         
   6  10  12       2316.84       2309.29       193.39 o                         
   7  10  12       1387.82       1526.28       204.70 o                         
   8  10  12       4040.24       3956.08       302.29 o                         
   9  10  12          9.06         32.97        65.56 o                         
  10  10  12       1501.63       1476.36       154.68 o                         
  11  10  12        105.29        132.04        71.68 o                         
  12  10  12       1127.93       1018.84       188.72 o                         
  13  10  12        122.16        191.29       108.38 o                         
  14  10  12       1764.47       1668.04       137.32 o                         
  15  10  12        153.36        338.71       193.15 o                         
  16  10  12        769.72        857.43       128.06 o                         
  17  10  12         88.18        163.14       115.33 o                         
   1  11  12        136.47         61.77        52.48 o                         
   2  11  12         59.23        148.14        53.46 o                         
   3  11  12         12.75         31.34        55.82 o                         
   4  11  12        144.77        174.21        68.30 o                         
   5  11  12        289.58        285.41        62.86 o                         
   6  11  12        823.78        735.29       104.92 o                         
   7  11  12         51.18         52.57        64.24 o                         
   8  11  12         28.30        107.09        74.42 o                         
   9  11  12        247.58        218.25        72.68 o                         
  10  11  12         16.51         37.02        75.87 o                         
  11  11  12         49.15        203.60       101.14 o                         
  12  11  12         32.83         88.49       105.59 o                         
  13  11  12         68.43        204.25       105.24 o                         
  14  11  12        323.00        455.74       117.04 o                         
  15  11  12          0.15        147.53       115.13 o                         
  16  11  12         25.62        118.77       110.02 o                         
   0  12  12       2414.37       2685.72       157.89 o                         
   1  12  12          3.74         14.04        56.78 o                         
   2  12  12          4.89         73.32        56.26 o                         
   3  12  12        126.08         32.67        58.70 o                         
   4  12  12        210.14        138.06        72.34 o                         
   5  12  12         75.47        141.11        62.50 o                         
   6  12  12          3.23          6.08        64.48 o                         
   7  12  12          1.59         48.81        65.87 o                         
   8  12  12         23.04        -39.75        68.90 o                         
   9  12  12          3.55         36.25        80.37 o                         
  10  12  12         92.57        110.94        90.24 o                         
  11  12  12         53.02        157.60       145.30 o                         
  12  12  12          1.39        -90.20       107.65 o                         
  13  12  12          4.19        -71.07       108.09 o                         
  14  12  12          0.64        178.74       113.68 o                         
  15  12  12          0.54         66.15       110.97 o                         
  16  12  12          1.99        -58.41       116.11 o                         
   1  13  12        284.65        422.39        52.95 o                         
   2  13  12        216.79        303.75        70.73 o                         
   3  13  12         53.01        151.46        76.31 o                         
   4  13  12         89.69         67.72        62.10 o                         
   5  13  12        436.00        507.04        82.27 o                         
   6  13  12        566.69        738.70        77.74 o                         
   7  13  12        371.27        409.23        83.11 o                         
   8  13  12        182.02        207.98        91.76 o                         
   9  13  12        234.05        380.87        91.60 o                         
  10  13  12         19.80        235.04       144.18 o                         
  11  13  12         11.14        210.77       150.32 o                         
  12  13  12         12.28        165.50       110.30 o                         
  13  13  12         55.94         80.46       110.71 o                         
  14  13  12         19.94        332.37       118.92 o                         
  15  13  12         29.49         40.12       117.80 o                         
   0  14  12       1312.77       1601.01       208.28 o                         
   1  14  12         38.39         -2.07        49.74 o                         
   2  14  12       1527.68       1409.54        76.02 o                         
   3  14  12        107.87        196.45        71.07 o                         
   4  14  12        265.21        223.98        78.34 o                         
   5  14  12         58.54        201.23        78.83 o                         
   6  14  12       1190.82       1336.65       122.05 o                         
   7  14  12        198.74        387.47        87.20 o                         
   8  14  12        221.45        321.83        89.55 o                         
   9  14  12          1.66        136.88       103.99 o                         
  10  14  12         41.10        125.98       108.60 o                         
  11  14  12         26.43        170.76       110.46 o                         
  12  14  12         19.73        -62.81       160.99 o                         
  13  14  12         77.09        239.16       116.17 o                         
  14  14  12        187.74        120.52       152.41 o                         
   1  15  12        140.23        201.87        53.22 o                         
   2  15  12         96.44        148.32        82.09 o                         
   3  15  12          1.12         17.76        83.45 o                         
   4  15  12         78.97        128.71        88.72 o                         
   5  15  12         65.21         -5.97        89.07 o                         
   6  15  12          1.30         21.20        93.49 o                         
   7  15  12         11.90        132.40        99.62 o                         
   8  15  12        184.08        256.48       107.81 o                         
   9  15  12        130.48        103.50       108.12 o                         
  10  15  12        137.37        200.21       109.37 o                         
  11  15  12          6.54         61.08       108.71 o                         
  12  15  12         36.45        255.17       112.14 o                         
   1  16  12         14.41         77.88       171.05 o                         
   2  16  12         13.48         72.10       105.47 o                         
   3  16  12         65.87         73.44        86.35 o                         
   4  16  12         88.41        186.51        91.69 o                         
   5  16  12        112.58        118.09        94.20 o                         
   6  16  12          5.65        177.49       100.11 o                         
   7  16  12          0.57        100.73       125.91 o                         
   8  16  12         49.23        100.42       125.52 o                         
   9  16  12          1.24        189.48       135.86 o                         
  10  16  12         28.98        207.57       119.17 o                         
  11  16  12          3.79         27.23       108.97 o                         
   3  17  12        602.19        543.26       107.11 o                         
   4  17  12          2.40         92.49        95.58 o                         
   5  17  12        446.86        527.28       123.85 o                         
   6  17  12          1.50         53.05       123.79 o                         
   7  17  12        281.11        512.58       134.33 o                         
   8  17  12         43.39        346.28       141.34 o                         
   9  17  12        322.55        374.47       137.77 o                         
   6  18  12         19.19        101.06       128.94 o                         
   1   1  13      11447.37      10790.42       298.38 o                         
   2   1  13         80.75        133.98        48.15 o                         
   3   1  13      13714.25      13081.93       437.93 o                         
   4   1  13       3416.16       3325.84       150.44 o                         
   5   1  13      10148.34      10709.74       461.73 o                         
   6   1  13       2323.26       2335.73       168.84 o                         
   7   1  13        152.44        266.92        55.02 o                         
   8   1  13        736.43        893.40        81.36 o                         
   9   1  13        214.54        225.92        38.80 o                         
  10   1  13       2911.92       2951.66       169.10 o                         
  11   1  13        491.85        569.06        49.07 o                         
  12   1  13        589.72        599.05        68.41 o                         
  13   1  13        527.48        445.84        64.77 o                         
  14   1  13         10.60         18.43        51.40 o                         
  15   1  13        171.46        123.87        66.50 o                         
  16   1  13          3.35         52.82        81.43 o                         
  17   1  13         46.14        -16.51        68.63 o                         
  18   1  13        560.52        505.98        85.05 o                         
  19   1  13        433.43        501.28        78.38 o                         
  20   1  13         13.96         42.01        74.07 o                         
   0   2  13        495.27        416.21        72.85 o                         
   1   2  13        156.98        105.63        47.13 o                         
   2   2  13        191.00        170.24        48.47 o                         
   3   2  13       3711.52       3851.77       189.53 o                         
   4   2  13        764.70        888.53        63.43 o                         
   5   2  13       2306.02       2571.89       130.97 o                         
   6   2  13         86.55         68.59        51.10 o                         
   7   2  13         43.01         31.80        57.55 o                         
   8   2  13       2243.74       2448.12       153.68 o                         
   9   2  13        322.31        245.45        40.08 o                         
  10   2  13         17.70        -39.77        39.77 o                         
  11   2  13        106.96        142.52        44.83 o                         
  12   2  13         57.26         36.81        46.14 o                         
  13   2  13         25.27         12.38        47.78 o                         
  14   2  13        468.41        540.98        62.83 o                         
  15   2  13        154.92        135.59        67.48 o                         
  16   2  13        165.80        137.16        98.22 o                         
  17   2  13        192.19        237.88        86.75 o                         
  18   2  13        146.40         65.42        91.64 o                         
  19   2  13        367.38        408.20        93.46 o                         
  20   2  13        144.52        360.69       150.84 o                         
   1   3  13        240.38        188.56        50.05 o                         
   2   3  13       3450.83       3517.24       135.52 o                         
   3   3  13        177.28        264.77        51.71 o                         
   4   3  13       2237.64       2024.94       110.86 o                         
   5   3  13       2741.60       2263.59       100.31 o                         
   6   3  13       2756.70       2996.08       193.64 o                         
   7   3  13       2036.33       2166.15        89.79 o                         
   8   3  13         27.21         66.66        43.41 o                         
   9   3  13       4051.22       4152.71       142.27 o                         
  10   3  13       1317.29       1410.12        79.03 o                         
  11   3  13       3325.01       3184.67       127.91 o                         
  12   3  13        724.07        743.58        54.18 o                         
  13   3  13       7578.87       8101.03       255.13 o                         
  14   3  13       1066.12        860.38        92.71 o                         
  15   3  13       1286.59       1495.14       197.01 o                         
  16   3  13       1080.89       1030.49        82.71 o                         
  17   3  13        754.26        686.02        77.04 o                         
  18   3  13          1.25        -17.29        86.65 o                         
  19   3  13        380.27        196.59        89.74 o                         
   0   4  13       8008.78       8227.00       340.63 o                         
   1   4  13       1398.65       1417.42        75.78 o                         
   2   4  13       4498.85       4763.61       156.03 o                         
   3   4  13          3.63        -41.13        46.76 o                         
   4   4  13      11060.55      11806.70       326.35 o                         
   5   4  13        798.86        690.49        79.26 o                         
   6   4  13       2646.71       3055.24       138.16 o                         
   7   4  13        143.23        294.60        45.92 o                         
   8   4  13        102.66         57.14        46.76 o                         
   9   4  13       1069.47       1048.59        69.57 o                         
  10   4  13        663.92        536.84        47.21 o                         
  11   4  13         42.53         34.62        43.98 o                         
  12   4  13       2903.26       2939.74       151.80 o                         
  13   4  13          1.19         58.24        50.06 o                         
  14   4  13       2892.09       3041.39       130.83 o                         
  15   4  13         91.58        151.58        66.52 o                         
  16   4  13       1008.36        862.02       119.43 o                         
  17   4  13          9.73        -56.54        85.44 o                         
  18   4  13        634.36        676.44       119.77 o                         
  19   4  13        106.82        341.74       127.82 o                         
   1   5  13      10996.66      10662.92       377.76 o                         
   2   5  13        433.93        525.87        58.78 o                         
   3   5  13       1224.71       1495.66        90.06 o                         
   4   5  13         29.17        149.49        71.12 o                         
   5   5  13         17.92         -4.85        53.77 o                         
   6   5  13        113.29        264.12        44.57 o                         
   7   5  13        271.84        328.28        58.18 o                         
   8   5  13        362.78        487.39        53.24 o                         
   9   5  13        378.25        433.04        44.46 o                         
  10   5  13        754.50        933.94       110.17 o                         
  11   5  13        450.57        622.81        54.97 o                         
  12   5  13          1.53         13.50        51.60 o                         
  13   5  13        583.51        716.74        57.14 o                         
  14   5  13       1011.50       1019.06       134.66 o                         
  15   5  13        129.93         78.73        82.41 o                         
  16   5  13        255.32        259.96        88.21 o                         
  17   5  13          1.86         37.81        86.70 o                         
  18   5  13         73.80         83.05       109.04 o                         
  19   5  13        130.09        175.11        90.38 o                         
   0   6  13       1281.02       1317.34       163.66 o                         
   1   6  13        757.67        804.60       102.16 o                         
   2   6  13       2076.39       1845.54       157.33 o                         
   3   6  13       1757.85       1862.67       146.95 o                         
   4   6  13       3714.38       3341.74       242.93 o                         
   5   6  13        430.44        346.35        98.48 o                         
   6   6  13       2570.12       2763.67       103.30 o                         
   7   6  13        264.54        227.00        48.49 o                         
   8   6  13       1532.94       1780.90       115.43 o                         
   9   6  13          1.02        -17.38        42.59 o                         
  10   6  13       4992.49       4739.62       140.95 o                         
  11   6  13        138.83        140.65        52.04 o                         
  12   6  13       4721.25       5221.35       176.73 o                         
  13   6  13         24.93         69.40        70.34 o                         
  14   6  13       1017.92        901.46        91.94 o                         
  15   6  13        151.75        216.30        85.29 o                         
  16   6  13        166.29        140.40        87.45 o                         
  17   6  13         71.78         50.17        86.42 o                         
  18   6  13        421.11        283.77        92.24 o                         
  19   6  13        149.14        326.36       164.86 o                         
   1   7  13         15.76        -28.94        57.09 o                         
   2   7  13        871.19       1071.38       121.95 o                         
   3   7  13         57.84         66.89        59.57 o                         
   4   7  13       1724.75       1673.63       146.15 o                         
   5   7  13        106.37        124.69        46.04 o                         
   6   7  13        423.68        334.76        58.02 o                         
   7   7  13        228.60        232.01        58.60 o                         
   8   7  13        582.71        449.72        61.91 o                         
   9   7  13        354.11        352.85        44.95 o                         
  10   7  13        338.53        297.27        89.40 o                         
  11   7  13       2007.07       2302.07       149.28 o                         
  12   7  13          2.28          4.66        69.83 o                         
  13   7  13       1574.53       1830.73       106.66 o                         
  14   7  13        235.00        311.61        85.09 o                         
  15   7  13       1176.94       1001.42        99.17 o                         
  16   7  13        148.01        154.57        95.56 o                         
  17   7  13        404.95        390.48        92.11 o                         
  18   7  13        100.05        201.56       120.48 o                         
   0   8  13       1364.28       1501.26       185.58 o                         
   1   8  13       1093.25       1086.19       161.89 o                         
   2   8  13       2260.08       2243.62       181.21 o                         
   3   8  13        190.93        113.86        63.24 o                         
   4   8  13       1579.57       2976.21       944.53 o                         
   5   8  13         46.34         15.50        54.51 o                         
   6   8  13        735.31        842.43        98.96 o                         
   7   8  13        901.37        948.42        64.06 o                         
   8   8  13        569.39        407.93        67.91 o                         
   9   8  13        141.61        112.52        64.49 o                         
  10   8  13        385.86        425.83       114.47 o                         
  11   8  13         63.38         62.00        67.89 o                         
  12   8  13        457.21        641.13        79.48 o                         
  13   8  13        337.30        213.32        75.67 o                         
  14   8  13         16.53         35.68        84.92 o                         
  15   8  13         81.18        170.97        87.70 o                         
  16   8  13        113.18        190.48        99.97 o                         
  17   8  13         42.03         54.57       111.73 o                         
  18   8  13         34.60         46.51       119.37 o                         
   1   9  13       1919.53       2089.13       182.14 o                         
   2   9  13        103.44        160.03        78.57 o                         
   3   9  13       1409.12       1598.71       121.99 o                         
   4   9  13        151.27         77.54        47.90 o                         
   5   9  13        187.67        287.60        53.26 o                         
   6   9  13       2805.07       2751.82       229.91 o                         
   7   9  13         28.35         66.88        58.80 o                         
   8   9  13        124.25        174.73        66.20 o                         
   9   9  13         65.67          0.56        65.39 o                         
  10   9  13         59.84         78.14        65.88 o                         
  11   9  13        138.14        127.21        70.75 o                         
  12   9  13        697.59        629.36        79.74 o                         
  13   9  13          4.10        -78.45        78.45 o                         
  14   9  13         11.23         40.76        85.62 o                         
  15   9  13        172.37        338.27       117.83 o                         
  16   9  13        103.71         96.13       115.85 o                         
  17   9  13          0.87         68.20       115.21 o                         
   0  10  13        260.36        185.17       123.40 o                         
   1  10  13        529.43        543.92       174.26 o                         
   2  10  13        614.69        611.19       123.61 o                         
   3  10  13          4.51         15.97        54.27 o                         
   4  10  13        157.77         32.95        71.67 o                         
   5  10  13          2.73         34.59        88.59 o                         
   6  10  13        276.96        271.13        65.53 o                         
   7  10  13         80.15        105.57        64.84 o                         
   8  10  13         24.48         23.15        64.76 o                         
   9  10  13        643.42        469.46        70.25 o                         
  10  10  13          9.47         74.60        68.10 o                         
  11  10  13        102.33         92.78        73.01 o                         
  12  10  13          1.52          8.97        72.04 o                         
  13  10  13          0.36        123.50       110.00 o                         
  14  10  13         99.96        124.05       106.63 o                         
  15  10  13         89.73        129.24       115.95 o                         
  16  10  13         18.51         85.96       110.35 o                         
   1  11  13        782.98       1078.80       226.37 o                         
   2  11  13        298.87        196.52        57.19 o                         
   3  11  13       2328.99       2951.64       290.51 o                         
   4  11  13        648.87        696.87        74.12 o                         
   5  11  13       3358.25       3471.34       278.64 o                         
   6  11  13         28.03         12.02        89.44 o                         
   7  11  13       2189.47       2166.69       214.07 o                         
   8  11  13        129.05         92.56        67.81 o                         
   9  11  13        527.38        425.89       111.23 o                         
  10  11  13         32.70         24.43        72.34 o                         
  11  11  13        230.44        339.12        92.87 o                         
  12  11  13         15.43        140.03       119.14 o                         
  13  11  13        129.72        140.83       108.42 o                         
  14  11  13          5.93         57.39       114.82 o                         
  15  11  13          5.34         96.48       115.43 o                         
  16  11  13         11.50        203.32       120.62 o                         
   0  12  13        585.11        281.22       164.71 o                         
   1  12  13        297.83        377.73        68.03 o                         
   2  12  13        286.43        249.48        61.50 o                         
   3  12  13        319.19        502.71        97.11 o                         
   4  12  13        381.81        439.64       106.17 o                         
   5  12  13         85.05         78.43        66.17 o                         
   6  12  13        307.42        315.04        71.44 o                         
   7  12  13         58.58         57.44        68.69 o                         
   8  12  13        843.18       1022.36       141.62 o                         
   9  12  13         30.25          2.20        86.21 o                         
  10  12  13        131.04        245.38        92.55 o                         
  11  12  13         79.68        139.79       108.74 o                         
  12  12  13          1.24         43.62       111.97 o                         
  13  12  13          0.02         94.63       113.20 o                         
  14  12  13         14.35        136.79       111.48 o                         
  15  12  13          2.85        188.08       118.98 o                         
   1  13  13        404.91        368.26        70.73 o                         
   2  13  13         29.15        164.99        71.10 o                         
   3  13  13        653.49        555.86        74.61 o                         
   4  13  13        210.42        273.37        97.26 o                         
   5  13  13        863.81        989.58       198.91 o                         
   6  13  13          2.70        -12.17        67.59 o                         
   7  13  13        548.73        603.82        89.64 o                         
   8  13  13        304.70        340.97        88.96 o                         
   9  13  13        399.07        379.34        92.95 o                         
  10  13  13        101.92        166.38        94.36 o                         
  11  13  13        639.52        757.79       121.00 o                         
  12  13  13          0.36         18.40       111.05 o                         
  13  13  13        259.34        372.58       120.00 o                         
  14  13  13        224.32        239.12       163.97 o                         
   0  14  13        739.34        589.04        84.93 o                         
   1  14  13         95.60         83.52        50.97 o                         
   2  14  13        566.80        490.79        57.52 o                         
   3  14  13          0.32         54.96        73.05 o                         
   4  14  13        531.34        469.04        82.72 o                         
   5  14  13         69.69        188.67        94.08 o                         
   6  14  13        195.52        283.79       106.38 o                         
   7  14  13        130.97        246.93        88.23 o                         
   8  14  13        271.83        257.92        90.91 o                         
   9  14  13        100.26        193.33        92.75 o                         
  10  14  13        223.08        276.98       155.77 o                         
  11  14  13          4.13         61.74       110.41 o                         
  12  14  13         49.89        239.78       115.75 o                         
  13  14  13          2.03        168.95       119.46 o                         
   1  15  13         10.74        125.82        53.62 o                         
   2  15  13         61.73        149.70        76.96 o                         
   3  15  13          3.09         82.19       106.85 o                         
   4  15  13          3.39         80.17       110.15 o                         
   5  15  13          7.10         86.37        93.36 o                         
   6  15  13          7.68         40.71       165.67 o                         
   7  15  13         60.90         52.78       101.22 o                         
   8  15  13         73.74        105.31        93.37 o                         
   9  15  13         67.02         61.37       105.94 o                         
  10  15  13         48.10        293.46       112.19 o                         
  11  15  13          1.97        198.68       115.74 o                         
   1  16  13          0.86        119.22        82.76 o                         
   2  16  13         23.27        182.04        85.43 o                         
   3  16  13         19.68        131.64        88.56 o                         
   4  16  13        223.73        233.47        93.83 o                         
   5  16  13         49.65        210.09        95.13 o                         
   6  16  13         43.56        110.21       103.46 o                         
   7  16  13         22.12        188.76       107.78 o                         
   8  16  13        119.29        318.74       134.58 o                         
   9  16  13         29.61         24.71       134.15 o                         
   3  17  13          2.00        213.83        96.38 o                         
   4  17  13          0.62         70.35        94.83 o                         
   5  17  13         26.02         96.54       194.12 o                         
   6  17  13        102.33         87.41       125.87 o                         
   7  17  13         33.96        206.20       132.81 o                         
   0   0  14      11046.35      12973.15       710.30 o                         
   1   0  14         28.95        -27.13        70.33 o                         
   2   0  14       1796.17       2053.75       212.31 o                         
   3   0  14       2040.48       1888.05       134.88 o                         
   4   0  14       1892.51       2400.68       235.58 o                         
   5   0  14       8284.97       8226.12       340.43 o                         
   6   0  14       7970.67       7253.71       306.40 o                         
   7   0  14      12133.00      11689.21       803.63 o                         
   8   0  14      11072.39      10944.44       968.01 o                         
   9   0  14       1207.46       1361.01        92.30 o                         
  10   0  14        592.98        711.25       100.40 o                         
  11   0  14         80.98         82.53        68.97 o                         
  12   0  14       1186.32       1394.52       168.91 o                         
  13   0  14       1149.12       1145.38       125.84 o                         
  14   0  14       3100.06       3207.46       327.62 o                         
  15   0  14        490.75        352.93       126.94 o                         
  16   0  14       2448.77       2708.81       560.43 o                         
  17   0  14        190.95        228.11       174.16 o                         
  18   0  14        304.76        300.60       143.53 o                         
  19   0  14        393.22        400.17       363.27 o                         
   1   1  14         77.43         23.65        47.77 o                         
   2   1  14          6.65        -28.67        47.39 o                         
   3   1  14        236.96        182.05        52.01 o                         
   4   1  14          6.91          2.57        50.84 o                         
   5   1  14       3308.03       3850.41       155.26 o                         
   6   1  14        107.55        148.74        55.71 o                         
   7   1  14          6.82        -43.14        55.16 o                         
   8   1  14          2.03         18.36        42.42 o                         
   9   1  14        932.36       1138.77        97.16 o                         
  10   1  14        480.06        465.53        70.31 o                         
  11   1  14        315.83        269.85        71.44 o                         
  12   1  14        491.08        480.21        55.41 o                         
  13   1  14       1985.18       2219.71       123.29 o                         
  14   1  14         15.60        -12.45        53.29 o                         
  15   1  14          0.53        -13.90        55.98 o                         
  16   1  14         46.48         52.50        71.80 o                         
  17   1  14         30.05        114.24        72.68 o                         
  18   1  14          0.64         38.35        81.22 o                         
  19   1  14         49.76        145.61       127.79 o                         
   0   2  14        123.65        -19.52        72.73 o                         
   1   2  14       1364.44       1390.69        75.28 o                         
   2   2  14        130.78        237.97        53.32 o                         
   3   2  14       4226.34       3806.67       135.94 o                         
   4   2  14       1663.77       1732.64        98.89 o                         
   5   2  14       7971.29       8435.73       442.89 o                         
   6   2  14         38.16         49.13        55.39 o                         
   7   2  14       4542.33       4942.62       267.57 o                         
   8   2  14        374.12        376.27        48.86 o                         
   9   2  14        429.00        568.78        46.21 o                         
  10   2  14         87.50         21.34        42.86 o                         
  11   2  14        102.92         71.62        45.24 o                         
  12   2  14        202.67        114.27        48.75 o                         
  13   2  14        309.95        292.99        53.50 o                         
  14   2  14         10.41         29.58        54.22 o                         
  15   2  14        381.49        383.92        65.35 o                         
  16   2  14          3.20         93.24        70.88 o                         
  17   2  14        117.22        171.62        87.29 o                         
  18   2  14         64.84        139.69        95.34 o                         
  19   2  14         23.35        122.68        90.48 o                         
   1   3  14       2963.76       2953.94       113.31 o                         
   2   3  14         71.24         33.46        51.79 o                         
   3   3  14       2095.72       2234.04       124.10 o                         
   4   3  14        143.32        139.93        54.06 o                         
   5   3  14       1112.68       1180.49       125.55 o                         
   6   3  14        624.30        728.75        66.41 o                         
   7   3  14       3775.14       3801.76       192.31 o                         
   8   3  14       1045.29       1196.25        70.95 o                         
   9   3  14       1436.83       1523.51        85.50 o                         
  10   3  14        368.01        382.96        55.35 o                         
  11   3  14        766.68        773.69        66.21 o                         
  12   3  14        527.54        591.50        75.61 o                         
  13   3  14        152.07        138.81        52.36 o                         
  14   3  14         57.80         82.72        57.22 o                         
  15   3  14       2290.18       2572.16       148.86 o                         
  16   3  14        231.53        190.76        72.29 o                         
  17   3  14        473.28        528.86       131.30 o                         
  18   3  14         20.31         40.55       114.25 o                         
  19   3  14          0.49         13.25        89.72 o                         
   0   4  14       6769.24       6450.75       366.84 o                         
   1   4  14       2573.66       2572.74       114.17 o                         
   2   4  14         12.52        -42.60        54.15 o                         
   3   4  14       5616.55       5438.35       173.48 o                         
   4   4  14        162.07        186.83        56.19 o                         
   5   4  14       5305.99       5206.20       340.62 o                         
   6   4  14        778.95        583.91        99.76 o                         
   7   4  14       1048.83       1064.50       109.64 o                         
   8   4  14       2418.85       2563.17       157.79 o                         
   9   4  14       1180.85       1118.67        77.02 o                         
  10   4  14        159.71        151.79        44.95 o                         
  11   4  14         34.04        -45.75        45.75 o                         
  12   4  14         35.27         57.63        48.61 o                         
  13   4  14        619.93        730.19        59.16 o                         
  14   4  14        192.75        129.92        56.19 o                         
  15   4  14        827.61        924.47       169.87 o                         
  16   4  14        300.85        278.43       213.10 o                         
  17   4  14        138.31        245.31        88.77 o                         
  18   4  14          4.16        163.54        92.86 o                         
   1   5  14        151.35        303.07        58.62 o                         
   2   5  14        162.40         87.74        56.61 o                         
   3   5  14         51.66        -51.29        56.41 o                         
   4   5  14        799.96        923.48        72.15 o                         
   5   5  14        910.89        832.99        85.36 o                         
   6   5  14          3.34        -22.66        60.76 o                         
   7   5  14        223.55        149.39        47.90 o                         
   8   5  14          2.12        -47.80        47.80 o                         
   9   5  14        157.17        197.52        42.95 o                         
  10   5  14         46.11        -18.91        44.47 o                         
  11   5  14          2.22        -46.62        46.62 o                         
  12   5  14        114.56        125.87        50.36 o                         
  13   5  14        473.90        529.90        62.15 o                         
  14   5  14        354.29        380.82        77.99 o                         
  15   5  14          7.27         49.43        84.27 o                         
  16   5  14          7.95        108.95        85.64 o                         
  17   5  14          3.51          4.63        87.24 o                         
  18   5  14         30.35        144.08        92.18 o                         
   0   6  14        919.52        794.44        99.57 o                         
   1   6  14        491.53        371.87        62.28 o                         
   2   6  14        369.65        395.85        62.26 o                         
   3   6  14       6137.57       5991.77       382.35 o                         
   4   6  14       2802.63       2687.48       151.54 o                         
   5   6  14       4747.47       4363.56       321.34 o                         
   6   6  14        468.03        464.54        51.56 o                         
   7   6  14        592.17        631.53        56.50 o                         
   8   6  14          9.37        -50.51        50.51 o                         
   9   6  14        221.33        230.49        44.11 o                         
  10   6  14        168.14        234.65        48.54 o                         
  11   6  14         75.42         -6.67        51.12 o                         
  12   6  14       1081.94       1469.98       149.38 o                         
  13   6  14        188.37        198.82        73.07 o                         
  14   6  14         25.53         38.61        74.76 o                         
  15   6  14        407.99        465.17       108.78 o                         
  16   6  14         83.70        113.34        89.69 o                         
  17   6  14        190.47        342.57        93.03 o                         
  18   6  14         12.45        119.76        89.37 o                         
   1   7  14       1500.07       1832.03       150.00 o                         
   2   7  14         34.29         -1.93        60.67 o                         
   3   7  14        905.35        826.85        74.48 o                         
   4   7  14         26.73        -56.24        62.18 o                         
   5   7  14        385.45        463.10        54.47 o                         
   6   7  14         95.59        102.70        49.16 o                         
   7   7  14       1539.98       1432.30       138.80 o                         
   8   7  14        397.51        320.81        77.49 o                         
   9   7  14       3595.27       3982.07       160.77 o                         
  10   7  14        255.34        244.05        69.69 o                         
  11   7  14       1193.97       1099.60        91.10 o                         
  12   7  14          3.81         21.07        70.86 o                         
  13   7  14        695.18        578.35        80.04 o                         
  14   7  14        193.95        265.41        79.06 o                         
  15   7  14       1538.06       1286.96       123.53 o                         
  16   7  14        211.07        211.85        90.11 o                         
  17   7  14       1059.51        997.38       101.83 o                         
   0   8  14         25.26         83.30        91.62 o                         
   1   8  14         73.04         10.70        62.71 o                         
   2   8  14        754.54       1047.03       134.40 o                         
   3   8  14         40.01        161.49        75.86 o                         
   4   8  14       1949.81       2020.38       268.62 o                         
   5   8  14       2080.72       2811.84       522.13 o                         
   6   8  14         21.75        -39.06        82.62 o                         
   7   8  14        491.46        457.50        99.22 o                         
   8   8  14          3.91        -89.48        90.71 o                         
   9   8  14        124.00        182.43        94.21 o                         
  10   8  14        444.70        309.79        73.07 o                         
  11   8  14         11.87          1.35        93.72 o                         
  12   8  14        544.50        385.65        75.85 o                         
  13   8  14          0.91         31.46        75.62 o                         
  14   8  14        113.97        243.16        83.81 o                         
  15   8  14          2.82          2.24        85.75 o                         
  16   8  14          6.46         78.99        93.33 o                         
  17   8  14         43.60         65.27       113.37 o                         
   1   9  14        361.01        195.83        79.85 o                         
   2   9  14        513.05        622.31        94.17 o                         
   3   9  14       1217.26       1405.78       200.30 o                         
   4   9  14         16.73         38.95        54.94 o                         
   5   9  14         73.07         48.70        60.60 o                         
   6   9  14        101.70        -64.16        79.11 o                         
   7   9  14         98.20         52.03        77.15 o                         
   8   9  14          0.40        -10.16        62.21 o                         
   9   9  14        321.06        300.44        72.17 o                         
  10   9  14         93.49         47.62        70.64 o                         
  11   9  14        578.24        671.90        89.50 o                         
  12   9  14         20.55         21.29        76.53 o                         
  13   9  14        180.92        231.67        80.16 o                         
  14   9  14          0.94        -12.29        85.01 o                         
  15   9  14         96.14        102.71       109.87 o                         
  16   9  14         37.77        197.05       116.11 o                         
   0  10  14       2308.09       2669.54       719.50 o                         
   1  10  14         16.86        -55.76        70.20 o                         
   2  10  14       3015.32       4416.63      2533.33 o                         
   3  10  14          7.38        -19.45        58.84 o                         
   4  10  14          8.24         44.64        60.77 o                         
   5  10  14        261.53        377.47        75.39 o                         
   6  10  14       2941.98       2482.30       196.09 o                         
   7  10  14        927.96        991.61       112.94 o                         
   8  10  14       3004.16       3384.30       291.85 o                         
   9  10  14        205.68        214.26        74.07 o                         
  10  10  14       1270.24       1323.76       153.25 o                         
  11  10  14          1.31         -4.43        74.21 o                         
  12  10  14        242.00        218.89        79.06 o                         
  13  10  14          4.99        101.69       191.86 o                         
  14  10  14        461.12        607.28       122.49 o                         
  15  10  14         78.15        286.94       113.89 o                         
  16  10  14        797.96       1005.87       136.17 o                         
   1  11  14        318.82        146.99       247.07 o                         
   2  11  14         40.06         61.92        68.39 o                         
   3  11  14        121.89         90.03       102.43 o                         
   4  11  14        174.56        154.68       103.36 o                         
   5  11  14          2.15         -8.06        88.36 o                         
   6  11  14        151.58        112.88        85.36 o                         
   7  11  14          7.45          1.51        69.76 o                         
   8  11  14         21.84        116.74        71.76 o                         
   9  11  14         49.68         30.90        71.06 o                         
  10  11  14        335.38        280.92        88.07 o                         
  11  11  14         93.85        132.46        94.77 o                         
  12  11  14        150.68        105.41        94.38 o                         
  13  11  14         37.34        138.99       116.10 o                         
  14  11  14          1.89       -100.33       111.94 o                         
  15  11  14         11.69        126.87       134.59 o                         
   0  12  14        254.44        377.51       170.87 o                         
   1  12  14         59.35        -32.37        64.84 o                         
   2  12  14          1.99         41.16        60.16 o                         
   3  12  14        359.80        249.27        68.01 o                         
   4  12  14        256.30         64.26        68.84 o                         
   5  12  14         17.77         -7.91        65.54 o                         
   6  12  14         64.70         59.88        69.41 o                         
   7  12  14        152.37        214.52       102.24 o                         
   8  12  14          1.45         64.00        71.74 o                         
   9  12  14          9.71        123.01        88.79 o                         
  10  12  14         44.43        186.98        95.14 o                         
  11  12  14          1.83        100.16        97.37 o                         
  12  12  14          1.26         92.12       111.77 o                         
  13  12  14         10.48        155.95       115.50 o                         
  14  12  14          3.78        160.24       118.50 o                         
   1  13  14        849.74        822.66        92.01 o                         
   2  13  14          7.38         78.16        73.11 o                         
   3  13  14         97.26         69.01        74.65 o                         
   4  13  14         47.43        -31.04        67.19 o                         
   5  13  14         75.49        -17.04        69.63 o                         
   6  13  14         33.71         23.17        70.87 o                         
   7  13  14        292.49        408.24        89.11 o                         
   8  13  14          3.09         33.42        87.31 o                         
   9  13  14         30.63        275.50        92.47 o                         
  10  13  14          6.71         57.39        94.06 o                         
  11  13  14          9.70         94.64       124.00 o                         
  12  13  14         47.52        239.88       113.57 o                         
  13  13  14          0.62        112.45       131.86 o                         
   0  14  14        917.31       1061.86       114.96 o                         
   1  14  14          1.88         58.46        53.43 o                         
   2  14  14        370.50        310.41        77.55 o                         
   3  14  14          4.76         -6.84        74.10 o                         
   4  14  14         48.89         78.98        78.14 o                         
   5  14  14          7.63        109.25        97.65 o                         
   6  14  14        362.30        397.32        91.88 o                         
   7  14  14         18.14        204.88        89.80 o                         
   8  14  14        524.40        825.17       102.25 o                         
   9  14  14          1.21        166.00        94.10 o                         
  10  14  14        122.89        283.30       113.98 o                         
  11  14  14         32.70        195.91       114.81 o                         
   1  15  14        155.82        218.57        58.26 o                         
   2  15  14         42.47         64.55        57.78 o                         
   3  15  14        119.87        190.15        92.48 o                         
   4  15  14         20.87        191.22        92.68 o                         
   5  15  14        136.04        279.87        99.96 o                         
   6  15  14         29.94         73.95       100.09 o                         
   7  15  14        194.95        352.67       107.68 o                         
   8  15  14          2.17         24.74       107.70 o                         
   9  15  14        127.08        225.20       107.95 o                         
  10  15  14          0.22         98.58       113.07 o                         
   0  16  14         65.94       -159.59       251.80 o                         
   1  16  14          3.76        104.93       113.54 o                         
   2  16  14         32.19        148.95        97.52 o                         
   3  16  14         27.89        150.56       102.72 o                         
   4  16  14         14.18        184.87        97.96 o                         
   5  16  14         59.23        147.52       156.99 o                         
   6  16  14        133.36        230.69       103.91 o                         
   7  16  14          7.13         94.04       109.71 o                         
   8  16  14         57.50        220.46       139.97 o                         
   3  17  14         91.84         79.89       101.93 o                         
   4  17  14         17.02         42.10        99.12 o                         
   5  17  14         42.12         95.74       102.62 o                         
   1   1  15        103.20        168.14        54.63 o                         
   2   1  15       1681.53       1425.85       112.48 o                         
   3   1  15       1509.23       1517.49        80.28 o                         
   4   1  15       2820.70       2393.16       109.21 o                         
   5   1  15       4419.89       4283.77       161.91 o                         
   6   1  15        885.55        994.12        90.21 o                         
   7   1  15       3136.54       2765.04       153.61 o                         
   8   1  15        963.32       1029.44        88.50 o                         
   9   1  15       1369.31       1210.29        79.83 o                         
  10   1  15        371.14        408.42        47.23 o                         
  11   1  15       2490.59       2281.37       131.76 o                         
  12   1  15         21.41          3.14        47.20 o                         
  13   1  15       1772.38       1931.64       134.57 o                         
  14   1  15          0.94        -53.29        53.29 o                         
  15   1  15         10.09         14.09        57.60 o                         
  16   1  15         21.94        186.14        76.22 o                         
  17   1  15        123.09        271.64       104.39 o                         
  18   1  15        335.68        621.98       132.03 o                         
   0   2  15         41.97         70.18        80.05 o                         
   1   2  15        471.05        658.97        63.60 o                         
   2   2  15         70.62         56.74        54.51 o                         
   3   2  15         52.44        -10.45        52.94 o                         
   4   2  15       2941.41       2795.57       116.73 o                         
   5   2  15        259.16        197.26        59.77 o                         
   6   2  15         94.23         -2.59        58.80 o                         
   7   2  15        418.63        512.96        65.95 o                         
   8   2  15        522.19        614.07        54.10 o                         
   9   2  15         22.21        -17.60        39.43 o                         
  10   2  15          4.83          8.17        43.65 o                         
  11   2  15         98.45         54.00        46.42 o                         
  12   2  15        200.44        293.92        51.24 o                         
  13   2  15         67.62         47.88        52.68 o                         
  14   2  15         37.72         18.81        63.16 o                         
  15   2  15          5.57         22.02        59.02 o                         
  16   2  15        488.86        681.60       169.54 o                         
  17   2  15          0.27         30.23        75.24 o                         
  18   2  15          4.01         55.90       101.25 o                         
   1   3  15       2010.04       1931.26        92.33 o                         
   2   3  15         35.30          5.68        55.37 o                         
   3   3  15       1864.95       2030.83        96.82 o                         
   4   3  15        731.76        732.50        72.88 o                         
   5   3  15        548.72        472.64        65.44 o                         
   6   3  15       1192.28       1017.27        80.74 o                         
   7   3  15        145.33        195.54        65.94 o                         
   8   3  15       1799.55       2152.07        90.67 o                         
   9   3  15        259.87        224.53        48.22 o                         
  10   3  15        665.43        768.72        73.55 o                         
  11   3  15        559.80        548.40        52.45 o                         
  12   3  15        253.63        212.27        51.70 o                         
  13   3  15        867.05        811.12        90.85 o                         
  14   3  15        216.11        285.55        61.82 o                         
  15   3  15        445.82        587.51        94.00 o                         
  16   3  15        308.29        517.81        78.90 o                         
  17   3  15        304.12        238.96        95.72 o                         
  18   3  15        105.86        131.77        94.56 o                         
   0   4  15         15.88          8.67        81.87 o                         
   1   4  15        645.74        700.28        69.15 o
[truncated: 102,709 more chars]
